# Supplementary material for: Long non-coding RNA expression profiling in the NCI60 cancer cell line panel using high-throughput RT-qPCR
Source: Sci Data. 2016 Jul 5;3:160052. doi: 10.1038/sdata.2016.52 (PMC4932877; doi:10.1038/sdata.2016.52)
Supplement: Supplementary file 1 [file sdata201652-isa1.zip]

Archive with 3 entries (3 files):
- i_Investigation.txt
- s_study_Mestdagh.txt
- a_assay_Mestdagh.txt
