# Supplementary material for: Long non-coding RNA expression profiling in the NCI60 cancer cell line panel using high-throughput RT-qPCR
Source: Sci Data. 2016 Jul 5;3:160052. doi: 10.1038/sdata.2016.52 (PMC4932877; doi:10.1038/sdata.2016.52)
Supplement: Supplementary file 1 [file sdata201652-isa1.zip › i_Investigation.txt]

# Investigation File generated for Scientific Data with Investigation File Authoring Tool version 0.1.0 on 14/06/2016 - This metadata file is CC0
ONTOLOGY SOURCE REFERENCE
Term Source Name	NCBITAXON	BTO	CLO	OBI
Term Source File	http://data.bioontology.org/ontologies/NCBITAXON	http://data.bioontology.org/ontologies/BTO	http://data.bioontology.org/ontologies/CLO	http://data.bioontology.org/ontologies/OBI
Term Source Version	2015AA	unknown	2.1.79	2014-08-18
Term Source Description	National Center for Biotechnology Information (NCBI) Organismal Classification	BRENDA Tissue and Enzyme Source Ontology	Cell Line Ontology	Ontology for Biomedical Investigations
INVESTIGATION
Investigation Identifier
Investigation Title
Investigation Description
Investigation Submission Date
Investigation Public Release Date
INVESTIGATION PUBLICATIONS
Investigation PubMed ID
Investigation Publication DOI
Investigation Publication Author List
Investigation Publication Title
Investigation Publication Status
Investigation Publication Status Term Accession Number
Investigation Publication Status Term Source REF
INVESTIGATION CONTACTS
Investigation Person Last Name
Investigation Person Mid Initials
Investigation Person First Name
Investigation Person Address
Investigation Person Phone
Investigation Person Fax
Investigation Person Email
Investigation Person Affiliation
Investigation Person Roles
Investigation Person Roles Term Accession Number
Investigation Person Roles Term Source REF
STUDY
Study Identifier	10.1038/sdata.2016.52
Study Title	Long non-coding RNA expression profiling in the NCI60 cancer cell line panel using high-throughput RT-qPCR
Study Submission Date	11/05/2016
Study Public Release Date	05/07/2016
Study Description	http://www.nature.com/articles/sdata201652#abstract
Study File Name	s_study_Mestdagh.txt
Comment[Subject Keywords]	///;///;//;//
Comment[Manuscript Licence]	CC BY-4.0
Comment[Experimental Metadata Licence]	CC0
Comment[Supplementary Information File Name]		Supplementary Table 1	Supplementary Table 2
Comment[Supplementary Information File Type]	x-zip-compressed	vnd.ms-excel	vnd.ms-excel
Comment[Supplementary Information File URL]	http://www.nature.com/articles/sdata201652#supplementary-information	http://www.nature.com/articles/sdata201652#supplementary-information	http://www.nature.com/articles/sdata201652#supplementary-information
Comment[Data Repository]	Gene Expression Omnibus
Comment[Data Record Accession]	GSE80332
Comment[Data Record URI]	http://www.ncbi.nlm.nih.gov/geo/query/acc.cgi?acc=GSE80332
STUDY DESIGN DESCRIPTORS
Study Design Type	disease state design	cell type comparison design	transcription profiling by RT-PCR design
Study Design Type Term Accession Number	OBI:0001293	OBI:0001411	OBI:0001313
Study Design Type Term Source REF	OBI	OBI	OBI
STUDY PUBLICATIONS
Study PubMed ID	""	""
Study Publication DOI	doi:10.1038/nature17161	doi:10.1038/nmeth.3014
Study Publication Author List	""	""
Study Publication Title	""	""
Study Publication Status	published	published
Study Publication Status Term Accession Number		
Study Publication Status Term Source REF		
STUDY FACTORS
Study Factor Name	cancer type
Study Factor Type	cancer cell line
Study Factor Type Term Accession Number	OBI:0001906
Study Factor Type Term Source REF	OBI
STUDY ASSAYS
Study Assay Measurement Type	long non-coding RNA expression
Study Assay Measurement Type Term Accession Number	""
Study Assay Measurement Type Term Source REF	""
Study Assay Technology Type	transcription profiling by RT-PCR assay
Study Assay Technology Type Term Accession Number	OBI:0001361
Study Assay Technology Type Term Source REF	OBI
Study Assay Technology Platform	""
Study Assay File Name	a_assay_Mestdagh.txt
STUDY PROTOCOLS
Study Protocol Name	RNA isolation and reverse transcription	qPCR	Data processing and normalization
Study Protocol Type	RNA extraction	real time reverse-transcription polymerase chain reaction  assay	data transformation
Study Protocol Type Term Accession Number	OBI:0666666	OBI:0000911	OBI:0200000
Study Protocol Type Term Source REF	OBI	OBI	OBI
Study Protocol Description			
Study Protocol URI	""	""	""
Study Protocol Version			
Study Protocol Parameters Name	""	chip; instrument; manufacturer	""
Study Protocol Parameters Name Term Accession Number	""	""	""
Study Protocol Parameters Name Term Source REF	""	""	""
Study Protocol Components Name	""	""	""
Study Protocol Components Type	""	""	""
Study Protocol Components Type Term Accession Number	""	""	""
Study Protocol Components Type Term Source REF	""	""	""
STUDY CONTACTS
Study Person Last Name	Mestdagh	Lefever	Volders	Derveaux	Hellemans	Vandesompele
Study Person First Name	Pieter	Steve	Pieter-Jan	Stefaan	Jan	Jo
Study Person Mid Initials						
Study Person Email	Pieter.Mestdagh@UGent.be	""	""	""	""	""
Study Person Phone						
Study Person Fax						
Study Person Address						
Study Person Affiliation	Center for Medical Genetics, Ghent University, 9000 Ghent, Belgium	Center for Medical Genetics, Ghent University, 9000 Ghent, Belgium	Center for Medical Genetics, Ghent University, 9000 Ghent, Belgium	Center for Medical Genetics, Ghent University, 9000 Ghent, Belgium	Biogazelle, 9052 Zwijnaarde, Belgium	Center for Medical Genetics, Ghent University, 9000 Ghent, Belgium
Study Person Roles						
Study Person Roles Term Accession Number						
Study Person Roles Term Source REF						
Comment[Study Person ORCID]						
Comment[Funder]						
Comment[FundRef ID]						
Comment[Funder Term Source REF]						
Comment[Grant Identifier]						
