# Supplementary material for: Long non-coding RNA expression profiling in the NCI60 cancer cell line panel using high-throughput RT-qPCR
Source: Sci Data. 2016 Jul 5;3:160052. doi: 10.1038/sdata.2016.52 (PMC4932877; doi:10.1038/sdata.2016.52)
Supplement: Supplementary file 1 [file sdata201652-isa1.zip › s_study_Mestdagh.txt]

Source Name	Material Type	Term Source REF	Term Accession Number	Characteristics[organism]	Term Source REF	Term Accession Number	Characteristics[cell line]	Term Source REF	Term Accession Number	Protocol REF	Sample Name	Factor Value[cancer type]
National Cancer Institute_Developmental Therapeutics Program	cell pellet	OBI	OBI:1000024	Homo Sapiens	NCBITAXON	NCBITaxon:9606	RCC 786-O cell	BTO	BTO:0003781	RNA isolation and reverse transcription	NCI1	Renal
National Cancer Institute_Developmental Therapeutics Program	cell pellet	OBI	OBI:1000024	Homo Sapiens	NCBITAXON	NCBITaxon:9606	A-498 cell	BTO	BTO:0003769	RNA isolation and reverse transcription	NCI2	Renal
National Cancer Institute_Developmental Therapeutics Program	cell pellet	OBI	OBI:1000024	Homo Sapiens	NCBITAXON	NCBITaxon:9606	A-549 cell	BTO	BTO:0000018	RNA isolation and reverse transcription	NCI3	Non Small Cell Lung
National Cancer Institute_Developmental Therapeutics Program	cell pellet	OBI	OBI:1000024	Homo Sapiens	NCBITAXON	NCBITaxon:9606	Colo-205 cell	BTO	BTO:0000179	RNA isolation and reverse transcription	NCI4	Colon
National Cancer Institute_Developmental Therapeutics Program	cell pellet	OBI	OBI:1000024	Homo Sapiens	NCBITAXON	NCBITaxon:9606	DU-145 cell	BTO	BTO:0001332	RNA isolation and reverse transcription	NCI5	Prostate
National Cancer Institute_Developmental Therapeutics Program	cell pellet	OBI	OBI:1000024	Homo Sapiens	NCBITAXON	NCBITaxon:9606	HOP-62 cell	BTO	BTO:0004080	RNA isolation and reverse transcription	NCI6	Non Small Cell Lung
National Cancer Institute_Developmental Therapeutics Program	cell pellet	OBI	OBI:1000024	Homo Sapiens	NCBITAXON	NCBITaxon:9606	K-562 cell	BTO	BTO:0000664	RNA isolation and reverse transcription	NCI7	Leukemia
National Cancer Institute_Developmental Therapeutics Program	cell pellet	OBI	OBI:1000024	Homo Sapiens	NCBITAXON	NCBITaxon:9606	MCF-7 cell	BTO	BTO:0000093	RNA isolation and reverse transcription	NCI8	Breast
National Cancer Institute_Developmental Therapeutics Program	cell pellet	OBI	OBI:1000024	Homo Sapiens	NCBITAXON	NCBITaxon:9606	MDA-MB-231 cell	BTO	BTO:0000815	RNA isolation and reverse transcription	NCI9	Breast
National Cancer Institute_Developmental Therapeutics Program	cell pellet	OBI	OBI:1000024	Homo Sapiens	NCBITAXON	NCBITaxon:9606	MOLT-4 cell	BTO	BTO:0000873	RNA isolation and reverse transcription	NCI10	Leukemia
National Cancer Institute_Developmental Therapeutics Program	cell pellet	OBI	OBI:1000024	Homo Sapiens	NCBITAXON	NCBITaxon:9606	OVCAR-3 cell	BTO	BTO:0000812	RNA isolation and reverse transcription	NCI11	Ovarian
National Cancer Institute_Developmental Therapeutics Program	cell pellet	OBI	OBI:1000024	Homo Sapiens	NCBITAXON	NCBITaxon:9606	OVCA-4 cell	BTO	BTO:0002561	RNA isolation and reverse transcription	NCI12	Ovarian
National Cancer Institute_Developmental Therapeutics Program	cell pellet	OBI	OBI:1000024	Homo Sapiens	NCBITAXON	NCBITaxon:9606	PC-3 cell	BTO	BTO:0001061	RNA isolation and reverse transcription	NCI13	Prostate
National Cancer Institute_Developmental Therapeutics Program	cell pellet	OBI	OBI:1000024	Homo Sapiens	NCBITAXON	NCBITaxon:9606	SF-268 cell	BTO	BTO:0003772	RNA isolation and reverse transcription	NCI14	Central Nervous System
National Cancer Institute_Developmental Therapeutics Program	cell pellet	OBI	OBI:1000024	Homo Sapiens	NCBITAXON	NCBITaxon:9606	SF-295 cell	BTO	BTO:0004213	RNA isolation and reverse transcription	NCI15	Central Nervous System
National Cancer Institute_Developmental Therapeutics Program	cell pellet	OBI	OBI:1000024	Homo Sapiens	NCBITAXON	NCBITaxon:9606	SK-MEL-2 cell	BTO	BTO:0003476	RNA isolation and reverse transcription	NCI16	Melanoma
National Cancer Institute_Developmental Therapeutics Program	cell pellet	OBI	OBI:1000024	Homo Sapiens	NCBITAXON	NCBITaxon:9606	SK-MEL-28 cell	BTO	BTO:0002131	RNA isolation and reverse transcription	NCI17	Melanoma
National Cancer Institute_Developmental Therapeutics Program	cell pellet	OBI	OBI:1000024	Homo Sapiens	NCBITAXON	NCBITaxon:9606	SW-620 cell	BTO	BTO:0000675	RNA isolation and reverse transcription	NCI18	Colon
National Cancer Institute_Developmental Therapeutics Program	cell pellet	OBI	OBI:1000024	Homo Sapiens	NCBITAXON	NCBITaxon:9606	CCRF-CEM cell	BTO	BTO:0000736	RNA isolation and reverse transcription	NCI19	Leukemia
National Cancer Institute_Developmental Therapeutics Program	cell pellet	OBI	OBI:1000024	Homo Sapiens	NCBITAXON	NCBITaxon:9606	HCC-2998 cell	BTO	BTO:0003322	RNA isolation and reverse transcription	NCI20	Colon
National Cancer Institute_Developmental Therapeutics Program	cell pellet	OBI	OBI:1000024	Homo Sapiens	NCBITAXON	NCBITaxon:9606	HCT-116 cell	BTO	BTO:0001109	RNA isolation and reverse transcription	NCI21	Colon
National Cancer Institute_Developmental Therapeutics Program	cell pellet	OBI	OBI:1000024	Homo Sapiens	NCBITAXON	NCBITaxon:9606	Hs-578T cell	BTO	BTO:0003885	RNA isolation and reverse transcription	NCI22	Breast
National Cancer Institute_Developmental Therapeutics Program	cell pellet	OBI	OBI:1000024	Homo Sapiens	NCBITAXON	NCBITaxon:9606	HOP-92 cell	BTO	BTO:0004085	RNA isolation and reverse transcription	NCI23	Non Small Cell Lung
National Cancer Institute_Developmental Therapeutics Program	cell pellet	OBI	OBI:1000024	Homo Sapiens	NCBITAXON	NCBITaxon:9606	HT-29 cell	BTO	BTO:0000182	RNA isolation and reverse transcription	NCI24	Colon
National Cancer Institute_Developmental Therapeutics Program	cell pellet	OBI	OBI:1000024	Homo Sapiens	NCBITAXON	NCBITaxon:9606	KM-12 cell	BTO	BTO:0003172	RNA isolation and reverse transcription	NCI25	Colon
National Cancer Institute_Developmental Therapeutics Program	cell pellet	OBI	OBI:1000024	Homo Sapiens	NCBITAXON	NCBITaxon:9606	LOXIMVI cell	CLO	CLO:0037130	RNA isolation and reverse transcription	NCI26	Melanoma
National Cancer Institute_Developmental Therapeutics Program	cell pellet	OBI	OBI:1000024	Homo Sapiens	NCBITAXON	NCBITaxon:9606	ACHN cell	BTO	BTO:0003846	RNA isolation and reverse transcription	NCI27	Renal
National Cancer Institute_Developmental Therapeutics Program	cell pellet	OBI	OBI:1000024	Homo Sapiens	NCBITAXON	NCBITaxon:9606	BT-549 cell	BTO	BTO:0002548	RNA isolation and reverse transcription	NCI28	Breast
National Cancer Institute_Developmental Therapeutics Program	cell pellet	OBI	OBI:1000024	Homo Sapiens	NCBITAXON	NCBITaxon:9606	Caki-1 cell	BTO	BTO:0003204	RNA isolation and reverse transcription	NCI29	Renal
National Cancer Institute_Developmental Therapeutics Program	cell pellet	OBI	OBI:1000024	Homo Sapiens	NCBITAXON	NCBITaxon:9606	EKVX cell	BTO	BTO:0004077	RNA isolation and reverse transcription	NCI30	Non Small Cell Lung
National Cancer Institute_Developmental Therapeutics Program	cell pellet	OBI	OBI:1000024	Homo Sapiens	NCBITAXON	NCBITaxon:9606	HCT-15 cell	BTO	BTO:0002201	RNA isolation and reverse transcription	NCI31	Colon
National Cancer Institute_Developmental Therapeutics Program	cell pellet	OBI	OBI:1000024	Homo Sapiens	NCBITAXON	NCBITaxon:9606	HL-60 cell	BTO	BTO:0000738	RNA isolation and reverse transcription	NCI32	Leukemia
National Cancer Institute_Developmental Therapeutics Program	cell pellet	OBI	OBI:1000024	Homo Sapiens	NCBITAXON	NCBITaxon:9606	IGROV-1 cell	BTO	BTO:0002575	RNA isolation and reverse transcription	NCI33	Ovarian
National Cancer Institute_Developmental Therapeutics Program	cell pellet	OBI	OBI:1000024	Homo Sapiens	NCBITAXON	NCBITaxon:9606	M14 melanoma cell	BTO	BTO:0002805	RNA isolation and reverse transcription	NCI34	Melanoma
National Cancer Institute_Developmental Therapeutics Program	cell pellet	OBI	OBI:1000024	Homo Sapiens	NCBITAXON	NCBITaxon:9606	MALME-3M cell	BTO	BTO:0004162	RNA isolation and reverse transcription	NCI35	Melanoma
National Cancer Institute_Developmental Therapeutics Program	cell pellet	OBI	OBI:1000024	Homo Sapiens	NCBITAXON	NCBITaxon:9606	MDA-MB-435 cell	BTO	BTO:0001567	RNA isolation and reverse transcription	NCI36	Melanoma
National Cancer Institute_Developmental Therapeutics Program	cell pellet	OBI	OBI:1000024	Homo Sapiens	NCBITAXON	NCBITaxon:9606	MDA-MB-468 cell	BTO	BTO:0001570	RNA isolation and reverse transcription	NCI37	Breast
National Cancer Institute_Developmental Therapeutics Program	cell pellet	OBI	OBI:1000024	Homo Sapiens	NCBITAXON	NCBITaxon:9606	NCI/ADR-RES cell	BTO	BTO:0004181	RNA isolation and reverse transcription	NCI38	Ovarian
National Cancer Institute_Developmental Therapeutics Program	cell pellet	OBI	OBI:1000024	Homo Sapiens	NCBITAXON	NCBITaxon:9606	NCI-H226 cell	BTO	BTO:0003008	RNA isolation and reverse transcription	NCI39	Non Small Cell Lung
National Cancer Institute_Developmental Therapeutics Program	cell pellet	OBI	OBI:1000024	Homo Sapiens	NCBITAXON	NCBITaxon:9606	NCI-H23 cell	BTO	BTO:0003238	RNA isolation and reverse transcription	NCI40	Non Small Cell Lung
National Cancer Institute_Developmental Therapeutics Program	cell pellet	OBI	OBI:1000024	Homo Sapiens	NCBITAXON	NCBITaxon:9606	NCI-H322M cell	BTO	BTO:0004182	RNA isolation and reverse transcription	NCI41	Non Small Cell Lung
National Cancer Institute_Developmental Therapeutics Program	cell pellet	OBI	OBI:1000024	Homo Sapiens	NCBITAXON	NCBITaxon:9606	NCI-H460 cell	BTO	BTO:0002207	RNA isolation and reverse transcription	NCI42	Non Small Cell Lung
National Cancer Institute_Developmental Therapeutics Program	cell pellet	OBI	OBI:1000024	Homo Sapiens	NCBITAXON	NCBITaxon:9606	NCI-H522 cell	BTO	BTO:0003536	RNA isolation and reverse transcription	NCI43	Non Small Cell Lung
National Cancer Institute_Developmental Therapeutics Program	cell pellet	OBI	OBI:1000024	Homo Sapiens	NCBITAXON	NCBITaxon:9606	OVCA-5 cell	BTO	BTO:0001870	RNA isolation and reverse transcription	NCI44	Ovarian
National Cancer Institute_Developmental Therapeutics Program	cell pellet	OBI	OBI:1000024	Homo Sapiens	NCBITAXON	NCBITaxon:9606	OVCA-8 cell	BTO	BTO:0003054	RNA isolation and reverse transcription	NCI45	Ovarian
National Cancer Institute_Developmental Therapeutics Program	cell pellet	OBI	OBI:1000024	Homo Sapiens	NCBITAXON	NCBITaxon:9606	RPMI-8226 cell	BTO	BTO:0000726	RNA isolation and reverse transcription	NCI46	Leukemia
National Cancer Institute_Developmental Therapeutics Program	cell pellet	OBI	OBI:1000024	Homo Sapiens	NCBITAXON	NCBITaxon:9606	RXF-393 cell	BTO	BTO:0004207	RNA isolation and reverse transcription	NCI47	Renal
National Cancer Institute_Developmental Therapeutics Program	cell pellet	OBI	OBI:1000024	Homo Sapiens	NCBITAXON	NCBITaxon:9606	SF-539 cell	BTO	BTO:0004214	RNA isolation and reverse transcription	NCI48	Central Nervous System
National Cancer Institute_Developmental Therapeutics Program	cell pellet	OBI	OBI:1000024	Homo Sapiens	NCBITAXON	NCBITaxon:9606	SK-MEL-5 cell	BTO	BTO:0002134	RNA isolation and reverse transcription	NCI49	Melanoma
National Cancer Institute_Developmental Therapeutics Program	cell pellet	OBI	OBI:1000024	Homo Sapiens	NCBITAXON	NCBITaxon:9606	SK-OV-3 cell	CLO	CLO:0009063	RNA isolation and reverse transcription	NCI50	Ovarian
National Cancer Institute_Developmental Therapeutics Program	cell pellet	OBI	OBI:1000024	Homo Sapiens	NCBITAXON	NCBITaxon:9606	SN-12C cell	BTO	BTO:0004221	RNA isolation and reverse transcription	NCI51	Renal
National Cancer Institute_Developmental Therapeutics Program	cell pellet	OBI	OBI:1000024	Homo Sapiens	NCBITAXON	NCBITaxon:9606	SNB-19 cell	BTO	BTO:0003761	RNA isolation and reverse transcription	NCI52	Central Nervous System
National Cancer Institute_Developmental Therapeutics Program	cell pellet	OBI	OBI:1000024	Homo Sapiens	NCBITAXON	NCBITaxon:9606	SNB-75 cell	BTO	BTO:0004222	RNA isolation and reverse transcription	NCI53	Central Nervous System
National Cancer Institute_Developmental Therapeutics Program	cell pellet	OBI	OBI:1000024	Homo Sapiens	NCBITAXON	NCBITaxon:9606	SR cell	BTO	BTO:0003585	RNA isolation and reverse transcription	NCI54	Leukemia
National Cancer Institute_Developmental Therapeutics Program	cell pellet	OBI	OBI:1000024	Homo Sapiens	NCBITAXON	NCBITaxon:9606	T-47D cell	BTO	BTO:0001248	RNA isolation and reverse transcription	NCI55	Breast
National Cancer Institute_Developmental Therapeutics Program	cell pellet	OBI	OBI:1000024	Homo Sapiens	NCBITAXON	NCBITaxon:9606	TK-10 cell	BTO	BTO:0004283	RNA isolation and reverse transcription	NCI56	Renal
National Cancer Institute_Developmental Therapeutics Program	cell pellet	OBI	OBI:1000024	Homo Sapiens	NCBITAXON	NCBITaxon:9606	U-251 MG cell	BTO	BTO:0002035	RNA isolation and reverse transcription	NCI57	Central Nervous System
National Cancer Institute_Developmental Therapeutics Program	cell pellet	OBI	OBI:1000024	Homo Sapiens	NCBITAXON	NCBITaxon:9606	UACC-257 cell	BTO	BTO:0004233	RNA isolation and reverse transcription	NCI58	Melanoma
National Cancer Institute_Developmental Therapeutics Program	cell pellet	OBI	OBI:1000024	Homo Sapiens	NCBITAXON	NCBITaxon:9606	UACC-62 cell	BTO	BTO:0004152	RNA isolation and reverse transcription	NCI59	Melanoma
National Cancer Institute_Developmental Therapeutics Program	cell pellet	OBI	OBI:1000024	Homo Sapiens	NCBITAXON	NCBITaxon:9606	UO-31 cell	BTO	BTO:0004234	RNA isolation and reverse transcription	NCI60	Renal
