# Supplementary material for: Long non-coding RNA expression profiling in the NCI60 cancer cell line panel using high-throughput RT-qPCR
Source: Sci Data. 2016 Jul 5;3:160052. doi: 10.1038/sdata.2016.52 (PMC4932877; doi:10.1038/sdata.2016.52)
Supplement: Supplementary file 1 [file sdata201652-isa1.zip › a_assay_Mestdagh.txt]

Sample Name	Protocol REF	Parameter Value[chip]	Parameter Value[instrument]	Parameter Value[manufacturer]	Assay Name	Raw Data File	Comment[Data Repository]	Comment[Data Record Accession]	Comment[Data Record URI]	Protocol REF	Derived Data File	Comment[Data Repository]	Comment[Data Record Accession]	Comment[Data Record URI]	Factor Value[cancer type]
NCI1	qPCR	SmartChip Human lncRNA-1 Panel V1.0	SmartChip Real-Time PCR System	Wafergen	SmartChip Real-Time PCR System_raw_Cq	GSE80332_non-normalized_data.txt	Gene Expression Omnibus	GSE80332	http://www.ncbi.nlm.nih.gov/geo/query/acc.cgi?acc=GSE80332	Data processing and normalization	GSM2124635	Gene Expression Omnibus	GSE80332	http://www.ncbi.nlm.nih.gov/geo/query/acc.cgi?acc=GSE80332	Renal
NCI2	qPCR	SmartChip Human lncRNA-1 Panel V1.0	SmartChip Real-Time PCR System	Wafergen	SmartChip Real-Time PCR System_raw_Cq	GSE80332_non-normalized_data.txt	Gene Expression Omnibus	GSE80332	http://www.ncbi.nlm.nih.gov/geo/query/acc.cgi?acc=GSE80332	Data processing and normalization	GSM2124636	Gene Expression Omnibus	GSE80332	http://www.ncbi.nlm.nih.gov/geo/query/acc.cgi?acc=GSE80332	Renal
NCI3	qPCR	SmartChip Human lncRNA-1 Panel V1.0	SmartChip Real-Time PCR System	Wafergen	SmartChip Real-Time PCR System_raw_Cq	GSE80332_non-normalized_data.txt	Gene Expression Omnibus	GSE80332	http://www.ncbi.nlm.nih.gov/geo/query/acc.cgi?acc=GSE80332	Data processing and normalization	GSM2124637	Gene Expression Omnibus	GSE80332	http://www.ncbi.nlm.nih.gov/geo/query/acc.cgi?acc=GSE80332	Non Small Cell Lung
NCI4	qPCR	SmartChip Human lncRNA-1 Panel V1.0	SmartChip Real-Time PCR System	Wafergen	SmartChip Real-Time PCR System_raw_Cq	GSE80332_non-normalized_data.txt	Gene Expression Omnibus	GSE80332	http://www.ncbi.nlm.nih.gov/geo/query/acc.cgi?acc=GSE80332	Data processing and normalization	GSM2124638	Gene Expression Omnibus	GSE80332	http://www.ncbi.nlm.nih.gov/geo/query/acc.cgi?acc=GSE80332	Colon
NCI5	qPCR	SmartChip Human lncRNA-1 Panel V1.0	SmartChip Real-Time PCR System	Wafergen	SmartChip Real-Time PCR System_raw_Cq	GSE80332_non-normalized_data.txt	Gene Expression Omnibus	GSE80332	http://www.ncbi.nlm.nih.gov/geo/query/acc.cgi?acc=GSE80332	Data processing and normalization	GSM2124639	Gene Expression Omnibus	GSE80332	http://www.ncbi.nlm.nih.gov/geo/query/acc.cgi?acc=GSE80332	Prostate
NCI6	qPCR	SmartChip Human lncRNA-1 Panel V1.0	SmartChip Real-Time PCR System	Wafergen	SmartChip Real-Time PCR System_raw_Cq	GSE80332_non-normalized_data.txt	Gene Expression Omnibus	GSE80332	http://www.ncbi.nlm.nih.gov/geo/query/acc.cgi?acc=GSE80332	Data processing and normalization	GSM2124640	Gene Expression Omnibus	GSE80332	http://www.ncbi.nlm.nih.gov/geo/query/acc.cgi?acc=GSE80332	Non Small Cell Lung
NCI7	qPCR	SmartChip Human lncRNA-1 Panel V1.0	SmartChip Real-Time PCR System	Wafergen	SmartChip Real-Time PCR System_raw_Cq	GSE80332_non-normalized_data.txt	Gene Expression Omnibus	GSE80332	http://www.ncbi.nlm.nih.gov/geo/query/acc.cgi?acc=GSE80332	Data processing and normalization	GSM2124641	Gene Expression Omnibus	GSE80332	http://www.ncbi.nlm.nih.gov/geo/query/acc.cgi?acc=GSE80332	Leukemia
NCI8	qPCR	SmartChip Human lncRNA-1 Panel V1.0	SmartChip Real-Time PCR System	Wafergen	SmartChip Real-Time PCR System_raw_Cq	GSE80332_non-normalized_data.txt	Gene Expression Omnibus	GSE80332	http://www.ncbi.nlm.nih.gov/geo/query/acc.cgi?acc=GSE80332	Data processing and normalization	GSM2124642	Gene Expression Omnibus	GSE80332	http://www.ncbi.nlm.nih.gov/geo/query/acc.cgi?acc=GSE80332	Breast
NCI9	qPCR	SmartChip Human lncRNA-1 Panel V1.0	SmartChip Real-Time PCR System	Wafergen	SmartChip Real-Time PCR System_raw_Cq	GSE80332_non-normalized_data.txt	Gene Expression Omnibus	GSE80332	http://www.ncbi.nlm.nih.gov/geo/query/acc.cgi?acc=GSE80332	Data processing and normalization	GSM2124643	Gene Expression Omnibus	GSE80332	http://www.ncbi.nlm.nih.gov/geo/query/acc.cgi?acc=GSE80332	Breast
NCI10	qPCR	SmartChip Human lncRNA-1 Panel V1.0	SmartChip Real-Time PCR System	Wafergen	SmartChip Real-Time PCR System_raw_Cq	GSE80332_non-normalized_data.txt	Gene Expression Omnibus	GSE80332	http://www.ncbi.nlm.nih.gov/geo/query/acc.cgi?acc=GSE80332	Data processing and normalization	GSM2124644	Gene Expression Omnibus	GSE80332	http://www.ncbi.nlm.nih.gov/geo/query/acc.cgi?acc=GSE80332	Leukemia
NCI11	qPCR	SmartChip Human lncRNA-1 Panel V1.0	SmartChip Real-Time PCR System	Wafergen	SmartChip Real-Time PCR System_raw_Cq	GSE80332_non-normalized_data.txt	Gene Expression Omnibus	GSE80332	http://www.ncbi.nlm.nih.gov/geo/query/acc.cgi?acc=GSE80332	Data processing and normalization	GSM2124645	Gene Expression Omnibus	GSE80332	http://www.ncbi.nlm.nih.gov/geo/query/acc.cgi?acc=GSE80332	Ovarian
NCI12	qPCR	SmartChip Human lncRNA-1 Panel V1.0	SmartChip Real-Time PCR System	Wafergen	SmartChip Real-Time PCR System_raw_Cq	GSE80332_non-normalized_data.txt	Gene Expression Omnibus	GSE80332	http://www.ncbi.nlm.nih.gov/geo/query/acc.cgi?acc=GSE80332	Data processing and normalization	GSM2124646	Gene Expression Omnibus	GSE80332	http://www.ncbi.nlm.nih.gov/geo/query/acc.cgi?acc=GSE80332	Ovarian
NCI13	qPCR	SmartChip Human lncRNA-1 Panel V1.0	SmartChip Real-Time PCR System	Wafergen	SmartChip Real-Time PCR System_raw_Cq	GSE80332_non-normalized_data.txt	Gene Expression Omnibus	GSE80332	http://www.ncbi.nlm.nih.gov/geo/query/acc.cgi?acc=GSE80332	Data processing and normalization	GSM2124647	Gene Expression Omnibus	GSE80332	http://www.ncbi.nlm.nih.gov/geo/query/acc.cgi?acc=GSE80332	Prostate
NCI14	qPCR	SmartChip Human lncRNA-1 Panel V1.0	SmartChip Real-Time PCR System	Wafergen	SmartChip Real-Time PCR System_raw_Cq	GSE80332_non-normalized_data.txt	Gene Expression Omnibus	GSE80332	http://www.ncbi.nlm.nih.gov/geo/query/acc.cgi?acc=GSE80332	Data processing and normalization	GSM2124648	Gene Expression Omnibus	GSE80332	http://www.ncbi.nlm.nih.gov/geo/query/acc.cgi?acc=GSE80332	Central Nervous System
NCI15	qPCR	SmartChip Human lncRNA-1 Panel V1.0	SmartChip Real-Time PCR System	Wafergen	SmartChip Real-Time PCR System_raw_Cq	GSE80332_non-normalized_data.txt	Gene Expression Omnibus	GSE80332	http://www.ncbi.nlm.nih.gov/geo/query/acc.cgi?acc=GSE80332	Data processing and normalization	GSM2124649	Gene Expression Omnibus	GSE80332	http://www.ncbi.nlm.nih.gov/geo/query/acc.cgi?acc=GSE80332	Central Nervous System
NCI16	qPCR	SmartChip Human lncRNA-1 Panel V1.0	SmartChip Real-Time PCR System	Wafergen	SmartChip Real-Time PCR System_raw_Cq	GSE80332_non-normalized_data.txt	Gene Expression Omnibus	GSE80332	http://www.ncbi.nlm.nih.gov/geo/query/acc.cgi?acc=GSE80332	Data processing and normalization	GSM2124650	Gene Expression Omnibus	GSE80332	http://www.ncbi.nlm.nih.gov/geo/query/acc.cgi?acc=GSE80332	Melanoma
NCI17	qPCR	SmartChip Human lncRNA-1 Panel V1.0	SmartChip Real-Time PCR System	Wafergen	SmartChip Real-Time PCR System_raw_Cq	GSE80332_non-normalized_data.txt	Gene Expression Omnibus	GSE80332	http://www.ncbi.nlm.nih.gov/geo/query/acc.cgi?acc=GSE80332	Data processing and normalization	GSM2124651	Gene Expression Omnibus	GSE80332	http://www.ncbi.nlm.nih.gov/geo/query/acc.cgi?acc=GSE80332	Melanoma
NCI18	qPCR	SmartChip Human lncRNA-1 Panel V1.0	SmartChip Real-Time PCR System	Wafergen	SmartChip Real-Time PCR System_raw_Cq	GSE80332_non-normalized_data.txt	Gene Expression Omnibus	GSE80332	http://www.ncbi.nlm.nih.gov/geo/query/acc.cgi?acc=GSE80332	Data processing and normalization	GSM2124652	Gene Expression Omnibus	GSE80332	http://www.ncbi.nlm.nih.gov/geo/query/acc.cgi?acc=GSE80332	Colon
NCI19	qPCR	SmartChip Human lncRNA-1 Panel V1.0	SmartChip Real-Time PCR System	Wafergen	SmartChip Real-Time PCR System_raw_Cq	GSE80332_non-normalized_data.txt	Gene Expression Omnibus	GSE80332	http://www.ncbi.nlm.nih.gov/geo/query/acc.cgi?acc=GSE80332	Data processing and normalization	GSM2124653	Gene Expression Omnibus	GSE80332	http://www.ncbi.nlm.nih.gov/geo/query/acc.cgi?acc=GSE80332	Leukemia
NCI20	qPCR	SmartChip Human lncRNA-1 Panel V1.0	SmartChip Real-Time PCR System	Wafergen	SmartChip Real-Time PCR System_raw_Cq	GSE80332_non-normalized_data.txt	Gene Expression Omnibus	GSE80332	http://www.ncbi.nlm.nih.gov/geo/query/acc.cgi?acc=GSE80332	Data processing and normalization	GSM2124654	Gene Expression Omnibus	GSE80332	http://www.ncbi.nlm.nih.gov/geo/query/acc.cgi?acc=GSE80332	Colon
NCI21	qPCR	SmartChip Human lncRNA-1 Panel V1.0	SmartChip Real-Time PCR System	Wafergen	SmartChip Real-Time PCR System_raw_Cq	GSE80332_non-normalized_data.txt	Gene Expression Omnibus	GSE80332	http://www.ncbi.nlm.nih.gov/geo/query/acc.cgi?acc=GSE80332	Data processing and normalization	GSM2124655	Gene Expression Omnibus	GSE80332	http://www.ncbi.nlm.nih.gov/geo/query/acc.cgi?acc=GSE80332	Colon
NCI22	qPCR	SmartChip Human lncRNA-1 Panel V1.0	SmartChip Real-Time PCR System	Wafergen	SmartChip Real-Time PCR System_raw_Cq	GSE80332_non-normalized_data.txt	Gene Expression Omnibus	GSE80332	http://www.ncbi.nlm.nih.gov/geo/query/acc.cgi?acc=GSE80332	Data processing and normalization	GSM2124656	Gene Expression Omnibus	GSE80332	http://www.ncbi.nlm.nih.gov/geo/query/acc.cgi?acc=GSE80332	Breast
NCI23	qPCR	SmartChip Human lncRNA-1 Panel V1.0	SmartChip Real-Time PCR System	Wafergen	SmartChip Real-Time PCR System_raw_Cq	GSE80332_non-normalized_data.txt	Gene Expression Omnibus	GSE80332	http://www.ncbi.nlm.nih.gov/geo/query/acc.cgi?acc=GSE80332	Data processing and normalization	GSM2124657	Gene Expression Omnibus	GSE80332	http://www.ncbi.nlm.nih.gov/geo/query/acc.cgi?acc=GSE80332	Non Small Cell Lung
NCI24	qPCR	SmartChip Human lncRNA-1 Panel V1.0	SmartChip Real-Time PCR System	Wafergen	SmartChip Real-Time PCR System_raw_Cq	GSE80332_non-normalized_data.txt	Gene Expression Omnibus	GSE80332	http://www.ncbi.nlm.nih.gov/geo/query/acc.cgi?acc=GSE80332	Data processing and normalization	GSM2124658	Gene Expression Omnibus	GSE80332	http://www.ncbi.nlm.nih.gov/geo/query/acc.cgi?acc=GSE80332	Colon
NCI25	qPCR	SmartChip Human lncRNA-1 Panel V1.0	SmartChip Real-Time PCR System	Wafergen	SmartChip Real-Time PCR System_raw_Cq	GSE80332_non-normalized_data.txt	Gene Expression Omnibus	GSE80332	http://www.ncbi.nlm.nih.gov/geo/query/acc.cgi?acc=GSE80332	Data processing and normalization	GSM2124659	Gene Expression Omnibus	GSE80332	http://www.ncbi.nlm.nih.gov/geo/query/acc.cgi?acc=GSE80332	Colon
NCI26	qPCR	SmartChip Human lncRNA-1 Panel V1.0	SmartChip Real-Time PCR System	Wafergen	SmartChip Real-Time PCR System_raw_Cq	GSE80332_non-normalized_data.txt	Gene Expression Omnibus	GSE80332	http://www.ncbi.nlm.nih.gov/geo/query/acc.cgi?acc=GSE80332	Data processing and normalization	GSM2124660	Gene Expression Omnibus	GSE80332	http://www.ncbi.nlm.nih.gov/geo/query/acc.cgi?acc=GSE80332	Melanoma
NCI27	qPCR	SmartChip Human lncRNA-1 Panel V1.0	SmartChip Real-Time PCR System	Wafergen	SmartChip Real-Time PCR System_raw_Cq	GSE80332_non-normalized_data.txt	Gene Expression Omnibus	GSE80332	http://www.ncbi.nlm.nih.gov/geo/query/acc.cgi?acc=GSE80332	Data processing and normalization	GSM2124661	Gene Expression Omnibus	GSE80332	http://www.ncbi.nlm.nih.gov/geo/query/acc.cgi?acc=GSE80332	Renal
NCI28	qPCR	SmartChip Human lncRNA-1 Panel V1.0	SmartChip Real-Time PCR System	Wafergen	SmartChip Real-Time PCR System_raw_Cq	GSE80332_non-normalized_data.txt	Gene Expression Omnibus	GSE80332	http://www.ncbi.nlm.nih.gov/geo/query/acc.cgi?acc=GSE80332	Data processing and normalization	GSM2124662	Gene Expression Omnibus	GSE80332	http://www.ncbi.nlm.nih.gov/geo/query/acc.cgi?acc=GSE80332	Breast
NCI29	qPCR	SmartChip Human lncRNA-1 Panel V1.0	SmartChip Real-Time PCR System	Wafergen	SmartChip Real-Time PCR System_raw_Cq	GSE80332_non-normalized_data.txt	Gene Expression Omnibus	GSE80332	http://www.ncbi.nlm.nih.gov/geo/query/acc.cgi?acc=GSE80332	Data processing and normalization	GSM2124663	Gene Expression Omnibus	GSE80332	http://www.ncbi.nlm.nih.gov/geo/query/acc.cgi?acc=GSE80332	Renal
NCI30	qPCR	SmartChip Human lncRNA-1 Panel V1.0	SmartChip Real-Time PCR System	Wafergen	SmartChip Real-Time PCR System_raw_Cq	GSE80332_non-normalized_data.txt	Gene Expression Omnibus	GSE80332	http://www.ncbi.nlm.nih.gov/geo/query/acc.cgi?acc=GSE80332	Data processing and normalization	GSM2124664	Gene Expression Omnibus	GSE80332	http://www.ncbi.nlm.nih.gov/geo/query/acc.cgi?acc=GSE80332	Non Small Cell Lung
NCI31	qPCR	SmartChip Human lncRNA-1 Panel V1.0	SmartChip Real-Time PCR System	Wafergen	SmartChip Real-Time PCR System_raw_Cq	GSE80332_non-normalized_data.txt	Gene Expression Omnibus	GSE80332	http://www.ncbi.nlm.nih.gov/geo/query/acc.cgi?acc=GSE80332	Data processing and normalization	GSM2124665	Gene Expression Omnibus	GSE80332	http://www.ncbi.nlm.nih.gov/geo/query/acc.cgi?acc=GSE80332	Colon
NCI32	qPCR	SmartChip Human lncRNA-1 Panel V1.0	SmartChip Real-Time PCR System	Wafergen	SmartChip Real-Time PCR System_raw_Cq	GSE80332_non-normalized_data.txt	Gene Expression Omnibus	GSE80332	http://www.ncbi.nlm.nih.gov/geo/query/acc.cgi?acc=GSE80332	Data processing and normalization	GSM2124666	Gene Expression Omnibus	GSE80332	http://www.ncbi.nlm.nih.gov/geo/query/acc.cgi?acc=GSE80332	Leukemia
NCI33	qPCR	SmartChip Human lncRNA-1 Panel V1.0	SmartChip Real-Time PCR System	Wafergen	SmartChip Real-Time PCR System_raw_Cq	GSE80332_non-normalized_data.txt	Gene Expression Omnibus	GSE80332	http://www.ncbi.nlm.nih.gov/geo/query/acc.cgi?acc=GSE80332	Data processing and normalization	GSM2124667	Gene Expression Omnibus	GSE80332	http://www.ncbi.nlm.nih.gov/geo/query/acc.cgi?acc=GSE80332	Ovarian
NCI34	qPCR	SmartChip Human lncRNA-1 Panel V1.0	SmartChip Real-Time PCR System	Wafergen	SmartChip Real-Time PCR System_raw_Cq	GSE80332_non-normalized_data.txt	Gene Expression Omnibus	GSE80332	http://www.ncbi.nlm.nih.gov/geo/query/acc.cgi?acc=GSE80332	Data processing and normalization	GSM2124668	Gene Expression Omnibus	GSE80332	http://www.ncbi.nlm.nih.gov/geo/query/acc.cgi?acc=GSE80332	Melanoma
NCI35	qPCR	SmartChip Human lncRNA-1 Panel V1.0	SmartChip Real-Time PCR System	Wafergen	SmartChip Real-Time PCR System_raw_Cq	GSE80332_non-normalized_data.txt	Gene Expression Omnibus	GSE80332	http://www.ncbi.nlm.nih.gov/geo/query/acc.cgi?acc=GSE80332	Data processing and normalization	GSM2124669	Gene Expression Omnibus	GSE80332	http://www.ncbi.nlm.nih.gov/geo/query/acc.cgi?acc=GSE80332	Melanoma
NCI36	qPCR	SmartChip Human lncRNA-1 Panel V1.0	SmartChip Real-Time PCR System	Wafergen	SmartChip Real-Time PCR System_raw_Cq	GSE80332_non-normalized_data.txt	Gene Expression Omnibus	GSE80332	http://www.ncbi.nlm.nih.gov/geo/query/acc.cgi?acc=GSE80332	Data processing and normalization	GSM2124670	Gene Expression Omnibus	GSE80332	http://www.ncbi.nlm.nih.gov/geo/query/acc.cgi?acc=GSE80332	Melanoma
NCI37	qPCR	SmartChip Human lncRNA-1 Panel V1.0	SmartChip Real-Time PCR System	Wafergen	SmartChip Real-Time PCR System_raw_Cq	GSE80332_non-normalized_data.txt	Gene Expression Omnibus	GSE80332	http://www.ncbi.nlm.nih.gov/geo/query/acc.cgi?acc=GSE80332	Data processing and normalization	GSM2124671	Gene Expression Omnibus	GSE80332	http://www.ncbi.nlm.nih.gov/geo/query/acc.cgi?acc=GSE80332	Breast
NCI38	qPCR	SmartChip Human lncRNA-1 Panel V1.0	SmartChip Real-Time PCR System	Wafergen	SmartChip Real-Time PCR System_raw_Cq	GSE80332_non-normalized_data.txt	Gene Expression Omnibus	GSE80332	http://www.ncbi.nlm.nih.gov/geo/query/acc.cgi?acc=GSE80332	Data processing and normalization	GSM2124672	Gene Expression Omnibus	GSE80332	http://www.ncbi.nlm.nih.gov/geo/query/acc.cgi?acc=GSE80332	Ovarian
NCI39	qPCR	SmartChip Human lncRNA-1 Panel V1.0	SmartChip Real-Time PCR System	Wafergen	SmartChip Real-Time PCR System_raw_Cq	GSE80332_non-normalized_data.txt	Gene Expression Omnibus	GSE80332	http://www.ncbi.nlm.nih.gov/geo/query/acc.cgi?acc=GSE80332	Data processing and normalization	GSM2124673	Gene Expression Omnibus	GSE80332	http://www.ncbi.nlm.nih.gov/geo/query/acc.cgi?acc=GSE80332	Non Small Cell Lung
NCI40	qPCR	SmartChip Human lncRNA-1 Panel V1.0	SmartChip Real-Time PCR System	Wafergen	SmartChip Real-Time PCR System_raw_Cq	GSE80332_non-normalized_data.txt	Gene Expression Omnibus	GSE80332	http://www.ncbi.nlm.nih.gov/geo/query/acc.cgi?acc=GSE80332	Data processing and normalization	GSM2124674	Gene Expression Omnibus	GSE80332	http://www.ncbi.nlm.nih.gov/geo/query/acc.cgi?acc=GSE80332	Non Small Cell Lung
NCI41	qPCR	SmartChip Human lncRNA-1 Panel V1.0	SmartChip Real-Time PCR System	Wafergen	SmartChip Real-Time PCR System_raw_Cq	GSE80332_non-normalized_data.txt	Gene Expression Omnibus	GSE80332	http://www.ncbi.nlm.nih.gov/geo/query/acc.cgi?acc=GSE80332	Data processing and normalization	GSM2124675	Gene Expression Omnibus	GSE80332	http://www.ncbi.nlm.nih.gov/geo/query/acc.cgi?acc=GSE80332	Non Small Cell Lung
NCI42	qPCR	SmartChip Human lncRNA-1 Panel V1.0	SmartChip Real-Time PCR System	Wafergen	SmartChip Real-Time PCR System_raw_Cq	GSE80332_non-normalized_data.txt	Gene Expression Omnibus	GSE80332	http://www.ncbi.nlm.nih.gov/geo/query/acc.cgi?acc=GSE80332	Data processing and normalization	GSM2124676	Gene Expression Omnibus	GSE80332	http://www.ncbi.nlm.nih.gov/geo/query/acc.cgi?acc=GSE80332	Non Small Cell Lung
NCI43	qPCR	SmartChip Human lncRNA-1 Panel V1.0	SmartChip Real-Time PCR System	Wafergen	SmartChip Real-Time PCR System_raw_Cq	GSE80332_non-normalized_data.txt	Gene Expression Omnibus	GSE80332	http://www.ncbi.nlm.nih.gov/geo/query/acc.cgi?acc=GSE80332	Data processing and normalization	GSM2124677	Gene Expression Omnibus	GSE80332	http://www.ncbi.nlm.nih.gov/geo/query/acc.cgi?acc=GSE80332	Non Small Cell Lung
NCI44	qPCR	SmartChip Human lncRNA-1 Panel V1.0	SmartChip Real-Time PCR System	Wafergen	SmartChip Real-Time PCR System_raw_Cq	GSE80332_non-normalized_data.txt	Gene Expression Omnibus	GSE80332	http://www.ncbi.nlm.nih.gov/geo/query/acc.cgi?acc=GSE80332	Data processing and normalization	GSM2124678	Gene Expression Omnibus	GSE80332	http://www.ncbi.nlm.nih.gov/geo/query/acc.cgi?acc=GSE80332	Ovarian
NCI45	qPCR	SmartChip Human lncRNA-1 Panel V1.0	SmartChip Real-Time PCR System	Wafergen	SmartChip Real-Time PCR System_raw_Cq	GSE80332_non-normalized_data.txt	Gene Expression Omnibus	GSE80332	http://www.ncbi.nlm.nih.gov/geo/query/acc.cgi?acc=GSE80332	Data processing and normalization	GSM2124679	Gene Expression Omnibus	GSE80332	http://www.ncbi.nlm.nih.gov/geo/query/acc.cgi?acc=GSE80332	Ovarian
NCI46	qPCR	SmartChip Human lncRNA-1 Panel V1.0	SmartChip Real-Time PCR System	Wafergen	SmartChip Real-Time PCR System_raw_Cq	GSE80332_non-normalized_data.txt	Gene Expression Omnibus	GSE80332	http://www.ncbi.nlm.nih.gov/geo/query/acc.cgi?acc=GSE80332	Data processing and normalization	GSM2124680	Gene Expression Omnibus	GSE80332	http://www.ncbi.nlm.nih.gov/geo/query/acc.cgi?acc=GSE80332	Leukemia
NCI47	qPCR	SmartChip Human lncRNA-1 Panel V1.0	SmartChip Real-Time PCR System	Wafergen	SmartChip Real-Time PCR System_raw_Cq	GSE80332_non-normalized_data.txt	Gene Expression Omnibus	GSE80332	http://www.ncbi.nlm.nih.gov/geo/query/acc.cgi?acc=GSE80332	Data processing and normalization	GSM2124681	Gene Expression Omnibus	GSE80332	http://www.ncbi.nlm.nih.gov/geo/query/acc.cgi?acc=GSE80332	Renal
NCI48	qPCR	SmartChip Human lncRNA-1 Panel V1.0	SmartChip Real-Time PCR System	Wafergen	SmartChip Real-Time PCR System_raw_Cq	GSE80332_non-normalized_data.txt	Gene Expression Omnibus	GSE80332	http://www.ncbi.nlm.nih.gov/geo/query/acc.cgi?acc=GSE80332	Data processing and normalization	GSM2124682	Gene Expression Omnibus	GSE80332	http://www.ncbi.nlm.nih.gov/geo/query/acc.cgi?acc=GSE80332	Central Nervous System
NCI49	qPCR	SmartChip Human lncRNA-1 Panel V1.0	SmartChip Real-Time PCR System	Wafergen	SmartChip Real-Time PCR System_raw_Cq	GSE80332_non-normalized_data.txt	Gene Expression Omnibus	GSE80332	http://www.ncbi.nlm.nih.gov/geo/query/acc.cgi?acc=GSE80332	Data processing and normalization	GSM2124683	Gene Expression Omnibus	GSE80332	http://www.ncbi.nlm.nih.gov/geo/query/acc.cgi?acc=GSE80332	Melanoma
NCI50	qPCR	SmartChip Human lncRNA-1 Panel V1.0	SmartChip Real-Time PCR System	Wafergen	SmartChip Real-Time PCR System_raw_Cq	GSE80332_non-normalized_data.txt	Gene Expression Omnibus	GSE80332	http://www.ncbi.nlm.nih.gov/geo/query/acc.cgi?acc=GSE80332	Data processing and normalization	GSM2124684	Gene Expression Omnibus	GSE80332	http://www.ncbi.nlm.nih.gov/geo/query/acc.cgi?acc=GSE80332	Ovarian
NCI51	qPCR	SmartChip Human lncRNA-1 Panel V1.0	SmartChip Real-Time PCR System	Wafergen	SmartChip Real-Time PCR System_raw_Cq	GSE80332_non-normalized_data.txt	Gene Expression Omnibus	GSE80332	http://www.ncbi.nlm.nih.gov/geo/query/acc.cgi?acc=GSE80332	Data processing and normalization	GSM2124685	Gene Expression Omnibus	GSE80332	http://www.ncbi.nlm.nih.gov/geo/query/acc.cgi?acc=GSE80332	Renal
NCI52	qPCR	SmartChip Human lncRNA-1 Panel V1.0	SmartChip Real-Time PCR System	Wafergen	SmartChip Real-Time PCR System_raw_Cq	GSE80332_non-normalized_data.txt	Gene Expression Omnibus	GSE80332	http://www.ncbi.nlm.nih.gov/geo/query/acc.cgi?acc=GSE80332	Data processing and normalization	GSM2124686	Gene Expression Omnibus	GSE80332	http://www.ncbi.nlm.nih.gov/geo/query/acc.cgi?acc=GSE80332	Central Nervous System
NCI53	qPCR	SmartChip Human lncRNA-1 Panel V1.0	SmartChip Real-Time PCR System	Wafergen	SmartChip Real-Time PCR System_raw_Cq	GSE80332_non-normalized_data.txt	Gene Expression Omnibus	GSE80332	http://www.ncbi.nlm.nih.gov/geo/query/acc.cgi?acc=GSE80332	Data processing and normalization	GSM2124687	Gene Expression Omnibus	GSE80332	http://www.ncbi.nlm.nih.gov/geo/query/acc.cgi?acc=GSE80332	Central Nervous System
NCI54	qPCR	SmartChip Human lncRNA-1 Panel V1.0	SmartChip Real-Time PCR System	Wafergen	SmartChip Real-Time PCR System_raw_Cq	GSE80332_non-normalized_data.txt	Gene Expression Omnibus	GSE80332	http://www.ncbi.nlm.nih.gov/geo/query/acc.cgi?acc=GSE80332	Data processing and normalization	GSM2124688	Gene Expression Omnibus	GSE80332	http://www.ncbi.nlm.nih.gov/geo/query/acc.cgi?acc=GSE80332	Leukemia
NCI55	qPCR	SmartChip Human lncRNA-1 Panel V1.0	SmartChip Real-Time PCR System	Wafergen	SmartChip Real-Time PCR System_raw_Cq	GSE80332_non-normalized_data.txt	Gene Expression Omnibus	GSE80332	http://www.ncbi.nlm.nih.gov/geo/query/acc.cgi?acc=GSE80332	Data processing and normalization	GSM2124689	Gene Expression Omnibus	GSE80332	http://www.ncbi.nlm.nih.gov/geo/query/acc.cgi?acc=GSE80332	Breast
NCI56	qPCR	SmartChip Human lncRNA-1 Panel V1.0	SmartChip Real-Time PCR System	Wafergen	SmartChip Real-Time PCR System_raw_Cq	GSE80332_non-normalized_data.txt	Gene Expression Omnibus	GSE80332	http://www.ncbi.nlm.nih.gov/geo/query/acc.cgi?acc=GSE80332	Data processing and normalization	GSM2124690	Gene Expression Omnibus	GSE80332	http://www.ncbi.nlm.nih.gov/geo/query/acc.cgi?acc=GSE80332	Renal
NCI57	qPCR	SmartChip Human lncRNA-1 Panel V1.0	SmartChip Real-Time PCR System	Wafergen	SmartChip Real-Time PCR System_raw_Cq	GSE80332_non-normalized_data.txt	Gene Expression Omnibus	GSE80332	http://www.ncbi.nlm.nih.gov/geo/query/acc.cgi?acc=GSE80332	Data processing and normalization	GSM2124691	Gene Expression Omnibus	GSE80332	http://www.ncbi.nlm.nih.gov/geo/query/acc.cgi?acc=GSE80332	Central Nervous System
NCI58	qPCR	SmartChip Human lncRNA-1 Panel V1.0	SmartChip Real-Time PCR System	Wafergen	SmartChip Real-Time PCR System_raw_Cq	GSE80332_non-normalized_data.txt	Gene Expression Omnibus	GSE80332	http://www.ncbi.nlm.nih.gov/geo/query/acc.cgi?acc=GSE80332	Data processing and normalization	GSM2124692	Gene Expression Omnibus	GSE80332	http://www.ncbi.nlm.nih.gov/geo/query/acc.cgi?acc=GSE80332	Melanoma
NCI59	qPCR	SmartChip Human lncRNA-1 Panel V1.0	SmartChip Real-Time PCR System	Wafergen	SmartChip Real-Time PCR System_raw_Cq	GSE80332_non-normalized_data.txt	Gene Expression Omnibus	GSE80332	http://www.ncbi.nlm.nih.gov/geo/query/acc.cgi?acc=GSE80332	Data processing and normalization	GSM2124693	Gene Expression Omnibus	GSE80332	http://www.ncbi.nlm.nih.gov/geo/query/acc.cgi?acc=GSE80332	Melanoma
NCI60	qPCR	SmartChip Human lncRNA-1 Panel V1.0	SmartChip Real-Time PCR System	Wafergen	SmartChip Real-Time PCR System_raw_Cq	GSE80332_non-normalized_data.txt	Gene Expression Omnibus	GSE80332	http://www.ncbi.nlm.nih.gov/geo/query/acc.cgi?acc=GSE80332	Data processing and normalization	GSM2124694	Gene Expression Omnibus	GSE80332	http://www.ncbi.nlm.nih.gov/geo/query/acc.cgi?acc=GSE80332	Renal
