# Supplementary material for: Long non-coding RNA expression profiling in the NCI60 cancer cell line panel using high-throughput RT-qPCR
Source: Sci Data. 2016 Jul 5;3:160052. doi: 10.1038/sdata.2016.52 (PMC4932877; doi:10.1038/sdata.2016.52)
Supplement: Supplementary Table 1 [file sdata201652-s2.xls]

## Sheet: wafergen_lncrna_names.txt
Supplementary Table 1: Extended annotation of all measured lncRNAs including LNCipedia gene IDs, LNCIpedia transcript IDs and alternative gene and transcript IDs.
lncRNA assay ID	LNCipedia gene ID	LNCipedia transcript ID	alternative transcript ID	alternative gene ID
assay 0001	lnc-TMEM88B-3	lnc-TMEM88B-3:6	NONHSAT000307,ENST00000418833.2	ENSG00000224870.6,RP4-758J18.2
assay 0002	lnc-TMEM88B-3	lnc-TMEM88B-3:5	ENST00000453521,NONHSAT000309,ENST00000453521.1	ENSG00000239298,RP4-758J18.3,ENSG00000224870.6,RP4-758J18.2
assay 0003	lnc-TMEM88B-1	lnc-TMEM88B-1:1	ENST00000366395,NONHSAT000322	ENSG00000203586,AL391244.1
assay 0004	lnc-MIB2-1	lnc-MIB2-1:4	ENST00000502203,TCONS_00000137,NONHSAT000338	ENSG00000245123,XLOC_000019,linc-MIB2,AL691432.1
assay 0005	lnc-CALML6-2	lnc-CALML6-2:1	ENST00000514353	ENSG00000248957
assay 0006	lnc-AL590822.1-2	lnc-AL590822.1-2:1	ENST00000414104	ENSG00000215059
assay 0007	lnc-HES5-1	lnc-HES5-1:2	ENST00000416860,ENST00000416860.2,RP3-395M20.8-001,OTTHUMT00000002185.2,NONHSAT000448	ENSG00000238164,RP3-395M20.8,ENSG00000238164.2,OTTHUMG00000000818.3,ENSG00000238164.6
assay 0008	LINC01134	LINC01134:2	ENST00000413332,ENST00000413332.1,RP13-15E13.1-002,OTTHUMT00000158499.1,NONHSAT000554,ENST00000413332.5	ENSG00000236423,RP13-15E13.1,ENSG00000236423.1,OTTHUMG00000041129.2,LINC01134,ENSG00000236423.5,
assay 0009	lnc-ZBTB48-1	lnc-ZBTB48-1:1	ENST00000505933	ENSG00000250449
assay 0010	PIK3CD-AS2	PIK3CD-AS2:7	ENST00000415330.2	ENSG00000231789.2,RP11-558F24.4,PIK3CD-AS2,
assay 0011	TMEM51-AS1	TMEM51-AS1:3	ENST00000310916.6	ENSG00000175147.11,TMEM51-AS1,FLJ23703
assay 0012	lnc-AGMAT-1	lnc-AGMAT-1:1	ENST00000428945,ENST00000428945.1,RP4-680D5.2-001,OTTHUMT00000006773.1,NONHSAT001038	ENSG00000237301,RP4-680D5.2,ENSG00000237301.1,OTTHUMG00000002359.1
assay 0013	lnc-ZBTB17-1	lnc-ZBTB17-1:2	ENST00000535249,ENST00000535249.1,RP11-169K16.9-201,NONHSAT001062	ENSG00000179743,RP11-169K16.9,ENSG00000179743.2,OTTHUMG00000009375.1
assay 0014	lnc-AL137798.1-1	lnc-AL137798.1-1:1	ENST00000501442,NONHSAT001161	ENSG00000245549,AL137798.2
assay 0015	lnc-DPY19L2-1	lnc-DPY19L2-1:1	ENST00000509615.2,RP11-415I12.3-001,OTTHUMT00000400798.1,NONHSAT029112	ENSG00000249753.2,RP11-415I12.3,OTTHUMG00000168726.1
assay 0016	lnc-RNF186-1	lnc-RNF186-1:1	ENST00000512048	ENSG00000250744
assay 0017	lnc-MDS2-3	lnc-MDS2-3:1	ENST00000501865,NR_110799	ENSG00000247196
assay 0018	lnc-ID3-4	lnc-ID3-4:1	ENST00000499591,TCONS_00000483,NONHSAT001536	ENSG00000247296,XLOC_000738,linc-ID3-1,AL451000.1
assay 0019	lnc-GRHL3-1	lnc-GRHL3-1:2	ENST00000439059.2,RP11-10N16.2-001,OTTHUMT00000008408.2,NONHSAT001586	ENSG00000230023.2,RP11-10N16.2,OTTHUMG00000003038.2
assay 0020	lnc-PHACTR4-1	lnc-PHACTR4-1:2	ENST00000496998	ENSG00000245460
assay 0022	lnc-TAF12-2	lnc-TAF12-2:1	ENST00000499627,NONHSAT001959	ENSG00000245178,AL513497.1
assay 0023	SNHG12	SNHG12:15	ENST00000464612,ENST00000464612.1,SNHG12-007,OTTHUMT00000010362.1,NONHSAT001969,ENST00000464612.5	ENSG00000197989,SNHG12,ENSG00000197989.8,OTTHUMG00000003654.2,ENSG00000197989.9,ENSG00000197989.13,PNAS-123,LINC00100,ASLNC04080
assay 0024	lnc-PABPC4-1	lnc-PABPC4-1:1	ENST00000499859	ENSG00000246649
assay 0025	lnc-RIMS3-5	lnc-RIMS3-5:1	ENST00000515449,TCONS_00000506,NONHSAT002641	ENSG00000250648,XLOC_000796,linc-COL9A2-2
assay 0026	SLFNL1-AS1	SLFNL1-AS1:1	ENST00000421714	ENSG00000247823,
assay 0027	SLC2A1-AS1	SLC2A1-AS1:2	ENST00000416689,ENST00000416689.1,RP5-848E13.3-001,OTTHUMT00000020687.1,NONHSAT002771	ENSG00000227533,RP5-848E13.3,ENSG00000227533.1,OTTHUMG00000007699.1,SLC2A1-AS1,ENSG00000227533.5,
assay 0028	lnc-KLF17-1	lnc-KLF17-1:2	ENST00000431800,ENST00000431800.1,RP5-1198O20.4-004,OTTHUMT00000022878.1,NONHSAT002856	ENSG00000230615,RP5-1198O20.4,ENSG00000230615.1,OTTHUMG00000008300.1,ENSG00000230615.2,ENSG00000230615.6
assay 0029	lnc-TMEM53-1	lnc-TMEM53-1:1	ENST00000511004,NONHSAT002877	ENSG00000250809,AL596225.1
assay 0030	lnc-MUTYH-1	lnc-MUTYH-1:1	ENST00000501044,TCONS_00000513,NONHSAT002926	ENSG00000246279,XLOC_000816,linc-ZSWIM5,AL359540.1
assay 0031	lnc-TMEM69-1	lnc-TMEM69-1:1	ENST00000513402	ENSG00000251202
assay 0032	lnc-PIK3R3-1	lnc-PIK3R3-1:1	ENST00000512661	ENSG00000248250
assay 0033	MKNK1-AS1	MKNK1-AS1:1	ENST00000429472,NONHSAT003018	ENSG00000235894,
assay 0034	LINC01562	LINC01562:1	ENST00000366181,ENST00000366181.2,RP11-296A18.3-001,OTTHUMT00000022441.1,NONHSAT003187	ENSG00000203356,RP11-296A18.3,ENSG00000203356.2,OTTHUMG00000008195.1,LINC01562
assay 0035	lnc-LRRC42-1	lnc-LRRC42-1:1	ENST00000501525,TCONS_00000200,NONHSAT003347	ENSG00000245332,XLOC_000199,linc-C1orf83-2,AL031427.1
assay 0036	lnc-TCEANC2-1	lnc-TCEANC2-1:1	ENST00000509052	ENSG00000248303
assay 0037	lnc-TTC4-1	lnc-TTC4-1:1	ENST00000500294	ENSG00000245726
assay 0038	lnc-PCSK9-1	lnc-PCSK9-1:1	ENST00000499090,TCONS_00000205	ENSG00000244861,XLOC_000206,linc-PRKAA2-9,AC091609.1
assay 0039	lnc-JUN-5	lnc-JUN-5:5	NONHSAT003551,ENST00000425914.2,ENST00000425914.6	ENSG00000224609.2,RP11-470E16.1,ENSG00000224609.6,HSD52
assay 0040	lnc-INADL-2	lnc-INADL-2:1	ENST00000514954	ENSG00000248141
assay 0041	lnc-AK4-1	lnc-AK4-1:1	ENST00000500320	ENSG00000248905
assay 0042	LINC01359	LINC01359:2	ENST00000415842,ENST00000415842.1,RP11-182I10.3-002,OTTHUMT00000025781.1,NONHSAT003717,ENST00000415842.5	ENSG00000226891,RP11-182I10.3,ENSG00000226891.1,OTTHUMG00000009307.1,ENSG00000226891.2,ENSG00000226891.7,LINC01359,
assay 0043	lnc-IL12RB2-1	lnc-IL12RB2-1:1	ENST00000506150,NONHSAT003786	ENSG00000249294
assay 0044	GNG12-AS1	GNG12-AS1:4	ENST00000413628,ENST00000413628.1,GNG12-AS1-001,OTTHUMT00000025354.1,NONHSAT003810,ENST00000413628.5	ENSG00000232284,RP11-518D3.1,ENSG00000232284.2,GNG12-AS1,OTTHUMG00000009150.1,ENSG00000232284.3,ENSG00000232284.7,
assay 0045	lnc-CTH-1	lnc-CTH-1:1	ENST00000419450,ENST00000419450.1,RP5-952N6.1-001,OTTHUMT00000025915.1,NONHSAT003865,NR_125938	ENSG00000229051,RP5-952N6.1,ENSG00000229051.1,OTTHUMG00000009349.1
assay 0046	ZRANB2-AS2	ZRANB2-AS2:13	ENST00000413421,ENST00000413421.1,ZRANB2-AS2-001,OTTHUMT00000026643.1,NONHSAT003889,ENST00000413421.5	ENSG00000229956,RP11-386O9.1,ENSG00000229956.2,ZRANB2-AS2,OTTHUMG00000009662.2,ENSG00000229956.5,ENSG00000229956.10,
assay 0047	NEXN-AS1	NEXN-AS1:1	ENST00000421331,ENST00000421331.1,NEXN-AS1-001,OTTHUMT00000097547.2,NONHSAT004050,NR_103535	ENSG00000235927,C1orf118,ENSG00000235927.1,NEXN-AS1,OTTHUMG00000040531.2,ENSG00000235927.2,ENSG00000235927.4,FLJ90637
assay 0048	lnc-ELTD1-6	lnc-ELTD1-6:1	ENST00000513923	ENSG00000249107
assay 0049	lnc-TTLL7-2	lnc-TTLL7-2:2	ENST00000417975,ENST00000417975.1,RP11-475O6.1-001,OTTHUMT00000027492.1,NONHSAT004161	ENSG00000233008,RP11-475O6.1,ENSG00000233008.1,OTTHUMG00000009930.1,ENSG00000233008.5
assay 0050	lnc-CYR61-3	lnc-CYR61-3:1	ENST00000427819,ENST00000427819.1,RP11-131L23.1-001,OTTHUMT00000029197.1,NONHSAT004242,ENST00000427819.5	ENSG00000223653,RP11-131L23.1,ENSG00000223653.1,OTTHUMG00000010579.1,ENSG00000223653.5
assay 0051	lnc-COL24A1-1	lnc-COL24A1-1:1	ENST00000502129	ENSG00000249070
assay 0052	PKN2-AS1	PKN2-AS1:5	ENST00000425750.2	ENSG00000237505.2,RP11-76N22.2,ENSG00000237505.6,PKN2-AS1,
assay 0053	lnc-ZNF644-1	lnc-ZNF644-1:6	ENST00000455680,TCONS_00000088,ENST00000455680.1,RP4-665J23.1-001,OTTHUMT00000027724.1,NONHSAT004411,ENST00000455680.5	ENSG00000233593,XLOC_000915,linc-BARHL2,RP4-665J23.1,ENSG00000233593.1,OTTHUMG00000010018.1,ENSG00000233593.2,ENSG00000233593.7
assay 0054	lnc-DNTTIP2-1	lnc-DNTTIP2-1:1	ENST00000433544,ENST00000433544.1,RP11-488P3.1-001,OTTHUMT00000028417.1,NONHSAT004546	ENSG00000230439,RP11-488P3.1,ENSG00000230439.2,OTTHUMG00000010300.1
assay 0055	MIR137HG	MIR137HG:2	NONHSAT004731,ENST00000424528.2	ENSG00000225206.4,MIR137HG,ENSG00000225206.6,
assay 0056	lnc-SNX7-1	lnc-SNX7-1:1	ENST00000418344,ENST00000418344.1,RP5-1070A16.1-001,OTTHUMT00000029438.1	ENSG00000226053,RP5-1070A16.1,ENSG00000226053.1,OTTHUMG00000010681.1
assay 0057	lnc-DBT-2	lnc-DBT-2:1	ENST00000500770	ENSG00000246838
assay 0058	lnc-SLC30A7-2	lnc-SLC30A7-2:1	ENST00000421013,ENST00000421013.1,RP11-421L21.3-002,OTTHUMT00000029897.1,NONHSAT004817	ENSG00000233184,RP11-421L21.3,ENSG00000233184.1,OTTHUMG00000010831.1
assay 0059	lnc-SYPL2-1	lnc-SYPL2-1:1	ENST00000513461,NONHSAT005035	ENSG00000250110,AL356735.1
assay 0060	lnc-HBXIP-1	lnc-HBXIP-1:1	ENST00000509240	ENSG00000248310
assay 0061	lnc-DDX20-3	lnc-DDX20-3:2	ENST00000428461,ENST00000428461.1,RP11-88H9.2-002,OTTHUMT00000033149.1,NONHSAT005219	ENSG00000240200,RP11-88H9.2,ENSG00000240200.1,OTTHUMG00000011992.1,ENSG00000231437.3
assay 0062	SLC16A1-AS1	SLC16A1-AS1:15	ENST00000513058	ENSG00000250717,
assay 0063	HIPK1-AS1	HIPK1-AS1:4	ENST00000450706,ENST00000450706.1,RP5-1073O3.7-001,OTTHUMT00000033123.1,NONHSAT005346,NR_110725	ENSG00000235527,RP5-1073O3.7,ENSG00000235527.2,OTTHUMG00000011982.2,ENSG00000235527.6,HIPK1-AS1,
assay 0064	lnc-FAM46C-1	lnc-FAM46C-1:1	ENST00000504345,NONHSAT005497	ENSG00000251057,AL390877.1
assay 0065	lnc-HSD3B2-1	lnc-HSD3B2-1:1	ENST00000506663	ENSG00000249401
assay 0066	lnc-ADAM30-1	lnc-ADAM30-1:1	ENST00000501411	ENSG00000247433
assay 0067	lnc-ANP32E-1	lnc-ANP32E-1:1	ENST00000430673	ENSG00000245214
assay 0068	lnc-ADAMTSL4-2	lnc-ADAMTSL4-2:1	ENST00000500237,NONHSAT006317	ENSG00000248003,AL356356.4
assay 0069	lnc-GOLPH3L-1	lnc-GOLPH3L-1:1	ENST00000499705,TCONS_00000640,NONHSAT006319	ENSG00000246674,XLOC_001023,linc-MCL1
assay 0070	FLG-AS1	FLG-AS1:4	ENST00000392688,ENST00000392688.2,FLG-AS1-001,OTTHUMT00000033743.1,ENST00000392688.6	ENSG00000237975,RP1-14N1.2,ENSG00000237975.1,FLG-AS1,OTTHUMG00000012203.2,ENSG00000237975.2,ENSG00000237975.6,
assay 0071	lnc-S100A1-1	lnc-S100A1-1:1	ENST00000499546	ENSG00000247613
assay 0072	lnc-CREB3L4-1	lnc-CREB3L4-1:1	ENST00000413970,NONHSAT006553	ENSG00000234010
assay 0073	lnc-UBAP2L-1	lnc-UBAP2L-1:1	ENST00000502106	ENSG00000246604
assay 0074	lnc-RHBG-1	lnc-RHBG-1:1	ENST00000451362,TCONS_00000317,ENST00000451362.1,RP11-139I14.2-001,OTTHUMT00000075987.1,NONHSAT006847	ENSG00000237390,XLOC_000423,linc-TTC24-2,RP11-139I14.2,ENSG00000237390.1,OTTHUMG00000031021.1
assay 0075	lnc-BCAN-1	lnc-BCAN-1:1	ENST00000515307	ENSG00000250495
assay 0076	lnc-DCAF8-1	lnc-DCAF8-1:1	ENST00000418602,ENST00000418602.1,RP11-536C5.7-001,OTTHUMT00000077411.1,NONHSAT007045,NR_123725	ENSG00000227741,RP11-536C5.7,ENSG00000227741.1,OTTHUMG00000031606.1
assay 0077	lnc-SLAMF7-1	lnc-SLAMF7-1:1	ENST00000503092	ENSG00000250225
assay 0078	lnc-TEAD4-1	lnc-TEAD4-1:2	NONHSAT025501,ENST00000513358.3	ENSG00000250899.3,RP11-253E3.3
assay 0079	lnc-UCK2-1	lnc-UCK2-1:1	ENST00000423121,ENST00000423121.1,RP11-466F5.8-001,OTTHUMT00000083935.1,NONHSAT007335	ENSG00000224358,RP11-466F5.8,ENSG00000224358.1,OTTHUMG00000034703.1
assay 0080	lnc-CREG1-3	lnc-CREG1-3:1	ENST00000500288,ENST00000451992.2	ENSG00000245529,ENSG00000241666.2,RP3-455J7.4
assay 0081	lnc-SLC9A11-2	lnc-SLC9A11-2:1	ENST00000421168,NONHSAT007628,NR_037845	ENSG00000247291,AL645568.1
assay 0083	GAS5	GAS5:11	ENST00000416952,ENST00000416952.1,GAS5-012,OTTHUMT00000090588.1,NONHSAT007691,ENST00000416952.5	ENSG00000234741,GAS5,ENSG00000234741.2,OTTHUMG00000037216.2,ENSG00000234741.3,ENSG00000234741.7,SNHG2,NCRNA00030
assay 0084	RASAL2-AS1	RASAL2-AS1:4	ENST00000452867,ENST00000452867.1,RP11-21M7.1-003,OTTHUMT00000098179.1,NONHSAT007814	ENSG00000224687,RP11-21M7.1,ENSG00000224687.1,OTTHUMG00000040865.1,RASAL2-AS1,
assay 0085	lnc-SEC16B.1-4	lnc-SEC16B.1-4:1	ENST00000500852	ENSG00000246553
assay 0086	lnc-TOR1AIP1-2	lnc-TOR1AIP1-2:1	ENST00000501063	ENSG00000245075
assay 0087	lnc-ACBD6-2	lnc-ACBD6-2:1	ENST00000500066	ENSG00000247866
assay 0088	KIAA1614-AS1	KIAA1614-AS1:1	ENST00000415647,ENST00000415647.1,RP11-46A10.4-001,OTTHUMT00000085132.1,NONHSAT008275	ENSG00000232586,RP11-46A10.4,ENSG00000232586.1,OTTHUMG00000035173.1,KIAA1614-AS1
assay 0089	lnc-SHCBP1L-1	lnc-SHCBP1L-1:1	ENST00000444141	ENSG00000247330,AL355999.1
assay 0090	LINC01351	LINC01351:16	ENST00000417409,TCONS_00000358,ENST00000417409.1,RP11-161I10.1-001,OTTHUMT00000097707.1,NONHSAT008507	ENSG00000241505,XLOC_000505,linc-RGS18-3,RP11-161I10.1,ENSG00000241505.1,OTTHUMG00000040635.1,
assay 0091	lnc-KCNT2-2	lnc-KCNT2-2:1	ENST00000513624,TCONS_00000709	ENSG00000251335,XLOC_001137,linc-B3GALT2-1,AL353709.1
assay 0092	lnc-C1orf106-1	lnc-C1orf106-1:2	ENST00000458003,ENST00000458003.1,RP11-168O16.1-001,OTTHUMT00000087051.1,NONHSAT008720	ENSG00000229191,RP11-168O16.1,ENSG00000229191.1,OTTHUMG00000035785.1
assay 0093	lnc-PPP1R12B-2	lnc-PPP1R12B-2:1	ENST00000513983	ENSG00000249227
assay 0094	lnc-TMEM183A-1	lnc-TMEM183A-1:1	ENST00000501099	ENSG00000245250
assay 0095	LINC01136	LINC01136:3	ENST00000457348,ENST00000457348.1,RP11-134P9.1-001,OTTHUMT00000087170.1,ENST00000457348.5	ENSG00000233791,RP11-134P9.1,ENSG00000233791.1,OTTHUMG00000035835.2,LINC01136,ENSG00000233791.5,
assay 0096	lnc-CDK18-1	lnc-CDK18-1:1	ENST00000442318,ENST00000442318.1,RP11-576D8.4-001,OTTHUMT00000090406.1,NONHSAT009000	ENSG00000224717,RP11-576D8.4,ENSG00000224717.1,OTTHUMG00000037202.1
assay 0097	lnc-MFSD4-1	lnc-MFSD4-1:1	ENST00000500756,NONHSAT009020	ENSG00000247614,AC119673.1
assay 0098	MIR205HG	MIR205HG:10	ENST00000458250,ENST00000458250.1,MIR205HG-007,OTTHUMT00000088522.1,NONHSAT009214,ENST00000458250.5	ENSG00000230937,CTA-55I10.1,ENSG00000230937.3,MIR205HG,OTTHUMG00000036267.3,ENSG00000230937.5,ENSG00000230937.9,LINC00510
assay 0099	lnc-RD3-1	lnc-RD3-1:1	ENST00000510684	ENSG00000251496
assay 0100	lnc-TRAF5-5	lnc-TRAF5-5:2	ENST00000430123,ENST00000430123.1,RP11-354K1.1-002,OTTHUMT00000089834.1,NONHSAT009308	ENSG00000227764,RP11-354K1.1,ENSG00000227764.1,OTTHUMG00000036999.1
assay 0101	FLVCR1-AS1	FLVCR1-AS1:6	ENST00000424044,ENST00000424044.1,FLVCR1-AS1-003,OTTHUMT00000089677.1	ENSG00000198468,NCRNA00292,ENSG00000198468.2,FLVCR1-AS1,OTTHUMG00000036923.1,ENSG00000198468.3,ENSG00000198468.7,LQK1
assay 0102	LYPLAL1-AS1	LYPLAL1-AS1:1	ENST00000441331,ENST00000441331.1,RP11-135J2.4-001,OTTHUMT00000098809.1,NONHSAT139924	ENSG00000228063,RP11-135J2.4,ENSG00000228063.1,OTTHUMG00000041228.1,LYPLAL1-AS1,
assay 0103	LINC01352	LINC01352:1	ENST00000431347,ENST00000431347.1,RP11-295M18.2-001,OTTHUMT00000090916.1,NONHSAT009622	ENSG00000238078,RP11-295M18.2,ENSG00000238078.1,OTTHUMG00000037355.1,LINC01352,
assay 0104	SNAP47-AS1	SNAP47-AS1:1	ENST00000510939	ENSG00000251190,
assay 0105	lnc-C1orf124-1	lnc-C1orf124-1:1	ENST00000510952,TCONS_00000416,NONHSAT010166	ENSG00000249800,XLOC_000610,linc-C1orf124-1
assay 0106	lnc-C1orf124-2	lnc-C1orf124-2:1	ENST00000499207	ENSG00000245850
assay 0108	lnc-C1orf31-6	lnc-C1orf31-6:1	ENST00000417805,ENST00000417805.1,RP4-781K5.4-001,OTTHUMT00000092701.1,NONHSAT010295,NR_125944	ENSG00000228044,RP4-781K5.4,ENSG00000228044.2,OTTHUMG00000037980.1
assay 0109	LINC01132	LINC01132:1	NONHSAT010311,NR_038856,ENST00000437601.2	ENSG00000227630.2,LINC01132,
assay 0110	LINC01139	LINC01139:1	ENST00000400946,ENST00000400946.2,RP11-371I1.2-001,OTTHUMT00000095377.1,NONHSAT010460	ENSG00000215808,RP11-371I1.2,ENSG00000215808.2,OTTHUMG00000039532.1,LINC01139,
assay 0111	lnc-FH-1	lnc-FH-1:1	ENST00000515837	ENSG00000248169
assay 0112	lnc-HNRNPU-3	lnc-HNRNPU-3:1	ENST00000509125	ENSG00000250146
assay 0113	lnc-TFB2M-1	lnc-TFB2M-1:1	ENST00000499703	ENSG00000245759
assay 0114	RNASEH1-AS1	RNASEH1-AS1:17	ENST00000426725,TCONS_00002800,ENST00000426725.1,AC108488.3-002,OTTHUMT00000322558.1	ENSG00000234171,XLOC_001323,linc-RPS7-1,AC108488.3,ENSG00000234171.1,OTTHUMG00000151419.1,RNASEH1-AS1,ENSG00000234171.2,
assay 0115	lnc-RNASEH1-1	lnc-RNASEH1-1:1	ENST00000500229,TCONS_00003161,NONHSAT068742	ENSG00000247886,XLOC_001953,linc-RNASEH1-3,AC108488.1
assay 0116	RNF144A-AS1	RNF144A-AS1:4	ENST00000424351,ENST00000424351.1,AC017076.4-005,OTTHUMT00000323508.1,NONHSAT068931	ENSG00000228203,AC017076.4,ENSG00000228203.1,OTTHUMG00000151701.2,ENSG00000228203.2,RNF144A-AS1,ENSG00000228203.6,
assay 0117	lnc-HPCAL1-1	lnc-HPCAL1-1:1	ENST00000553181,ENST00000553181.1,RP11-320M2.1-002,OTTHUMT00000408121.1,NONHSAT069103,ENST00000553181.5	ENSG00000257135,RP11-320M2.1,ENSG00000257135.1,OTTHUMG00000170230.1,ENSG00000257135.5
assay 0118	lnc-HPCAL1-2	lnc-HPCAL1-2:1	ENST00000502075,TCONS_00002818,NONHSAT069121	ENSG00000246332,XLOC_001343,linc-ATP6V1C2-3
assay 0119	MYCNOS	MYCNOS:5	ENST00000453400,ENST00000453400.1,MYCNOS-005,OTTHUMT00000267899.1,NONHSAT069302	ENSG00000233718,MYCNOS,ENSG00000233718.1,OTTHUMG00000151741.1,ENSG00000233718.5,NCYM,N-CYM,MYCN-AS1
assay 0120	LINC00954	LINC00954:5	ENST00000449086,ENST00000449086.1,AC013400.2-001,OTTHUMT00000323862.1,ENST00000449086.5	ENSG00000228784,AC013400.2,ENSG00000228784.1,OTTHUMG00000151773.1,ENSG00000228784.3,LINC00954,ENSG00000228784.7,FLJ12334
assay 0121	lnc-PUM2-1	lnc-PUM2-1:1	ENST00000500120	ENSG00000247111
assay 0122	lnc-AC008073.6.1-1	lnc-AC008073.6.1-1:1	ENST00000513229	ENSG00000248732
assay 0123	lnc-UCN-1	lnc-UCN-1:1	ENST00000515139,NONHSAT069745	ENSG00000248793,AC013413.1
assay 0124	lnc-SNX17-1	lnc-SNX17-1:1	ENST00000447070,ENST00000447070.1,AC074117.10-001,OTTHUMT00000324397.1,NONHSAT069763	ENSG00000234072,AC074117.10,ENSG00000234072.1,OTTHUMG00000151914.1
assay 0125	LINC00900	LINC00900:7	ENST00000514294,ENST00000514294.2,CTC-774J1.2-003,OTTHUMT00000398860.1	ENSG00000246100,CTC-774J1.2,ENSG00000246100.2,OTTHUMG00000168216.1,ENSG00000246100.3,LINC00900,
assay 0126	lnc-RBKS-1	lnc-RBKS-1:1	ENST00000506391	ENSG00000250468
assay 0127	lnc-TRMT61B-5	lnc-TRMT61B-5:1	ENST00000427929,ENST00000427929.1,AC104695.3-001,OTTHUMT00000324559.1,NONHSAT069821,NR_103831,ENST00000427929.5	ENSG00000229951,AC104695.3,ENSG00000229951.1,OTTHUMG00000151946.1,ENSG00000229951.5,FLJ31356
assay 0128	lnc-CAPN13-1	lnc-CAPN13-1:1	ENST00000501208	ENSG00000248067
assay 0129	lnc-KCNG3-2	lnc-KCNG3-2:1	ENST00000509845	ENSG00000251140
assay 0130	lnc-THADA-3	lnc-THADA-3:2	ENST00000422351,ENST00000422351.1,AC016735.2-001,OTTHUMT00000326016.2,NONHSAT070369,NR_110585,ENST00000422351.5	ENSG00000231826,AC016735.2,ENSG00000231826.1,OTTHUMG00000152373.2,ENSG00000231826.5
assay 0131	lnc-CEP57-2	lnc-CEP57-2:1	ENST00000511947,ENST00000511947.2,RP11-338H14.1-001,OTTHUMT00000395967.1,NONHSAT023779	ENSG00000250390,RP11-338H14.1,ENSG00000250390.2,OTTHUMG00000167737.1
assay 0132	lnc-TTC7A-1	lnc-TTC7A-1:1	ENST00000429761,ENST00000429761.1,AC016722.4-001,OTTHUMT00000329487.2,NONHSAT070534	ENSG00000228925,AC016722.4,ENSG00000228925.1,OTTHUMG00000153091.2
assay 0133	lnc-CALM2-2	lnc-CALM2-2:3	ENST00000413185,ENST00000413185.2,AC073283.4-004,OTTHUMT00000323566.3,NONHSAT070567	ENSG00000234690,AC073283.4,ENSG00000234690.2,OTTHUMG00000151698.6,ENSG00000234690.6
assay 0134	lnc-ERLEC1-1	lnc-ERLEC1-1:1	ENST00000394721	ENSG00000248111
assay 0135	lnc-TSPYL6-1	lnc-TSPYL6-1:1	ENST00000512963	ENSG00000249397
assay 0136	lnc-RTN4-1	lnc-RTN4-1:1	ENST00000513537	ENSG00000248316
assay 0137	lnc-EFEMP1-3	lnc-EFEMP1-3:1	ENST00000432793,ENST00000432793.1,AC007743.1-001,OTTHUMT00000324991.1,ENST00000432793.5	ENSG00000233251,AC007743.1,ENSG00000233251.2,OTTHUMG00000152032.1,ENSG00000233251.3,ENSG00000233251.7
assay 0138	lnc-FANCL-1	lnc-FANCL-1:1	ENST00000508028	ENSG00000250445
assay 0139	lnc-REL-1	lnc-REL-1:1	ENST00000501118,TCONS_00002901,NONHSAT070917	ENSG00000245247,XLOC_001489,linc-PEX13
assay 0140	lnc-USP34-1	lnc-USP34-1:3	ENST00000417691,ENST00000417691.1,AC016747.3-004,OTTHUMT00000325688.1,NONHSAT070930	ENSG00000212978,AC016747.3,ENSG00000212978.4,OTTHUMG00000152156.3,ENSG00000212978.5,ENSG00000212978.6
assay 0141	lnc-CCT4-2	lnc-CCT4-2:1	ENST00000506268	ENSG00000250876
assay 0142	lnc-LGALSL-2	lnc-LGALSL-2:2	ENST00000413030,ENST00000413030.2,AC074289.1-005,OTTHUMT00000327287.2,NONHSAT071096,ENST00000413030.6	ENSG00000225889,AC074289.1,ENSG00000225889.2,OTTHUMG00000152632.4,ENSG00000225889.3,ENSG00000225889.7
assay 0143	lnc-AFTPH-1	lnc-AFTPH-1:3	ENST00000417695,ENST00000417695.1,AC007365.1-002,OTTHUMT00000327324.1	ENSG00000233694,AC007365.1,ENSG00000233694.1,OTTHUMG00000152679.1,ENSG00000233694.5
assay 0144	lnc-ACTR2-3	lnc-ACTR2-3:17	ENST00000412986,TCONS_00002915,ENST00000412986.1,AC074391.1-008,OTTHUMT00000327987.1,NONHSAT071205	ENSG00000204929,XLOC_001505,linc-MEIS1-3,AC074391.1,ENSG00000204929.6,OTTHUMG00000152768.5,ENSG00000204929.7,ENSG00000204929.11
assay 0145	lnc-AAK1-2	lnc-AAK1-2:1	ENST00000502349,NONHSAT071358	ENSG00000248894,AC019206.1
assay 0146	lnc-PCBP1-2	lnc-PCBP1-2:1	ENST00000510482	ENSG00000251047
assay 0147	lnc-EMX1-1	lnc-EMX1-1:1	ENST00000500227,NONHSAT071587	ENSG00000246813,AC012366.1
assay 0148	lnc-CCT7-1	lnc-CCT7-1:1	ENST00000500494,NONHSAT071616	ENSG00000246432,AC010913.1
assay 0149	lnc-C2orf78-1	lnc-C2orf78-1:1	ENST00000502958	ENSG00000251346
assay 0150	BOLA3-AS1	BOLA3-AS1:14	ENST00000498882,TCONS_00002935,NONHSAT071670	ENSG00000245500,XLOC_001532,linc-MTHFD2,
assay 0151	DCTN1-AS1	DCTN1-AS1:5	ENST00000412957,ENST00000412957.1,AC005041.9-006,OTTHUMT00000328162.1,NONHSAT071690,ENST00000412957.5	ENSG00000237737,AC005041.9,ENSG00000237737.1,OTTHUMG00000152826.1,DCTN1-AS1,ENSG00000237737.5,
assay 0152	lnc-C2orf65-1	lnc-C2orf65-1:1	ENST00000499101	ENSG00000245942
assay 0153	lnc-MRPL19-1	lnc-MRPL19-1:2	NR_110281,ENST00000451622.2	ENSG00000231172.2,AC007099.1
assay 0154	lnc-C2orf89-1	lnc-C2orf89-1:2	ENST00000508627	ENSG00000250112
assay 0155	lnc-ELMOD3-1	lnc-ELMOD3-1:1	ENST00000502432,NONHSAT071979	ENSG00000250117,AC093162.2
assay 0156	ST3GAL5-AS1	ST3GAL5-AS1:7	ENST00000455121,ENST00000455121.3,AC105053.4-003,OTTHUMT00000388864.1,NONHSAT072066	ENSG00000232504,AC105053.4,ENSG00000232504.3,OTTHUMG00000153169.4,ENSG00000232504.4,ST3GAL5-AS1,
assay 0157	lnc-POLR1A-2	lnc-POLR1A-2:1	ENST00000503875,TCONS_00003331,NONHSAT072078	ENSG00000250759,XLOC_002193,linc-ST3GAL5-3
assay 0158	lnc-CHMP3-1	lnc-CHMP3-1:1	ENST00000500080	ENSG00000248011
assay 0159	lnc-RPIA-2	lnc-RPIA-2:1	ENST00000453008,ENST00000453008.2,AC062029.1-001,OTTHUMT00000338242.2,NONHSAT072201	ENSG00000234028,AC062029.1,ENSG00000234028.2,OTTHUMG00000155049.2,ENSG00000234028.3
assay 0160	lnc-RPIA-1	lnc-RPIA-1:4	ENST00000393515	ENSG00000230006,ANKRD36BP2
assay 0161	lnc-CNNM3-1	lnc-CNNM3-1:1	ENST00000500585	ENSG00000246515,AC092636.1
assay 0162	lnc-ZAP70-1	lnc-ZAP70-1:1	ENST00000499393	ENSG00000245679
assay 0163	lnc-RNF149-2	lnc-RNF149-2:1	ENST00000499377	ENSG00000246929
assay 0164	lnc-C2orf29-1	lnc-C2orf29-1:1	ENST00000500257,TCONS_00002716,NONHSAT072811,ENST00000610202.1	ENSG00000246943,XLOC_001592,linc-C2orf29,AC013722.2,ENSG00000272902.1,RP11-299H21.1
assay 0165	lnc-IL1R2-2	lnc-IL1R2-2:1	ENST00000508786,NONHSAT072836,ENST00000627215.1	ENSG00000250054,AC005035.2,ENSG00000281162.2,LINC01127
assay 0166	LINC01102	LINC01102:8	ENST00000414442,TCONS_00002959,ENST00000414442.1,AC013402.2-002,OTTHUMT00000329243.1,NONHSAT072916	ENSG00000235597,XLOC_001602,linc-POU3F3-5,AC013402.2,ENSG00000235597.1,OTTHUMG00000153050.1,LINC01102,
assay 0167	LINC01159	LINC01159:7	ENST00000454183,ENST00000454183.1,AC018730.4-001,OTTHUMT00000329336.1,NONHSAT072963	ENSG00000239587,AC018730.4,ENSG00000239587.1,OTTHUMG00000153068.1,linc-Brn1b
assay 0168	LINC01159	LINC01159:6	ENST00000433433,ENST00000433433.1,AC018730.3-001,OTTHUMT00000329325.1,NONHSAT072964	ENSG00000229743,AC018730.3,ENSG00000229743.2,OTTHUMG00000153064.1,LINC01159,linc-Brn1b
assay 0169	lnc-FHL2-1	lnc-FHL2-1:1	ENST00000515044	ENSG00000251444
assay 0170	lnc-UXS1-3	lnc-UXS1-3:1	ENST00000501731	ENSG00000245580
assay 0171	lnc-NPHP1-1	lnc-NPHP1-1:1	ENST00000414416,ENST00000414416.2,LINC00116-001,OTTHUMT00000253918.3	ENSG00000175701,NCRNA00116,ENSG00000175701.6,LINC00116,OTTHUMG00000131194.3
assay 0172	PAX8-AS1	PAX8-AS1:15	ENST00000333145,ENST00000333145.5,AC016683.6-001,OTTHUMT00000330807.1,NONHSAT073765,ENST00000333145.9	ENSG00000189223,AC016683.6,ENSG00000189223.7,OTTHUMG00000153340.3,ENSG00000189223.9,PAX8-AS1,ENSG00000189223.13,
assay 0173	lnc-RP11-19E11.1.1-2	lnc-RP11-19E11.1.1-2:1	ENST00000505137,TCONS_00003389,NONHSAT073943	ENSG00000248248,XLOC_002292,linc-CCDC93-3
assay 0174	lnc-RALB-8	lnc-RALB-8:1	ENST00000512879	ENSG00000249674
assay 0175	NIFK-AS1	NIFK-AS1:14	ENST00000447668.2	ENSG00000236859.2,NIFK-AS1,ENSG00000236859.6,
assay 0176	lnc-PROC-1	lnc-PROC-1:1	ENST00000433673,ENST00000433673.1,AC068282.3-001,OTTHUMT00000331044.1,NONHSAT074154	ENSG00000236682,AC068282.3,ENSG00000236682.1,OTTHUMG00000153398.1
assay 0177	lnc-IWS1-2	lnc-IWS1-2:1	ENST00000502946,NONHSAT074172	ENSG00000250457,AC010976.1
assay 0178	lnc-FOLR4-1	lnc-FOLR4-1:1	ENST00000506309,ENST00000506309.2,RP11-680H20.2-001,OTTHUMT00000396107.1,NONHSAT023712,ENST00000506309.6	ENSG00000250519,RP11-680H20.2,ENSG00000250519.2,OTTHUMG00000167754.2,ENSG00000250519.6
assay 0179	lnc-FAM168B-1	lnc-FAM168B-1:1	ENST00000429282,TCONS_00002765,ENST00000429282.1,AC133785.1-001,OTTHUMT00000333693.1,NONHSAT074383,ENST00000429282.5	ENSG00000233221,XLOC_002322,linc-CFC1B,AC133785.1,ENSG00000233221.2,OTTHUMG00000154066.2,ENSG00000233221.6
assay 0180	lnc-GPR39-4	lnc-GPR39-4:2	ENST00000432414,ENST00000432414.1,AC010890.1-003,OTTHUMT00000331998.1,NONHSAT074544,ENST00000432414.5	ENSG00000226953,AC010890.1,ENSG00000226953.2,OTTHUMG00000153495.2,ENSG00000226953.3,ENSG00000226953.7
assay 0181	lnc-NXPH2-3	lnc-NXPH2-3:2	ENST00000414911,ENST00000414911.1,AC097721.2-002,OTTHUMT00000331837.1,NONHSAT074666	ENSG00000228043,AC097721.2,ENSG00000228043.1,OTTHUMG00000153614.1,ENSG00000228043.5
assay 0183	lnc-NMI-1	lnc-NMI-1:1	ENST00000505147	ENSG00000248650
assay 0184	lnc-GPD2-1	lnc-GPD2-1:1	ENST00000500318	ENSG00000245949,AC074099.1
assay 0185	lnc-AC007405.2.1-2	lnc-AC007405.2.1-2:2	ENST00000423519,ENST00000423519.1,AC007277.3-002,OTTHUMT00000333675.1,NONHSAT147126	ENSG00000213981,AC007277.3,ENSG00000213981.3,OTTHUMG00000154056.1
assay 0186	lnc-DCAF17-2	lnc-DCAF17-2:1	ENST00000514012,TCONS_00003048,NONHSAT075451	ENSG00000250738,XLOC_001751,linc-DCAF17-1,AC007739.1
assay 0187	RAPGEF4-AS1	RAPGEF4-AS1:1	ENST00000435328,ENST00000435328.1,AC018712.3-003,OTTHUMT00000333857.1,NONHSAT075521	ENSG00000228016,AC018712.3,ENSG00000228016.1,OTTHUMG00000154091.1,RAPGEF4-AS1,
assay 0188	LINC01305	LINC01305:1	ENST00000420866,TCONS_00003051,ENST00000420866.1,AC018470.4-001,OTTHUMT00000334113.1,NONHSAT075555	ENSG00000231453,XLOC_001759,linc-SP9-1,AC018470.4,ENSG00000231453.1,OTTHUMG00000154148.1,LINC01305,
assay 0189	lnc-SCRN3-3	lnc-SCRN3-3:1	ENST00000442996,ENST00000442996.1,AC018890.6-002,OTTHUMT00000334128.1,NONHSAT075570	ENSG00000236449,AC018890.6,ENSG00000236449.1,OTTHUMG00000154592.2
assay 0190	HAGLR	HAGLR:12	ENST00000436126,ENST00000436126.1,HOXD-AS1-004,OTTHUMT00000334220.1,NONHSAT075640,ENST00000436126.5	ENSG00000224189,AC009336.23,ENSG00000224189.2,HOXD-AS1,OTTHUMG00000154172.2,ENSG00000224189.6,HAGLR,Mdgt
assay 0191	lnc-DFNB59-2	lnc-DFNB59-2:17	ENST00000415236,ENST00000415236.1,AC009948.5-007,OTTHUMT00000335156.1,NONHSAT075753	ENSG00000223960,AC009948.5,ENSG00000223960.1,OTTHUMG00000154423.1,ENSG00000223960.2,ENSG00000223960.6
assay 0192	TTN-AS1	TTN-AS1:53	ENST00000415561,ENST00000415561.1,AC009948.3-003,OTTHUMT00000335704.1,NONHSAT075794	ENSG00000237298,AC009948.3,ENSG00000237298.1,OTTHUMG00000133536.4,ENSG00000237298.4,TTN-AS1,ENSG00000237298.8,
assay 0193	lnc-ORMDL1-1	lnc-ORMDL1-1:1	ENST00000500441	ENSG00000246348
assay 0194	lnc-STAT1-1	lnc-STAT1-1:1	ENST00000501836	ENSG00000245033
assay 0196	lnc-SLC39A10-3	lnc-SLC39A10-3:1	ENST00000428549,ENST00000606818.1	ENSG00000245478,ENSG00000272211.1,RP11-347P5.1
assay 0197	lnc-BOLL-1	lnc-BOLL-1:1	ENST00000499940	ENSG00000247626
assay 0198	SATB2-AS1	SATB2-AS1:1	ENST00000442967,ENST00000442967.1,AC017096.1-006,OTTHUMT00000335372.1,NONHSAT076253	ENSG00000225953,AC017096.1,ENSG00000225953.2,OTTHUMG00000154470.1,SATB2-AS1,
assay 0199	lnc-IKZF2-3	lnc-IKZF2-3:2	ENST00000360083,TCONS_00003491,ENST00000360083.3,AC079610.2-001,OTTHUMT00000337357.1	ENSG00000196096,XLOC_002478,linc-IKZF2-1,AC079610.2,ENSG00000196096.3,OTTHUMG00000154847.1
assay 0200	lnc-CDK5R2-2	lnc-CDK5R2-2:1	ENST00000441450,ENST00000441450.1,AC097468.4-001,OTTHUMT00000336400.1	ENSG00000224090,AC097468.4,ENSG00000224090.1,OTTHUMG00000154630.1
assay 0201	lnc-DES-1	lnc-DES-1:1	ENST00000420563,ENST00000420563.1,AC053503.4-001,OTTHUMT00000130227.1,NONHSAT077033	ENSG00000229525,AC053503.4,ENSG00000229525.1,OTTHUMG00000058921.1
assay 0202	lnc-CCDC140-1	lnc-CCDC140-1:4	ENST00000429475,ENST00000429475.1,AC010980.2-001,OTTHUMT00000331053.1	ENSG00000237732,AC010980.2,ENSG00000237732.4,OTTHUMG00000153406.2
assay 0203	lnc-KCNE4-1	lnc-KCNE4-1:1	ENST00000504723	ENSG00000250676
assay 0204	SPATA3-AS1	SPATA3-AS1:9	ENST00000414876,ENST00000414876.1,AC105344.2-001,OTTHUMT00000333737.1,ENST00000414876.5	ENSG00000238062,AC105344.2,ENSG00000238062.1,OTTHUMG00000154076.1,SPATA3-AS1,ENSG00000238062.5,
assay 0205	lnc-NCL-2	lnc-NCL-2:1	ENST00000500270	ENSG00000245519
assay 0206	lnc-NCL-1	lnc-NCL-1:1	ENST00000504794,NONHSAT077370	ENSG00000248298
assay 0207	LINC00471	LINC00471:1	ENST00000313064,ENST00000313064.2,LINC00471-001,OTTHUMT00000256963.2,NONHSAT077373,NR_024079	ENSG00000181798,C2orf52,ENSG00000181798.2,LINC00471,OTTHUMG00000133227.2,MGC43122
assay 0208	lnc-COL6A3-5	lnc-COL6A3-5:1	ENST00000418430,ENST00000418430.1,AC105760.2-001,OTTHUMT00000329070.1,NONHSAT077619	ENSG00000227252,AC105760.2,ENSG00000227252.1,OTTHUMG00000153027.1
assay 0209	LINC01266	LINC01266:1	ENST00000420823,ENST00000420823.1,AC090044.1-001,OTTHUMT00000337457.1,NONHSAT087568,ENST00000420823.5	ENSG00000224957,AC090044.1,ENSG00000224957.1,OTTHUMG00000154876.1,ENSG00000224957.5,LINC01266,
assay 0210	EGOT	EGOT:2	ENST00000414938,ENST00000414938.1,EGOT-001,OTTHUMT00000343583.2,NONHSAT087635	ENSG00000235947,EGOT,ENSG00000235947.1,OTTHUMG00000156235.2,EGO,NCRNA00190
assay 0211	lnc-GRM7-2	lnc-GRM7-2:2	ENST00000432743,ENST00000432743.1,AC069277.2-001,OTTHUMT00000337640.1,NONHSAT087687	ENSG00000189229,AC069277.2,ENSG00000189229.10,OTTHUMG00000154923.2
assay 0212	lnc-GRM7-1	lnc-GRM7-1:1	ENST00000510631	ENSG00000249113
assay 0213	lnc-ATG7-1	lnc-ATG7-1:1	ENST00000513786	ENSG00000248829
assay 0214	lnc-MKRN2-AS1-1	lnc-MKRN2-AS1-1:1	ENST00000431680	ENSG00000236001
assay 0215	LINC01267	LINC01267:1	ENST00000502417,ENST00000502417.1,RP11-536I6.1-001,OTTHUMT00000393079.1,NONHSAT088342,NR_110135	ENSG00000251576,RP11-536I6.1,ENSG00000251576.1,OTTHUMG00000167093.1,LINC01267,
assay 0216	lnc-NR2C2-1	lnc-NR2C2-1:1	ENST00000500283	ENSG00000244821
assay 0217	SH3BP5-AS1	SH3BP5-AS1:1	ENST00000420195,ENST00000420195.1,AC087590.3-001,OTTHUMT00000340701.1	ENSG00000224660,AC087590.3,ENSG00000224660.1,OTTHUMG00000155575.2,SH3BP5-AS1,
assay 0218	lnc-PLCL2-3	lnc-PLCL2-3:1	ENST00000448265	ENSG00000226472
assay 0219	lnc-LRRFIP2-1	lnc-LRRFIP2-1:1	ENST00000498878	ENSG00000246020
assay 0220	ITGA9-AS1	ITGA9-AS1:36	ENST00000449586,ENST00000449586.1,AC093415.3-001,OTTHUMT00000342341.1,NONHSAT089019	ENSG00000243525,AC093415.3,ENSG00000243525.1,OTTHUMG00000155921.1,ENSG00000235257.4,AC093415.2,ENSG00000235257.8,ITGA9-AS1,
assay 0221	lnc-CX3CR1-1	lnc-CX3CR1-1:1	ENST00000510765	ENSG00000250029
assay 0222	EIF1B-AS1	EIF1B-AS1:6	ENST00000502134	ENSG00000246446,FLJ33065
assay 0223	lnc-ULK4-1	lnc-ULK4-1:1	ENST00000502197	ENSG00000245715
assay 0224	KRBOX1-AS1	KRBOX1-AS1:1	ENST00000447834,ENST00000447834.1,KRBOX1-AS1-001,OTTHUMT00000344229.1,NONHSAT089273	ENSG00000206552,RP11-141M3.3,ENSG00000206552.4,KRBOX1-AS1,OTTHUMG00000156447.1,FLJ32776
assay 0225	lnc-C3orf23-2	lnc-C3orf23-2:1	ENST00000500374,NONHSAT089321	ENSG00000245865,AC134943.1
assay 0226	LIMD1-AS1	LIMD1-AS1:1	ENST00000429798,ENST00000429798.1,RP11-697K23.1-002,OTTHUMT00000345063.1	ENSG00000230530,RP11-697K23.1,ENSG00000230530.1,OTTHUMG00000156652.1,LIMD1-AS1,
assay 0227	KIF9-AS1	KIF9-AS1:8	ENST00000429315.3	ENSG00000227398.3,KIF9-AS1,FLJ39534
assay 0228	lnc-PTPN23-1	lnc-PTPN23-1:1	ENST00000504649	ENSG00000250823
assay 0229	lnc-TREX1-2	lnc-TREX1-2:1	ENST00000421921	ENSG00000232483
assay 0230	lnc-C3orf71-1	lnc-C3orf71-1:2	ENST00000502241	ENSG00000246870
assay 0231	BSN-AS2	BSN-AS2:1	ENST00000421598,TCONS_00005459,ENST00000421598.1,BSN-AS2-001,OTTHUMT00000346412.1,NONHSAT089706,NR_038866	ENSG00000226913,XLOC_003118,linc-NICN1-2,BSN-AS2,ENSG00000226913.1,OTTHUMG00000156881.1,
assay 0233	lnc-HYAL3-1	lnc-HYAL3-1:1	ENST00000507563	ENSG00000250212
assay 0234	lnc-VPRBP-1	lnc-VPRBP-1:1	ENST00000506856	ENSG00000250864
assay 0235	lnc-PPM1M-2	lnc-PPM1M-2:3	ENST00000464958,TCONS_00005518,ENST00000464958.1,RP5-1157M23.2-001,OTTHUMT00000350204.1,NONHSAT089902	ENSG00000243224,XLOC_002652,linc-PPM1M-2,RP5-1157M23.2,ENSG00000243224.1,OTTHUMG00000158107.1
assay 0236	lnc-NT5DC2-1	lnc-NT5DC2-1:1	ENST00000500038	ENSG00000245797
assay 0237	lnc-SLMAP-1	lnc-SLMAP-1:1	ENST00000465933,TCONS_00005522,ENST00000465933.1,RP11-755B10.3-001,OTTHUMT00000351592.1	ENSG00000241933,XLOC_002672,linc-SLMAP-1,RP11-755B10.3,ENSG00000241933.1,OTTHUMG00000158637.1
assay 0238	lnc-DNASE1L3-2	lnc-DNASE1L3-2:1	ENST00000511761	ENSG00000248224
assay 0239	PTPRG-AS1	PTPRG-AS1:15	ENST00000469148,ENST00000469148.1,RP11-204J18.2-001,OTTHUMT00000351672.1,NONHSAT090175	ENSG00000243077,RP11-204J18.2,ENSG00000243077.1,OTTHUMG00000158658.1,ENSG00000241472.2,PTPRG-AS1,ENSG00000241472.6,
assay 0240	PTPRG-AS1	PTPRG-AS1:8	ENST00000462497,ENST00000462497.1,RP11-204J18.3-002,OTTHUMT00000351664.1,ENST00000462497.5	ENSG00000241472,RP11-204J18.3,ENSG00000241472.1,OTTHUMG00000158657.1,ENSG00000241472.2,PTPRG-AS1,ENSG00000241472.6,
assay 0241	LINC00698	LINC00698:7	ENST00000465262,ENST00000465262.1,RP11-129K20.2-004,OTTHUMT00000351803.1,NONHSAT090197,ENST00000465262.5	ENSG00000244342,RP11-129K20.2,ENSG00000244342.1,OTTHUMG00000158701.1,LINC00698,ENSG00000244342.5,
assay 0242	ADAMTS9-AS2	ADAMTS9-AS2:3	ENST00000460833,ENST00000460833.1,ADAMTS9-AS2-003,OTTHUMT00000351918.1,NONHSAT090263	ENSG00000241684,ADAMTS9-AS2,ENSG00000241684.1,OTTHUMG00000158725.1,ENSG00000241684.5,
assay 0243	SAMMSON	SAMMSON:2	ENST00000483525,ENST00000483525.1,RP11-460N16.1-001,OTTHUMT00000352919.1,NONHSAT090373	ENSG00000240405,RP11-460N16.1,ENSG00000240405.1,OTTHUMG00000159017.1,ENSG00000240405.5,LINC01212,
assay 0244	FOXP1-AS1	FOXP1-AS1:4	ENST00000465742,ENST00000465742.2,FOXP1-AS1-001,OTTHUMT00000352247.2	ENSG00000244203,FOXP1-AS1,ENSG00000244203.2,OTTHUMG00000158800.2,
assay 0245	LINC00877	LINC00877:9	ENST00000464271,ENST00000464271.1,RP11-398A8.3-005,OTTHUMT00000352211.1,NONHSAT090437	ENSG00000241163,RP11-398A8.3,ENSG00000241163.1,OTTHUMG00000158784.1,ENSG00000241163.3,LINC00877,ENSG00000241163.7,
assay 0246	lnc-GXYLT2-1	lnc-GXYLT2-1:1	ENST00000509224	ENSG00000249953
assay 0247	lnc-RTKN2-2	lnc-RTKN2-2:1	ENST00000504060,NONHSAT013580,NR_104162	ENSG00000239604,AC024597.1
assay 0248	lnc-CADM2-6	lnc-CADM2-6:1	ENST00000470263,ENST00000470263.1,RP11-260O18.1-001,OTTHUMT00000352629.1,NONHSAT090626,ENST00000470263.5	ENSG00000239440,RP11-260O18.1,ENSG00000239440.1,OTTHUMG00000158946.1,ENSG00000239440.5
assay 0249	lnc-ALCAM-2	lnc-ALCAM-2:1	ENST00000544164,NONHSAT090959	ENSG00000256575,AC091804.1
assay 0250	DUBR	DUBR:8	ENST00000473550,TCONS_00005565,ENST00000473550.1,RP11-446H18.3-003,OTTHUMT00000353693.1,NONHSAT091029	ENSG00000243701,XLOC_002746,linc-CCDC54,RP11-446H18.3,ENSG00000243701.1,OTTHUMG00000159173.1,LINC00883,ENSG00000243701.5,DUBR,
assay 0251	lnc-CCDC54-1	lnc-CCDC54-1:1	ENST00000499000	ENSG00000245070,AC068765.1
assay 0252	lnc-TRAT1-4	lnc-TRAT1-4:1	ENST00000508178,NONHSAT091116	ENSG00000249508,AC124945.1
assay 0253	lnc-NAA50-3	lnc-NAA50-3:1	ENST00000425915	ENSG00000223613
assay 0254	lnc-TIGIT-1	lnc-TIGIT-1:1	ENST00000481773,ENST00000481773.1,RP11-553L6.2-001,OTTHUMT00000354697.1,NONHSAT091267	ENSG00000241490,RP11-553L6.2,ENSG00000241490.1,OTTHUMG00000159333.1
assay 0256	lnc-CD80-1	lnc-CD80-1:1	ENST00000509672	ENSG00000249939
assay 0257	lnc-SEMA5B-1	lnc-SEMA5B-1:1	ENST00000508507,NONHSAT091508	ENSG00000249575
assay 0258	LINC01471	LINC01471:11	ENST00000461398.3	ENSG00000239921.3,LINC01471,
assay 0259	GATA2-AS1	GATA2-AS1:2	ENST00000464242,ENST00000464242.1,RP11-475N22.4-002,OTTHUMT00000356937.1,NONHSAT091768	ENSG00000244300,RP11-475N22.4,ENSG00000244300.2,OTTHUMG00000159693.1,GATA2-AS1,
assay 0260	lnc-PLXND1-1	lnc-PLXND1-1:1	ENST00000504471	ENSG00000248808
assay 0261	lnc-NMNAT3-1	lnc-NMNAT3-1:2	ENST00000510367,TCONS_00005837,NONHSAT092387	ENSG00000249979,XLOC_003268,linc-NMNAT3-3
assay 0262	lnc-ATP1B3-3	lnc-ATP1B3-3:1	ENST00000453700	ENSG00000246920
assay 0263	lnc-ATP1B3-2	lnc-ATP1B3-2:1	ENST00000499676	ENSG00000245409
assay 0264	LINC00886	LINC00886:4	ENST00000472943,ENST00000472943.1,RP11-392A22.2-001,OTTHUMT00000351622.1,ENST00000472943.5	ENSG00000240875,RP11-392A22.2,ENSG00000240875.1,OTTHUMG00000158647.1,LINC00886,ENSG00000240875.5,
assay 0265	lnc-LEKR1-1	lnc-LEKR1-1:1	ENST00000469196,TCONS_00005633,ENST00000469196.1,RP11-6F2.5-001,OTTHUMT00000351883.1,NONHSAT092879	ENSG00000241544,XLOC_002891,linc-PTX3-5,RP11-6F2.5,ENSG00000241544.1,OTTHUMG00000158714.1
assay 0266	lnc-LXN-1	lnc-LXN-1:2	ENST00000479233,ENST00000479233.1,RP11-538P18.2-002,OTTHUMT00000352222.1,NONHSAT092929	ENSG00000243150,RP11-538P18.2,ENSG00000243150.1,OTTHUMG00000158791.1,ENSG00000243150.5
assay 0267	IL12A-AS1	IL12A-AS1:2	ENST00000497452,ENST00000497452.1,CTD-2049J23.2-001,OTTHUMT00000352647.1,NONHSAT092968,ENST00000497452.5	ENSG00000244040,CTD-2049J23.2,ENSG00000244040.1,OTTHUMG00000158951.1,IL12A-AS1,ENSG00000244040.5,
assay 0268	lnc-OTOL1-1	lnc-OTOL1-1:1	ENST00000473595,ENST00000473595.1,RP11-3P17.4-001,OTTHUMT00000353185.1,NONHSAT093017,NR_102265	ENSG00000240567,RP11-3P17.4,ENSG00000240567.1,OTTHUMG00000159075.1
assay 0269	lnc-ECT2-1	lnc-ECT2-1:1	ENST00000501930	ENSG00000246811
assay 0270	lnc-KCNMB2-7	lnc-KCNMB2-7:1	ENST00000500519,NONHSAT093341	ENSG00000245372,AC078799.1
assay 0271	KCNMB2-AS1	KCNMB2-AS1:1	ENST00000425330,ENST00000425330.1,RP11-385J1.2-004,OTTHUMT00000348334.1,NONHSAT093379	ENSG00000237978,RP11-385J1.2,ENSG00000237978.1,OTTHUMG00000157289.1,ENSG00000237978.5,KCNMB2-AS1
assay 0272	SOX2-OT	SOX2-OT:2	ENST00000487240,ENST00000487240.1,RP11-436A20.3-001,OTTHUMT00000350418.1,NONHSAT093465,ENST00000487240.3	ENSG00000243341,RP11-436A20.3,ENSG00000243341.1,OTTHUMG00000158221.1,ENSG00000242808.3,SOX2-OT,ENSG00000242808.7,DKFZp761J1324,NCRNA00043
assay 0273	SOX2-OT	SOX2-OT:36	ENST00000466034,ENST00000466034.1,SOX2-OT-015,OTTHUMT00000350433.1,NONHSAT093500,ENST00000466034.5	ENSG00000242808,RP11-4B14.2,ENSG00000242808.1,SOX2-OT,OTTHUMG00000158186.2,ENSG00000242808.3,ENSG00000242808.7,DKFZp761J1324,NCRNA00043
assay 0274	lnc-GRIP1-2	lnc-GRIP1-2:4	ENST00000502700,ENST00000502700.2,RP11-123O10.3-003,OTTHUMT00000402074.1,NONHSAT029240	ENSG00000257083,RP11-123O10.3,ENSG00000257083.1,OTTHUMG00000169070.1,ENSG00000257083.5
assay 0275	lnc-CRYGS-1	lnc-CRYGS-1:7	ENST00000427474,TCONS_00005905,ENST00000427474.1,RP11-48F14.1-004,OTTHUMT00000344806.1,NONHSAT093820	ENSG00000224406,XLOC_003358,linc-DGKG,RP11-48F14.1,ENSG00000224406.1,OTTHUMG00000156618.1,ENSG00000224406.5
assay 0276	lnc-RTP4-1	lnc-RTP4-1:1	ENST00000541007,NONHSAT093885	ENSG00000197522,AC007920.1
assay 0277	lnc-CLDN16-1	lnc-CLDN16-1:1	ENST00000499321	ENSG00000247017
assay 0278	lnc-CPN2-5	lnc-CPN2-5:1	ENST00000397645,ENST00000397645.2,RP11-699L21.1-001,OTTHUMT00000342625.1,NONHSAT094030,NR_033944	ENSG00000214146,RP11-699L21.1,ENSG00000214146.2,OTTHUMG00000155981.1
assay 0279	lnc-CPN2-4	lnc-CPN2-4:3	ENST00000432154,ENST00000432154.1,RP11-407B7.1-001,OTTHUMT00000342639.1,NONHSAT094047,ENST00000432154.5	ENSG00000230102,RP11-407B7.1,ENSG00000230102.1,OTTHUMG00000155989.1,ENSG00000230102.3,ENSG00000230102.7
assay 0280	LINC00884	LINC00884:4	ENST00000448892,ENST00000448892.1,AC046143.7-001,OTTHUMT00000342809.1,NONHSAT094094	ENSG00000233058,AC046143.7,ENSG00000233058.1,OTTHUMG00000156037.1,LINC00884,
assay 0281	LINC00885	LINC00885:1	ENST00000457079,TCONS_00005389,ENST00000457079.1,AC139666.1-001,OTTHUMT00000341345.1,NONHSAT094296,NR_034088	ENSG00000224652,XLOC_003002,linc-OSTalpha-1,AC139666.1,ENSG00000224652.1,OTTHUMG00000155713.1,LINC00885,
assay 0282	lnc-IQCG-1	lnc-IQCG-1:1	ENST00000501503	ENSG00000246832
assay 0283	lnc-C4orf42-2	lnc-C4orf42-2:1	ENST00000500004	ENSG00000246629,AC092535.2
assay 0284	NOP14-AS1	NOP14-AS1:12	ENST00000503709,ENST00000503709.1,NOP14-AS1-007,OTTHUMT00000358160.1,NONHSAT094834	ENSG00000249673,RP11-520M5.5,ENSG00000249673.1,NOP14-AS1,OTTHUMG00000160136.2,ENSG00000249673.2,ENSG00000249673.6,RES4-24
assay 0285	STX18-AS1	STX18-AS1:4	ENST00000507244,ENST00000507244.1,RP11-323F5.2-001,OTTHUMT00000358301.1,NONHSAT094935,ENST00000507244.5	ENSG00000247708,RP11-323F5.2,ENSG00000247708.2,OTTHUMG00000159923.1,ENSG00000247708.3,STX18-AS1,ENSG00000247708.7,LOC100507266
assay 0286	lnc-GRPEL1-1	lnc-GRPEL1-1:5	ENST00000504402,TCONS_00007714,ENST00000504402.1,RP11-367J11.3-002,OTTHUMT00000358684.1	ENSG00000245562,XLOC_003872,linc-GRPEL1-1,RP11-367J11.3,ENSG00000245562.2,OTTHUMG00000159980.1,ENSG00000245468.3
assay 0287	lnc-WDR1-1	lnc-WDR1-1:2	ENST00000513305	ENSG00000249822
assay 0288	LINC01097	LINC01097:3	ENST00000505835,NONHSAT095573,NR_034054,ENST00000627163.2	ENSG00000249512,AC006445.1,ENSG00000281202.2,LINC01097,
assay 0289	CPEB2-AS1	CPEB2-AS1:1	ENST00000500394,ENST00000500394.2,AC006296.3-001,OTTHUMT00000360403.2,NONHSAT095610,NR_038857,ENST00000500394.6	ENSG00000247624,AC006296.3,ENSG00000247624.2,OTTHUMG00000160381.3,CPEB2-AS1,ENSG00000247624.6,
assay 0290	TAPT1-AS1	TAPT1-AS1:1	ENST00000440429,NONHSAT095672,NR_027696	ENSG00000225917,AC006427.1,FLJ39653
assay 0291	lnc-CLRN2-1	lnc-CLRN2-1:1	ENST00000515087,TCONS_00007487,NONHSAT095705	ENSG00000251507,XLOC_003471,linc-CLRN2-1
assay 0293	lnc-SOD3-6	lnc-SOD3-6:2	ENST00000503017,ENST00000503017.1,RP11-412P11.1-002,OTTHUMT00000359922.1,NONHSAT095771	ENSG00000248837,RP11-412P11.1,ENSG00000248837.1,OTTHUMG00000160256.1,ENSG00000248837.5
assay 0294	lnc-KIAA1239-1	lnc-KIAA1239-1:1	ENST00000499638	ENSG00000245325
assay 0295	lnc-FAM114A1-1	lnc-FAM114A1-1:1	ENST00000508542	ENSG00000248412
assay 0296	lnc-UGDH-1	lnc-UGDH-1:1	ENST00000505439	ENSG00000248948
assay 0297	lnc-C4orf34-2	lnc-C4orf34-2:1	ENST00000499303	ENSG00000246290
assay 0298	LINC00682	LINC00682:6	ENST00000498940,ENST00000498940.1,RP11-457P14.4-003,OTTHUMT00000361642.1	ENSG00000245870,RP11-457P14.4,ENSG00000245870.2,OTTHUMG00000160528.2,LINC00682,
assay 0299	lnc-GUF1-3	lnc-GUF1-3:1	ENST00000507639,TCONS_00007524,ENST00000507639.1,RP11-328N19.1-002,OTTHUMT00000360660.2	ENSG00000251350,XLOC_003528,linc-GUF1-1,RP11-328N19.1,ENSG00000251350.1,OTTHUMG00000160456.2,LVCAT1
assay 0300	DANCR	DANCR:8	ENST00000441504,ENST00000441504.1,DANCR-003,OTTHUMT00000336532.1,NONHSAT096373	ENSG00000226950,KIAA0114,ENSG00000226950.2,DANCR,OTTHUMG00000154670.1,ENSG00000226950.6,ANCR,AGU2,lncRNA-ANCR
assay 0301	lnc-AASDH-1	lnc-AASDH-1:1	ENST00000513475	ENSG00000249496
assay 0302	lnc-PAICS-1	lnc-PAICS-1:1	ENST00000416157	ENSG00000223357,AC068620.1
assay 0303	lnc-RP11-630A13.2.1-1	lnc-RP11-630A13.2.1-1:1	ENST00000359909,TCONS_00007535,NONHSAT096509	ENSG00000250128,XLOC_003546,linc-REST
assay 0304	EPHA5-AS1	EPHA5-AS1:1	ENST00000509473,ENST00000509473.1,RP11-807H7.1-001,OTTHUMT00000361851.1,NONHSAT096664,NR_034138,ENST00000509473.5	ENSG00000250846,RP11-807H7.1,ENSG00000250846.2,OTTHUMG00000161982.1,ENSG00000250846.6,EPHA5-AS1,
assay 0305	UBA6-AS1	UBA6-AS1:6	ENST00000498917,ENST00000498917.2,RP11-453E17.1-003,OTTHUMT00000362200.1,NONHSAT096694	ENSG00000248049,RP11-453E17.1,ENSG00000248049.2,OTTHUMG00000160769.4,UBA6-AS1,ENSG00000248049.6,LOC550112
assay 0306	lnc-GRSF1-1	lnc-GRSF1-1:1	ENST00000514658	ENSG00000250265
assay 0307	lnc-MTHFD2L-1	lnc-MTHFD2L-1:1	ENST00000500608	ENSG00000245879
assay 0308	lnc-CXCL2-1	lnc-CXCL2-1:1	ENST00000513776,NONHSAT096887	ENSG00000251531,AC097470.1
assay 0309	LINC01094	LINC01094:11	ENST00000514130,ENST00000514130.1,RP11-792D21.2-006,OTTHUMT00000362857.1,NONHSAT097077,ENST00000514130.5	ENSG00000251442,RP11-792D21.2,ENSG00000251442.1,OTTHUMG00000160897.1,LINC01094,ENSG00000251442.5,
assay 0310	lnc-NKX6-1-2	lnc-NKX6-1-2:1	ENST00000508406,ENST00000508406.1,RP11-8L2.1-001,OTTHUMT00000363143.1,NONHSAT097235	ENSG00000250546,RP11-8L2.1,ENSG00000250546.1,OTTHUMG00000160961.1,ENSG00000250546.5
assay 0311	lnc-NKX6-1-1	lnc-NKX6-1-1:1	ENST00000504840,TCONS_00007790,ENST00000504840.1,RP11-42A4.1-001,OTTHUMT00000362848.1,NONHSAT097238	ENSG00000248749,XLOC_004004,linc-FAM175A-2,RP11-42A4.1,ENSG00000248749.1,OTTHUMG00000160894.1
assay 0312	WDFY3-AS2	WDFY3-AS2:6	ENST00000318186,ENST00000318186.3,WDFY3-AS2-002,OTTHUMT00000280507.1,NONHSAT097254,ENST00000318186.6	ENSG00000180769,NCRNA00247,ENSG00000180769.4,WDFY3-AS2,OTTHUMG00000141281.2,ENSG00000180769.8,FBI4
assay 0313	lnc-C4orf36-1	lnc-C4orf36-1:1	ENST00000505169	ENSG00000249366
assay 0314	lnc-HERC6-2	lnc-HERC6-2:1	ENST00000500009,ENST00000500009.2,RP11-10L7.1-001,OTTHUMT00000363267.1,NONHSAT097347	ENSG00000246375,RP11-10L7.1,ENSG00000246375.2,OTTHUMG00000160984.1
assay 0315	SNCA-AS1	SNCA-AS1:2	ENST00000513653,ENST00000513653.1,RP11-67M1.1-002,OTTHUMT00000364075.1	ENSG00000247775,RP11-67M1.1,ENSG00000247775.2,OTTHUMG00000161186.1,SNCA-AS1,
assay 0316	lnc-HPGDS-1	lnc-HPGDS-1:1	ENST00000501965,ENST00000501965.2,RP11-363G15.2-001,OTTHUMT00000364267.2,NONHSAT097441	ENSG00000246541,RP11-363G15.2,ENSG00000246541.2,OTTHUMG00000161244.2
assay 0317	lnc-CISD2-2	lnc-CISD2-2:1	ENST00000509494,NONHSAT097599,NR_125932	ENSG00000250009,AC018797.1
assay 0318	lnc-CISD2-1	lnc-CISD2-1:1	ENST00000501133,ENST00000501133.2,RP11-10L12.4-001,OTTHUMT00000363420.1	ENSG00000246560,RP11-10L12.4,ENSG00000246560.2,OTTHUMG00000161016.1
assay 0319	lnc-PPA2-1	lnc-PPA2-1:1	ENST00000501580	ENSG00000245205
assay 0320	RPL34-AS1	RPL34-AS1:2	ENST00000510212,ENST00000510212.1,RPL34-AS1-004,OTTHUMT00000363484.1,NONHSAT097761	ENSG00000234492,RP11-462C24.1,ENSG00000234492.3,RPL34-AS1,OTTHUMG00000161030.1,ENSG00000234492.4,FLJ37673
assay 0321	lnc-SEC24B-1	lnc-SEC24B-1:1	ENST00000500526,TCONS_00007592,ENST00000500526.1,AC004051.2-001,OTTHUMT00000363573.1	ENSG00000246774,XLOC_003642,linc-SEC24B-1,AC004051.2,ENSG00000246774.1,OTTHUMG00000161047.1
assay 0322	SEC24B-AS1	SEC24B-AS1:5	ENST00000499713,ENST00000499713.2,SEC24B-AS1-001,OTTHUMT00000363574.2,NONHSAT097776,ENST00000499713.6	ENSG00000247950,RP11-264J9.1,ENSG00000247950.2,SEC24B-AS1,OTTHUMG00000161048.2,ENSG00000247950.6,1/2-SBSRNA4
assay 0323	SNHG8	SNHG8:6	ENST00000500560	ENSG00000246493,SNHG8,NCRNA00060,LINC00060
assay 0324	lnc-SEC24D-1	lnc-SEC24D-1:1	ENST00000501426	ENSG00000245622,AC110079.2
assay 0325	LINC01091	LINC01091:8	ENST00000515769,ENST00000515769.1,RP11-93L9.1-004,OTTHUMT00000364450.1	ENSG00000249464,RP11-93L9.1,ENSG00000249464.1,OTTHUMG00000161162.3,LINC01091,ENSG00000249464.5,
assay 0326	lnc-ETNK1-1	lnc-ETNK1-1:1	ENST00000508615,ENST00000508615.2,RP11-268P4.5-001,OTTHUMT00000402051.1,NONHSAT027284	ENSG00000250166,RP11-268P4.5,ENSG00000250166.2,OTTHUMG00000169038.1
assay 0327	lnc-LARP1B-1	lnc-LARP1B-1:3	ENST00000511497,ENST00000511497.1,RP11-420A23.1-001,OTTHUMT00000364520.1,NONHSAT098268,ENST00000511497.5	ENSG00000251432,RP11-420A23.1,ENSG00000251432.2,OTTHUMG00000161321.3,ENSG00000251432.6
assay 0328	lnc-LARP1B-1	lnc-LARP1B-1:13	ENST00000501498,NONHSAT098272	ENSG00000246458,AC108062.1
assay 0329	lnc-RP11-62N21.1.1-5	lnc-RP11-62N21.1.1-5:2	ENST00000505289,ENST00000505289.1,RP11-9G1.3-001,OTTHUMT00000364454.1,NONHSAT098343,ENST00000505289.5	ENSG00000250241,RP11-9G1.3,ENSG00000250241.1,OTTHUMG00000161299.2,ENSG00000250241.5
assay 0330	lnc-RP11-62N21.1.1-9	lnc-RP11-62N21.1.1-9:2	ENST00000504728,ENST00000504728.1,RP11-400D2.2-001,OTTHUMT00000365045.1,NONHSAT098357,ENST00000504728.5	ENSG00000251199,RP11-400D2.2,ENSG00000251199.1,OTTHUMG00000161471.1,ENSG00000251199.5
assay 0331	lnc-CLGN-2	lnc-CLGN-2:1	ENST00000507157	ENSG00000248331
assay 0332	lnc-GYPE-1	lnc-GYPE-1:1	ENST00000505743,TCONS_00007864,NONHSAT098575	ENSG00000248299,XLOC_004107,linc-FREM3
assay 0333	HHIP-AS1	HHIP-AS1:4	ENST00000503066,ENST00000503066.1,RP11-291L15.2-003,OTTHUMT00000364895.1,NONHSAT098600	ENSG00000248890,RP11-291L15.2,ENSG00000248890.1,OTTHUMG00000161429.1,HHIP-AS1,
assay 0334	lnc-MAB21L2-1	lnc-MAB21L2-1:1	ENST00000507934,ENST00000507934.1,RP11-1336O20.2-001,OTTHUMT00000364976.1,NONHSAT098732	ENSG00000249690,RP11-1336O20.2,ENSG00000249690.1,OTTHUMG00000161447.1
assay 0335	lnc-LRBA-1	lnc-LRBA-1:1	ENST00000504680	ENSG00000248759
assay 0336	lnc-TIGD4-2	lnc-TIGD4-2:1	ENST00000501653	ENSG00000245623,AC093599.1
assay 0337	lnc-C4orf39-1	lnc-C4orf39-1:1	ENST00000507152,ENST00000507152.1,RP11-366M4.3-001,OTTHUMT00000364313.1	ENSG00000248329,RP11-366M4.3,ENSG00000248329.1,OTTHUMG00000161255.1
assay 0338	lnc-TMEM192-1	lnc-TMEM192-1:1	ENST00000509114,TCONS_00007892,NONHSAT099111	ENSG00000248358,XLOC_004147,linc-TMEM192-2
assay 0339	lnc-HMGB2-3	lnc-HMGB2-3:2	ENST00000499322,ENST00000499322.2,RP11-10K16.1-003,OTTHUMT00000362411.1,NONHSAT099219,ENST00000499322.6	ENSG00000245213,RP11-10K16.1,ENSG00000245213.2,OTTHUMG00000160808.1,ENSG00000245213.6
assay 0340	lnc-HMGB2-2	lnc-HMGB2-2:1	ENST00000511941,NONHSAT099225	ENSG00000249097
assay 0341	lnc-FBXO8-4	lnc-FBXO8-4:1	ENST00000515444,ENST00000515444.1,RP11-148L24.1-001,OTTHUMT00000362083.1,NONHSAT099311,NR_125896,ENST00000515444.5	ENSG00000248174,RP11-148L24.1,ENSG00000248174.1,OTTHUMG00000160745.2,ENSG00000248174.5
assay 0342	lnc-DCTD-4	lnc-DCTD-4:8	ENST00000505537,ENST00000505537.1,AC108142.1-004,OTTHUMT00000361746.1,NONHSAT099429,FPKM1_group_24575_transcript_2	ENSG00000177822,AC108142.1,ENSG00000177822.3,OTTHUMG00000133641.2,ENSG00000177822.7
assay 0343	LLPH-AS1	LLPH-AS1:1	ENST00000510317.2,RP11-745O10.2-001,OTTHUMT00000401754.1,NONHSAT029219,NR_125724	ENSG00000239335.4,RP11-745O10.2,OTTHUMG00000168960.1,LLPH-AS1,
assay 0344	lnc-IRF2-3	lnc-IRF2-3:1	ENST00000317596,TCONS_00007449,ENST00000317596.3,RP11-290F5.2-001,OTTHUMT00000361426.1,NONHSAT099521	ENSG00000180712,XLOC_004204,linc-ENPP6-1,RP11-290F5.2,ENSG00000180712.3,OTTHUMG00000160616.1
assay 0345	lnc-CCDC111-1	lnc-CCDC111-1:1	ENST00000512812,TCONS_00007688,NONHSAT099547	ENSG00000249161,XLOC_003808,linc-CCDC111-1
assay 0346	LINC01060	LINC01060:14	ENST00000503580,ENST00000503580.1,RP11-219G10.3-006,OTTHUMT00000360054.1,NONHSAT099750	ENSG00000249378,RP11-219G10.3,ENSG00000249378.1,OTTHUMG00000160242.4,LINC01060,ENSG00000249378.5,
assay 0347	lnc-FRG2-2	lnc-FRG2-2:4	ENST00000511785,ENST00000511785.1,AF146191.4-001,OTTHUMT00000361301.1,NONHSAT099800	ENSG00000245685,AF146191.4,ENSG00000245685.2,OTTHUMG00000160585.3,ENSG00000245685.6
assay 0348	lnc-NKD2-2	lnc-NKD2-2:1	ENST00000502737,NONHSAT099952	ENSG00000249622,AC116351.3
assay 0349	LINC01018	LINC01018:3	ENST00000505626,ENST00000505626.1,CTD-2195M18.1-001,OTTHUMT00000365709.1,NONHSAT100200,ENST00000505626.5	ENSG00000250056,CTD-2195M18.1,ENSG00000250056.1,OTTHUMG00000161680.1,LINC01018,ENSG00000250056.5,
assay 0350	lnc-FASTKD3-1	lnc-FASTKD3-1:7	ENST00000501071.2	ENSG00000245729.2,RP11-480D4.1
assay 0351	LINC01194	LINC01194:3	ENST00000505196,ENST00000505196.1,RP11-308B16.1-003,OTTHUMT00000366010.1,NONHSAT100513	ENSG00000248131,RP11-308B16.1,ENSG00000248131.1,OTTHUMG00000161760.1,CT49,ENSG00000248131.5,LINC01194,TAG
assay 0352	lnc-FBXL7-2	lnc-FBXL7-2:1	ENST00000509037,ENST00000509037.1,RP11-19O2.2-001,OTTHUMT00000366087.1,NONHSAT100594	ENSG00000250448,RP11-19O2.2,ENSG00000250448.1,OTTHUMG00000161785.1
assay 0353	lnc-FOLR4-1	lnc-FOLR4-1:2	ENST00000515097,ENST00000515097.2,RP11-680H20.2-002,OTTHUMT00000396123.1,NONHSAT023713	ENSG00000250519,RP11-680H20.2,ENSG00000250519.2,OTTHUMG00000167754.2,ENSG00000250519.6
assay 0354	LINC01021	LINC01021:12	ENST00000505775,ENST00000505775.1,RP11-46C20.1-001,OTTHUMT00000366534.1,ENST00000505775.5	ENSG00000250337,RP11-46C20.1,ENSG00000250337.1,OTTHUMG00000161968.1,LINC01021,ENSG00000250337.5,
assay 0355	lnc-CDH6-3	lnc-CDH6-3:1	ENST00000509556	ENSG00000249322
assay 0356	lnc-RAD1-1	lnc-RAD1-1:1	ENST00000507140	ENSG00000251069
assay 0357	NIPBL-AS1	NIPBL-AS1:4	ENST00000501714,TCONS_00009639,ENST00000501714.1,CTD-2653M23.2-001,OTTHUMT00000366970.1,NONHSAT101044	ENSG00000248044,XLOC_004784,linc-RANBP3L-4,CTD-2653M23.2,ENSG00000248044.1,OTTHUMG00000162033.1,NIPBL-AS
assay 0358	LIFR-AS1	LIFR-AS1:5	ENST00000500817,ENST00000500817.2,LIFR-AS1-002,OTTHUMT00000367342.1	ENSG00000244968,CTD-2196P11.1,ENSG00000244968.2,LIFR-AS1,OTTHUMG00000162109.1,ENSG00000244968.6,
assay 0359	lnc-OXCT1-1	lnc-OXCT1-1:8	ENST00000513015,TCONS_00009276,NONHSAT101197	ENSG00000248519,XLOC_004800,linc-OXCT1-1
assay 0360	lnc-C5orf39-1	lnc-C5orf39-1:9	ENST00000314957,ENST00000314957.3,CTD-2201E18.3-001,OTTHUMT00000367471.1,NONHSAT101254	ENSG00000177738,CTD-2201E18.3,ENSG00000177738.3,OTTHUMG00000162133.2
assay 0361	NNT-AS1	NNT-AS1:7	ENST00000500258,ENST00000500258.2,RP11-159F24.1-003,OTTHUMT00000367958.1,NONHSAT101324	ENSG00000248092,RP11-159F24.1,ENSG00000248092.2,OTTHUMG00000162220.1,ENSG00000248092.3,NNT-AS1,ENSG00000248092.7,
assay 0362	lnc-FST-1	lnc-FST-1:1	ENST00000502414	ENSG00000248194
assay 0363	PART1	PART1:6	ENST00000506884,TCONS_00009407,ENST00000506884.1,PART1-002,OTTHUMT00000368802.1	ENSG00000152931,XLOC_004399,linc-NDUFAF2-3,PART1,ENSG00000152931.6,OTTHUMG00000162213.2,ENSG00000152931.7,DKFZP586D0823,NCRNA00206
assay 0364	lnc-F2RL2-2	lnc-F2RL2-2:1	ENST00000507514,ENST00000507514.1,CTD-2384B11.2-001,OTTHUMT00000368873.1,NONHSAT102244	ENSG00000225407,CTD-2384B11.2,ENSG00000225407.3,OTTHUMG00000162429.1
assay 0365	SCAMP1-AS1	SCAMP1-AS1:4	ENST00000421004,ENST00000421004.3,CTD-2037K23.2-001,OTTHUMT00000369105.1	ENSG00000245556,CTD-2037K23.2,ENSG00000245556.2,OTTHUMG00000162481.1,SCAMP1-AS1,
assay 0366	lnc-THBS4-1	lnc-THBS4-1:1	ENST00000499230	ENSG00000244801
assay 0367	lnc-ZCCHC9-1	lnc-ZCCHC9-1:1	ENST00000512252	ENSG00000249445
assay 0368	LINC00461	LINC00461:17	ENST00000500197,ENST00000500197.2,LINC00461-003,OTTHUMT00000369801.1,NONHSAT102668,ENST00000500197.6	ENSG00000245526,CTC-547D20.1,ENSG00000245526.2,LINC00461,OTTHUMG00000162632.2,ENSG00000245526.4,ENSG00000245526.8,EyeLinc1,Visc-1a,Visc-1b,Visc-2,LOC645323
assay 0369	MEF2C-AS1	MEF2C-AS1:1	ENST00000511100,ENST00000511100.1,CTC-454M9.1-004,OTTHUMT00000370004.1,NONHSAT102690,ENST00000511100.5	ENSG00000248309,CTC-454M9.1,ENSG00000248309.1,OTTHUMG00000162630.2,MEF2C-AS1,ENSG00000248309.5,
assay 0370	NR2F1-AS1	NR2F1-AS1:25	ENST00000503134,ENST00000503134.1,RP11-65F13.2-002,OTTHUMT00000369864.1,ENST00000503134.5	ENSG00000237187,RP11-65F13.2,ENSG00000237187.3,OTTHUMG00000162643.1,ENSG00000237187.4,NR2F1-AS1,ENSG00000237187.8,FLJ42709
assay 0371	lnc-LIX1-1	lnc-LIX1-1:1	ENST00000507263	ENSG00000249716
assay 0372	lnc-ST8SIA4-3	lnc-ST8SIA4-3:2	ENST00000499025,ENST00000499025.1,CTD-2001C12.1-002,OTTHUMT00000370444.1,NONHSAT103003,ENST00000499025.5	ENSG00000247877,CTD-2001C12.1,ENSG00000247877.2,OTTHUMG00000162801.1,ENSG00000247877.6
assay 0373	EPB41L4A-AS1	EPB41L4A-AS1:3	ENST00000427306,ENST00000427306.2,EPB41L4A-AS1-002,OTTHUMT00000313610.2,NONHSAT103211	ENSG00000224032,NCRNA00219,ENSG00000224032.2,EPB41L4A-AS1,OTTHUMG00000128803.3,ENSG00000224032.6,TIGA1
assay 0374	lnc-AP3S1-6	lnc-AP3S1-6:1	ENST00000502182	ENSG00000245358
assay 0375	lnc-AP3S1-1	lnc-AP3S1-1:1	ENST00000499037,NONHSAT103326	ENSG00000248017,AC026449.1
assay 0376	lnc-SEMA6A-1	lnc-SEMA6A-1:1	ENST00000510440,TCONS_00009756	ENSG00000249280,XLOC_004961,linc-ATG12-1
assay 0377	LINC01184	LINC01184:11	ENST00000501173,ENST00000501173.2,CTC-228N24.3-006,OTTHUMT00000372578.1,NONHSAT103646,ENST00000501173.6	ENSG00000245937,CTC-228N24.3,ENSG00000245937.2,OTTHUMG00000163312.2,ENSG00000245937.3,ENSG00000245937.7,LINC01184,FLJ33630
assay 0378	lnc-PHF15-1	lnc-PHF15-1:4	ENST00000515627.2	ENSG00000251169.2,AC005355.2
assay 0379	lnc-WNT8A-2	lnc-WNT8A-2:1	ENST00000500267,ENST00000500267.2,RP11-325L7.1-001,OTTHUMT00000372158.1,NONHSAT103999	ENSG00000246323,RP11-325L7.1,ENSG00000246323.2,OTTHUMG00000163222.1
assay 0380	LINC01024	LINC01024:13	ENST00000522747,ENST00000522747.1,CTB-131B5.4-005,OTTHUMT00000374059.1,ENST00000522747.5	ENSG00000245146,CTB-131B5.4,ENSG00000245146.2,OTTHUMG00000163537.2,LINC01024,ENSG00000245146.6,MA-linc1
assay 0381	lnc-AC005609.1-2	lnc-AC005609.1-2:1	ENST00000508944	ENSG00000249821
assay 0382	lnc-AC005609.1-1	lnc-AC005609.1-1:1	ENST00000512753	ENSG00000249608
assay 0383	lnc-AC005609.1-3	lnc-AC005609.1-3:4	ENST00000510498	ENSG00000248756
assay 0384	lnc-SLC25A2-3	lnc-SLC25A2-3:1	ENST00000507840	ENSG00000250800
assay 0385	lnc-SLC25A2-2	lnc-SLC25A2-2:1	ENST00000515856	ENSG00000250004
assay 0386	lnc-SLC25A2-1	lnc-SLC25A2-1:1	ENST00000503443	ENSG00000251462
assay 0387	lnc-DIAPH1-2	lnc-DIAPH1-2:1	ENST00000504978	ENSG00000248581
assay 0388	lnc-DIAPH1-1	lnc-DIAPH1-1:1	ENST00000513512	ENSG00000248269
assay 0389	lnc-KIAA0141-1	lnc-KIAA0141-1:1	ENST00000501052,TCONS_00009526,NONHSAT104278	ENSG00000246581,XLOC_004581,linc-KIAA0141,AC005753.1
assay 0390	JAKMIP2-AS1	JAKMIP2-AS1:2	ENST00000506321,NONHSAT104428,NR_038902,ENST00000626945.2	ENSG00000248255,AC126775.1,ENSG00000280780.2,JAKMIP2-AS1,
assay 0391	lnc-HTR4-1	lnc-HTR4-1:2	ENST00000501695,ENST00000501695.3,RP11-373N22.3-001,OTTHUMT00000374175.2,NONHSAT104441	ENSG00000247199,RP11-373N22.3,ENSG00000247199.3,OTTHUMG00000163558.2
assay 0392	lnc-ABLIM3-1	lnc-ABLIM3-1:5	ENST00000507373,ENST00000507373.1,CTC-529P8.1-003,OTTHUMT00000373407.1,NONHSAT104476	ENSG00000250072,CTC-529P8.1,ENSG00000250072.1,OTTHUMG00000163433.1,ENSG00000250072.5
assay 0393	CARMN	CARMN:19	ENST00000505340,ENST00000505340.1,MIR143HG-004,OTTHUMT00000373590.1,ENST00000505340.5	ENSG00000249669,RP11-394O4.2,ENSG00000249669.2,MIR143HG,OTTHUMG00000163464.3,ENSG00000249669.3,ENSG00000249669.7,CARMEN
assay 0394	lnc-PDE6A-1	lnc-PDE6A-1:1	ENST00000417016	ENSG00000227424
assay 0395	lnc-TIGD6-1	lnc-TIGD6-1:1	ENST00000503576	ENSG00000250052
assay 0396	lnc-SLC36A1-3	lnc-SLC36A1-3:12	ENST00000505101	ENSG00000249204
assay 0397	SAP30L-AS1	SAP30L-AS1:3	ENST00000522312,ENST00000522312.1,CTB-157D17.1-003,OTTHUMT00000374280.1,NONHSAT104697	ENSG00000245275,CTB-157D17.1,ENSG00000245275.2,OTTHUMG00000163570.1,ENSG00000245275.3,SAP30L-AS1,ENSG00000245275.7,FLJ38109,GALNT10-AS1
assay 0398	lnc-MED7-1	lnc-MED7-1:1	ENST00000507127	ENSG00000250783
assay 0399	lnc-C5orf52-1	lnc-C5orf52-1:1	ENST00000499015	ENSG00000246844
assay 0400	lnc-LSM11-1	lnc-LSM11-1:1	ENST00000500739	ENSG00000245834
assay 0401	lnc-UBLCP1-5	lnc-UBLCP1-5:3	ENST00000499583,ENST00000499583.1,RP11-175K6.1-001,OTTHUMT00000373926.1,NONHSAT104813	ENSG00000245812,RP11-175K6.1,ENSG00000245812.2,OTTHUMG00000163513.1
assay 0402	LINC01366	LINC01366:6	ENST00000518357,ENST00000518357.1,CTB-114C7.3-003,OTTHUMT00000371726.1,NONHSAT105049	ENSG00000235172,CTB-114C7.3,ENSG00000235172.3,OTTHUMG00000163120.1,ENSG00000235172.7,LINC01366,
assay 0403	lnc-DUSP1-3	lnc-DUSP1-3:1	ENST00000514700	ENSG00000248606
assay 0404	lnc-DUSP1-4	lnc-DUSP1-4:1	ENST00000518894,ENST00000518894.1,CTC-308K20.1-002,OTTHUMT00000372518.1,NONHSAT105158	ENSG00000204758,CTC-308K20.1,ENSG00000204758.3,OTTHUMG00000163304.1,ENSG00000204758.7
assay 0405	lnc-STC2-1	lnc-STC2-1:1	ENST00000501670,TCONS_00009813,NONHSAT105174	ENSG00000247006,XLOC_005086,linc-NKX2-5-2,AC106731.1
assay 0406	lnc-KIAA1191-1	lnc-KIAA1191-1:1	ENST00000505928	ENSG00000251133
assay 0407	lnc-EIF4E1B-1	lnc-EIF4E1B-1:1	ENST00000501116	ENSG00000244826
assay 0408	PRR7-AS1	PRR7-AS1:5	ENST00000506465,ENST00000506465.1,RP11-1334A24.4-002,OTTHUMT00000373187.1	ENSG00000246334,RP11-1334A24.4,ENSG00000246334.2,OTTHUMG00000163400.1,PRR7-AS1,
assay 0409	lnc-DBN1-1	lnc-DBN1-1:1	ENST00000513271,NONHSAT105420	ENSG00000248342,AC145098.1
assay 0410	lnc-PRR7-1	lnc-PRR7-1:1	ENST00000499364	ENSG00000245859
assay 0411	lnc-GRM6-1	lnc-GRM6-1:1	ENST00000513038,TCONS_00009823,NONHSAT105564	ENSG00000248595,XLOC_005104,linc-ZNF354A,AC104117.1
assay 0412	lnc-HNRNPH1-2	lnc-HNRNPH1-2:1	ENST00000506689	ENSG00000251657
assay 0413	LINC00847	LINC00847:16	ENST00000501937,ENST00000501937.2,CTC-205M6.2-002,OTTHUMT00000368345.1	ENSG00000245060,CTC-205M6.2,ENSG00000245060.2,OTTHUMG00000162270.1,LINC00847,ENSG00000245060.6,
assay 0414	lnc-BTNL8-2	lnc-BTNL8-2:1	ENST00000499434	ENSG00000245787
assay 0415	lnc-FOXC1-2	lnc-FOXC1-2:1	ENST00000514601,NONHSAT106504	ENSG00000251522
assay 0416	lnc-WRNIP1-3	lnc-WRNIP1-3:1	ENST00000500716,NONHSAT106618	ENSG00000246005,AL158139.1
assay 0417	GMDS-AS1	GMDS-AS1:7	ENST00000532124,ENST00000532124.1,RP1-80B9.2-007,OTTHUMT00000389167.1,NONHSAT106622,ENST00000532124.5	ENSG00000250903,RP1-80B9.2,ENSG00000250903.2,OTTHUMG00000014120.3,ENSG00000250903.4,GMDS-AS1,ENSG00000250903.8,
assay 0418	lnc-NQO2-5	lnc-NQO2-5:1	ENST00000506356	ENSG00000248974
assay 0419	lnc-NQO2-4	lnc-NQO2-4:1	ENST00000499208	ENSG00000247767
assay 0420	lnc-BPHL-1	lnc-BPHL-1:1	ENST00000502201	ENSG00000244911
assay 0421	lnc-PSMG4-1	lnc-PSMG4-1:1	ENST00000499159	ENSG00000246738
assay 0422	lnc-PSMG4-2	lnc-PSMG4-2:1	ENST00000500936,NONHSAT107122	ENSG00000247306
assay 0423	lnc-PXDC1-1	lnc-PXDC1-1:1	ENST00000511655	ENSG00000249537
assay 0424	lnc-C6orf201-2	lnc-C6orf201-2:1	ENST00000427049,ENST00000427049.2,RP3-400B16.1-001,OTTHUMT00000039726.2,NONHSAT107325,NR_103764	ENSG00000234817,RP3-400B16.1,ENSG00000234817.2,OTTHUMG00000014161.2
assay 0425	LYRM4-AS1	LYRM4-AS1:6	ENST00000502507,TCONS_00011155,NONHSAT107502	ENSG00000250255,XLOC_005143,linc-PPP1R3G,
assay 0426	lnc-RPP40-1	lnc-RPP40-1:2	ENST00000512710,TCONS_00011439,NONHSAT107505,ENST00000606227.1	ENSG00000248284,XLOC_005592,linc-RPP40,ENSG00000271978.1,RP11-428J1.4
assay 0427	LYRM4-AS1	LYRM4-AS1:17	ENST00000512904	ENSG00000251561,
assay 0428	lnc-FARS2-2	lnc-FARS2-2:1	ENST00000510466	ENSG00000251145,AL136307.2
assay 0429	lnc-F13A1-3	lnc-F13A1-3:8	ENST00000512967,TCONS_00011442	ENSG00000248940,XLOC_005595,linc-F13A1-1,AL031123.2
assay 0430	lnc-LY86-4	lnc-LY86-4:1	ENST00000501751	ENSG00000247225,AL031123.1
assay 0431	lnc-BMP6-5	lnc-BMP6-5:1	ENST00000498984	ENSG00000247276,AL031780.1
assay 0433	LINC00518	LINC00518:5	ENST00000491317,TCONS_00011450,ENST00000491317.1,LINC00518-004,OTTHUMT00000353702.1,NONHSAT107688	ENSG00000183674,XLOC_005602,linc-TFAP2A-2,RP1-290I10.8,ENSG00000183674.7,LINC00518,OTTHUMG00000159175.1,ENSG00000183674.11,MGC40222
assay 0434	lnc-TFAP2A-4	lnc-TFAP2A-4:1	ENST00000413129,ENST00000413129.1,RP11-360O19.4-001,OTTHUMT00000039822.1,NONHSAT107695	ENSG00000237685,RP11-360O19.4,ENSG00000237685.1,OTTHUMG00000014238.1
assay 0435	lnc-MAK-1	lnc-MAK-1:1	ENST00000500710	ENSG00000247393,AL024498.1
assay 0436	lnc-ELOVL2-1	lnc-ELOVL2-1:1	ENST00000501666	ENSG00000246442
assay 0437	ELOVL2-AS1	ELOVL2-AS1:4	ENST00000456190,ENST00000456190.1,RP1-62D2.3-002,OTTHUMT00000039848.1,ENST00000456190.5	ENSG00000230314,RP1-62D2.3,ENSG00000230314.1,OTTHUMG00000014251.1,ENSG00000230314.2,ELOVL2-AS1,ENSG00000230314.6,
assay 0438	lnc-C6orf228-2	lnc-C6orf228-2:1	ENST00000513971	ENSG00000249190
assay 0439	lnc-NUP153-1	lnc-NUP153-1:1	ENST00000509160	ENSG00000251392,AL034372.1
assay 0440	lnc-RNF144B-1	lnc-RNF144B-1:1	ENST00000510325,NONHSAT107980	ENSG00000250139
assay 0441	NBAT1	NBAT1:2	ENST00000511541,ENST00000566912.1,RP1-67M12.2-001,OTTHUMT00000431254.1	ENSG00000250785,ENSG00000260455.1,RP1-67M12.2,OTTHUMG00000175902.1,CASC14,NBAT1,NBAT-1
assay 0442	lnc-PRL-2	lnc-PRL-2:1	ENST00000510882	ENSG00000249949
assay 0443	lnc-TDP2-1	lnc-TDP2-1:1	ENST00000503700	ENSG00000249810
assay 0444	lnc-FAM65B-1	lnc-FAM65B-1:1	ENST00000510784	ENSG00000251355
assay 0445	lnc-HIST1H2BA-1	lnc-HIST1H2BA-1:1	ENST00000515162	ENSG00000251622
assay 0446	lnc-HIST1H3F-1	lnc-HIST1H3F-1:1	ENST00000499344	ENSG00000245671
assay 0447	lnc-ZNF322-2	lnc-ZNF322-2:1	ENST00000511597	ENSG00000250311
assay 0448	lnc-ABT1-2	lnc-ABT1-2:1	ENST00000501288,TCONS_00011164,NONHSAT108296	ENSG00000244922,XLOC_005212,linc-ABT1,AL121936.3
assay 0449	lnc-HIST1H2BJ-1	lnc-HIST1H2BJ-1:1	ENST00000510425	ENSG00000248252
assay 0450	lnc-HIST1H2AI-3	lnc-HIST1H2AI-3:4	ENST00000446316	ENSG00000246046,AL009179.1
assay 0451	lnc-HIST1H2AI-1	lnc-HIST1H2AI-1:3	ENST00000508489,TCONS_00011277,NONHSAT108403	ENSG00000248841,XLOC_005221,linc-HIST1H2AI-1,AL009179.2
assay 0452	ZSCAN16-AS1	ZSCAN16-AS1:4	ENST00000510652	ENSG00000224024,
assay 0453	lnc-ZNF192-2	lnc-ZNF192-2:1	ENST00000440790	ENSG00000226314,AL022393.5
assay 0454	lnc-BAK1-2	lnc-BAK1-2:1	ENST00000500794,NONHSAT109007	ENSG00000246981,AL139044.1
assay 0455	lnc-C6orf125-1	lnc-C6orf125-1:1	ENST00000511225	ENSG00000248398
assay 0456	LINC01016	LINC01016:8	ENST00000531046,ENST00000531046.1,RP3-468B3.3-003,OTTHUMT00000389705.1	ENSG00000249346,RP3-468B3.3,ENSG00000249346.2,OTTHUMG00000166297.4,LINC01016,ENSG00000249346.6,
assay 0457	lnc-ANKS1A-1	lnc-ANKS1A-1:1	ENST00000500068,TCONS_00011296,NONHSAT112162	ENSG00000244904,XLOC_005269,linc-SCUBE3
assay 0458	lnc-C6orf222-1	lnc-C6orf222-1:2	ENST00000526611,ENST00000526611.1,RP1-179N16.6-002,OTTHUMT00000389041.1,NONHSAT112209,ENST00000526611.5	ENSG00000246982,RP1-179N16.6,ENSG00000246982.2,OTTHUMG00000166301.1,ENSG00000246982.6
assay 0459	lnc-TBCC-1	lnc-TBCC-1:1	ENST00000504814	ENSG00000249151
assay 0460	lnc-RRP36-1	lnc-RRP36-1:1	ENST00000232863	ENSG00000249374
assay 0461	lnc-SLC22A7-1	lnc-SLC22A7-1:1	ENST00000510082	ENSG00000248207
assay 0462	LINC01512	LINC01512:3	ENST00000504566,NONHSAT112932,NR_024478	ENSG00000250581,LOC100132354,TCONS_00011120,HI-LNC77
assay 0463	lnc-MRPL14-1	lnc-MRPL14-1:1	ENST00000512341	ENSG00000251406
assay 0464	lnc-SUPT3H-1	lnc-SUPT3H-1:5	ENST00000513698,TCONS_00011496	ENSG00000251681,XLOC_005737,linc-SUPT3H
assay 0465	TRAM2-AS1	TRAM2-AS1:11	ENST00000453216,ENST00000453216.1,RP1-180E22.3-001,OTTHUMT00000040909.1,NONHSAT113131	ENSG00000225791,RP1-180E22.3,ENSG00000225791.1,OTTHUMG00000014849.1,ENSG00000225791.2,TRAM2-AS1,ENSG00000225791.6,
assay 0467	lnc-RAB23-2	lnc-RAB23-2:5	NONHSAT113270,ENST00000416069.2,ENST00000416069.6	ENSG00000226803.3,RP11-203B9.4,ENSG00000226803.7
assay 0468	lnc-RAB23-1	lnc-RAB23-1:2	ENST00000513979,TCONS_00011511,NONHSAT113289	ENSG00000250335,XLOC_005751,linc-RAB23-3
assay 0469	lnc-EYS-1	lnc-EYS-1:1	ENST00000499551	ENSG00000247761
assay 0470	LINC00472	LINC00472:13	ENST00000436803,ENST00000436803.1,LINC00472-003,OTTHUMT00000041167.2,NONHSAT113494,ENST00000436803.5	ENSG00000233237,C6orf155,ENSG00000233237.1,LINC00472,OTTHUMG00000015006.2,ENSG00000233237.2,ENSG00000233237.6,dJ288M22.3,FLJ13189
assay 0471	lnc-SENP6-3	lnc-SENP6-3:1	ENST00000438676,ENST00000438676.1,RP1-234P15.4-001,OTTHUMT00000041240.1,NONHSAT113601	ENSG00000225793,RP1-234P15.4,ENSG00000225793.1,OTTHUMG00000015048.1,ENSG00000225793.2
assay 0472	lnc-MYO6-1	lnc-MYO6-1:1	ENST00000513306	ENSG00000249080
assay 0473	HMGN3-AS1	HMGN3-AS1:2	ENST00000499122	ENSG00000247783,
assay 0474	lnc-PGM3-1	lnc-PGM3-1:1	ENST00000500614	ENSG00000245604
assay 0475	SNHG5	SNHG5:23	ENST00000425170,ENST00000425170.1,SNHG5-008,OTTHUMT00000041408.1,NONHSAT113866	ENSG00000203875,SNHG5,ENSG00000203875.4,OTTHUMG00000015144.2,ENSG00000203875.6,ENSG00000203875.10,MGC16362,bA33E24.2,U50HG,NCRNA00044,LINC00044
assay 0476	lnc-GJA10-4	lnc-GJA10-4:1	ENST00000504934,TCONS_00011177,ENST00000569865.1,RP1-45N11.1-001,OTTHUMT00000431283.1,NONHSAT113985	ENSG00000251241,XLOC_005384,linc-MANEA-9,ENSG00000260271.1,RP1-45N11.1,OTTHUMG00000175929.1
assay 0477	lnc-GPR63-1	lnc-GPR63-1:1	ENST00000500007,NONHSAT114062	ENSG00000246665
assay 0478	lnc-RTN4IP1-2	lnc-RTN4IP1-2:6	ENST00000415714,ENST00000415714.1,RP1-60O19.1-001,OTTHUMT00000041676.1,NONHSAT114266	ENSG00000235142,RP1-60O19.1,ENSG00000235142.1,OTTHUMG00000015305.1,ENSG00000235142.3,ENSG00000235142.7
assay 0479	lnc-PDSS2-2	lnc-PDSS2-2:1	ENST00000514173	ENSG00000251083
assay 0480	OSTM1-AS1	OSTM1-AS1:1	ENST00000426008,TCONS_00011349,ENST00000426008.1,OSTM1-AS1-002,OTTHUMT00000041714.1,NONHSAT114331	ENSG00000225174,XLOC_005417,linc-NR2E1-1,RP3-429G5.3,ENSG00000225174.1,OSTM1-AS1,OTTHUMG00000015320.2,
assay 0481	TRAF3IP2-AS1	TRAF3IP2-AS1:8	ENST00000438298,ENST00000438298.2,TRAF3IP2-AS1-006,OTTHUMT00000041838.2,ENST00000438298.6	ENSG00000231889,TRAF3IP2-AS1,ENSG00000231889.2,OTTHUMG00000015378.2,ENSG00000231889.3,ENSG00000231889.7,C6UAS
assay 0482	TRAF3IP2-AS1	TRAF3IP2-AS1:18	ENST00000511756	ENSG00000245765,C6UAS
assay 0483	lnc-WISP3-3	lnc-WISP3-3:1	ENST00000511411	ENSG00000249573
assay 0484	lnc-FYN-1	lnc-FYN-1:2	ENST00000515699,TCONS_00011539,NONHSAT114491	ENSG00000250729,XLOC_005806,linc-FYN,AL158035.1
assay 0485	LINC01268	LINC01268:2	ENST00000434296.2	ENSG00000227502.2,RP1-249H1.4,LINC01268,LOC285758
assay 0486	lnc-MARCKS-5	lnc-MARCKS-5:4	ENST00000449620,ENST00000449620.2,RP3-399L15.3-015,OTTHUMT00000379844.1,ENST00000449620.6	ENSG00000228624,RP3-399L15.3,ENSG00000228624.2,OTTHUMG00000164691.2,ENSG00000228624.3,ENSG00000228624.7
assay 0487	lnc-GOPC-1	lnc-GOPC-1:1	ENST00000501802,TCONS_00011550,NONHSAT114686,NR_110854	ENSG00000245439,XLOC_005818,linc-GOPC,AL590303.1
assay 0488	lnc-MAN1A1-1	lnc-MAN1A1-1:2	ENST00000510677,TCONS_00011551	ENSG00000249211,XLOC_005819,linc-MAN1A1
assay 0489	RNF217-AS1	RNF217-AS1:2	ENST00000439075,ENST00000439075.1,RP11-510H23.1-001,OTTHUMT00000042059.1	ENSG00000236548,RP11-510H23.1,ENSG00000236548.1,OTTHUMG00000015501.1,RNF217-AS1,STL
assay 0490	lnc-ENPP1-1	lnc-ENPP1-1:3	ENST00000419695,ENST00000419695.1,RP11-69I8.2-003,OTTHUMT00000316060.1,NONHSAT114932	ENSG00000236673,RP11-69I8.2,ENSG00000236673.1,OTTHUMG00000055854.2,ENSG00000236673.5
assay 0491	lnc-SLC2A12-4	lnc-SLC2A12-4:1	ENST00000412954,ENST00000412954.1,RP1-283K11.3-001,OTTHUMT00000042281.1,NONHSAT114993	ENSG00000223542,RP1-283K11.3,ENSG00000223542.1,OTTHUMG00000015601.1
assay 0492	TARID	TARID:13	ENST00000419627,ENST00000419627.1,RP3-323P13.2-001,OTTHUMT00000042291.1,NONHSAT147432	ENSG00000234554,RP3-323P13.2,ENSG00000234554.1,OTTHUMG00000015607.1,ENSG00000227954.2,ENSG00000227954.6,TARID,
assay 0493	LINC01312	LINC01312:1	ENST00000456347,ENST00000456347.1,RP4-662A9.2-001,OTTHUMT00000042289.1,ENST00000456347.5	ENSG00000223586,RP4-662A9.2,ENSG00000223586.1,OTTHUMG00000015606.1,ENSG00000223586.5,LINC01312,MGC34034
assay 0494	LINC00271	LINC00271:9	ENST00000436554,ENST00000436554.1,LINC00271-001,OTTHUMT00000042360.1,NONHSAT115090,ENST00000436554.5	ENSG00000231028,RP11-94K8.1,ENSG00000231028.4,LINC00271,OTTHUMG00000015632.2,ENSG00000231028.8,
assay 0495	LINC00271	LINC00271:5	ENST00000421378.2,LINC00271-003,OTTHUMT00000443467.1	ENSG00000231028.4,LINC00271,OTTHUMG00000015632.2,ENSG00000231028.8,
assay 0497	lnc-PERP-2	lnc-PERP-2:9	ENST00000440578,TCONS_00011571,ENST00000440578.1,RP11-356I2.2-001,OTTHUMT00000042411.1,NONHSAT115183	ENSG00000235842,XLOC_005849,linc-OLIG3-1,RP11-356I2.2,ENSG00000235842.1,OTTHUMG00000015662.1,ENSG00000237499.2,RP11-356I2.4,ENSG00000237499.6
assay 0498	lnc-PERP-2	lnc-PERP-2:1	ENST00000448942,ENST00000448942.1,RP11-356I2.4-001,OTTHUMT00000042412.1,NONHSAT115187,ENST00000448942.5	ENSG00000237499,RP11-356I2.4,ENSG00000237499.1,OTTHUMG00000015663.1,ENSG00000237499.2,ENSG00000237499.6
assay 0499	lnc-NHSL1-1	lnc-NHSL1-1:1	ENST00000500576	ENSG00000246133
assay 0500	lnc-C6orf94-1	lnc-C6orf94-1:1	ENST00000500702,NONHSAT115374	ENSG00000246840,AL109755.1
assay 0501	lnc-GRM1-1	lnc-GRM1-1:14	ENST00000452617.5	ENSG00000235652.7,RP11-545I5.3
assay 0502	STXBP5-AS1	STXBP5-AS1:11	ENST00000443712,ENST00000443712.1,RP11-497D6.4-004,OTTHUMT00000042594.1,NONHSAT115443	ENSG00000233452,RP11-497D6.4,ENSG00000233452.1,OTTHUMG00000015762.3,ENSG00000233452.2,STXBP5-AS1,ENSG00000233452.6,
assay 0503	lnc-AL078585.1-4	lnc-AL078585.1-4:1	ENST00000513446	ENSG00000251068
assay 0504	lnc-SDIM1-2	lnc-SDIM1-2:2	ENST00000535229,ENST00000535229.1,RP11-252P19.3-001,OTTHUMT00000432815.2,NONHSAT116011	ENSG00000256956,AL590482.2,ENSG00000256956.2,RP11-252P19.3,OTTHUMG00000176611.2
assay 0505	LINC00473	LINC00473:6	ENST00000444465,ENST00000444465.1,LINC00473-002,OTTHUMT00000043036.1,NONHSAT116016	ENSG00000223414,C6orf176,ENSG00000223414.2,LINC00473,OTTHUMG00000015990.2,bA142J11.1
assay 0506	lnc-FGFR1OP-18	lnc-FGFR1OP-18:3	ENST00000438051	ENSG00000232468,AL022069.1
assay 0507	lnc-GLT1D1-1	lnc-GLT1D1-1:4	ENST00000510001,NONHSAT031929,ENST00000510001.2,ENST00000510001.6	ENSG00000249196,ENSG00000249196.2,RP11-669N7.2,ENSG00000249196.6
assay 0508	lnc-WDR27-1	lnc-WDR27-1:9	ENST00000500738,TCONS_00011248,NONHSAT116202	ENSG00000245454,XLOC_005939,linc-THBS2-3
assay 0509	LINC00574	LINC00574:4	ENST00000420557,ENST00000420557.2,LINC00574-001,OTTHUMT00000043246.2	ENSG00000231690,C6orf208,ENSG00000231690.2,LINC00574,OTTHUMG00000016071.2,FLJ13162,dJ182D15.1
assay 0510	LINC01624	LINC01624:3	ENST00000422894,TCONS_00011425,ENST00000422894.1,RP5-894D12.3-002,OTTHUMT00000043253.1,NONHSAT116266,ENST00000422894.5	ENSG00000227508,XLOC_005564,linc-FAM120B-1,RP5-894D12.3,ENSG00000227508.1,OTTHUMG00000016077.1,ENSG00000227508.2,ENSG00000227508.6,LINC01624,TCONS_00011425
assay 0511	lnc-FAM20C-3	lnc-FAM20C-3:6	ENST00000471299,ENST00000471299.1,AC093627.10-003,OTTHUMT00000322471.1	ENSG00000240859,AC093627.10,ENSG00000240859.1,OTTHUMG00000151398.1
assay 0512	lnc-HEATR2-3	lnc-HEATR2-3:1	ENST00000452622,TCONS_00012843,ENST00000452622.1,AC147651.3-001,OTTHUMT00000322522.1,NONHSAT118638,NR_033963	ENSG00000223855,XLOC_005958,linc-HEATR2-2,AC147651.3,ENSG00000223855.1,OTTHUMG00000151410.1,HRAT92
assay 0513	lnc-COX19-2	lnc-COX19-2:1	ENST00000501630	ENSG00000244981
assay 0514	lnc-ZFAND2A-1	lnc-ZFAND2A-1:1	ENST00000508834	ENSG00000249802
assay 0515	PSMG3-AS1	PSMG3-AS1:1	ENST00000437621,ENST00000437621.2,AC093734.11-001,OTTHUMT00000322709.1,NONHSAT118737,ENST00000437621.6	ENSG00000230487,AC093734.11,ENSG00000230487.3,OTTHUMG00000151452.2,PSMG3-AS1,ENSG00000230487.7,KIAA1908
assay 0516	lnc-RADIL-1	lnc-RADIL-1:1	ENST00000515163	ENSG00000251104
assay 0517	lnc-FSCN1-1	lnc-FSCN1-1:1	ENST00000440855	ENSG00000234708,AC006483.1
assay 0518	lnc-NXPH1-2	lnc-NXPH1-2:3	ENST00000458624,ENST00000458624.1,AC007009.1-001,OTTHUMT00000324882.1	ENSG00000244239,AC007009.1,ENSG00000244239.1,OTTHUMG00000152018.1
assay 0519	lnc-NXPH1-2	lnc-NXPH1-2:4	ENST00000424460,ENST00000424460.1,AC007128.1-001,OTTHUMT00000324590.2,NONHSAT119154	ENSG00000229970,AC007128.1,ENSG00000229970.2,OTTHUMG00000151948.2,ENSG00000229970.3
assay 0520	lnc-NDUFA4-2	lnc-NDUFA4-2:1	ENST00000510654	ENSG00000248675
assay 0521	lnc-VWDE-2	lnc-VWDE-2:1	ENST00000506049	ENSG00000248523
assay 0522	lnc-AC006035.2-3	lnc-AC006035.2-3:1	ENST00000451240,ENST00000451240.1,AC005550.3-001,OTTHUMT00000326059.1,NONHSAT119280	ENSG00000237070,AC005550.3,ENSG00000237070.1,OTTHUMG00000152391.1
assay 0523	ISPD-AS1	ISPD-AS1:10	ENST00000457112,ENST00000457112.1,AC004741.3-002,OTTHUMT00000326296.1	ENSG00000229688,AC004741.3,ENSG00000229688.3,OTTHUMG00000152466.2,ISPD-AS1,ENSG00000229688.7,
assay 0524	lnc-HDAC9-4	lnc-HDAC9-4:1	ENST00000452700,ENST00000452700.1,AC003986.5-001,OTTHUMT00000326429.1,NONHSAT119385	ENSG00000229533,AC003986.5,ENSG00000229533.1,OTTHUMG00000152490.1
assay 0525	lnc-ITGB8-4	lnc-ITGB8-4:1	ENST00000512161	ENSG00000251524
assay 0526	lnc-IL6-3	lnc-IL6-3:2	ENST00000435127,ENST00000435127.1,AC002480.3-001,OTTHUMT00000326621.1	ENSG00000232759,AC002480.3,ENSG00000232759.1,OTTHUMG00000152530.1
assay 0527	lnc-IGF2BP3-1	lnc-IGF2BP3-1:1	ENST00000504702	ENSG00000249561
assay 0528	KLHL7-AS1	KLHL7-AS1:1	ENST00000419813,ENST00000419813.1,KLHL7-AS1-001,OTTHUMT00000326870.1,NONHSAT119502,NR_046220	ENSG00000230658,AC006039.4,ENSG00000230658.1,KLHL7-AS1,OTTHUMG00000152580.1,PLATAK
assay 0529	lnc-SNX10-2	lnc-SNX10-2:6	ENST00000418758,ENST00000418758.2,AC004540.5-201,NONHSAT119636	ENSG00000214870,AC004540.5,ENSG00000214870.4,OTTHUMG00000152806.2
assay 0532	HOXA-AS2	HOXA-AS2:8	ENST00000517550,ENST00000517550.1,HOXA-AS2-001,OTTHUMT00000137336.3,NONHSAT119676	ENSG00000253552,AC004080.12,ENSG00000253552.2,HOXA-AS2,OTTHUMG00000063274.3,ENSG00000253552.3,ENSG00000253552.7,HOXA3as
assay 0534	HOXA-AS3	HOXA-AS3:2	ENST00000521197,ENST00000521197.1,HOXA-AS3-004,OTTHUMT00000350161.1,ENST00000521197.5	ENSG00000254369,RP1-170O19.2,ENSG00000254369.2,HOXA-AS3,OTTHUMG00000158092.3,ENSG00000254369.6,HOXA6as
assay 0536	HOTTIP	HOTTIP:7	ENST00000521028.3	ENSG00000243766.7,HOTTIP,HOXA-AS6,RP1-170O19.3,HOXA13-AS1
assay 0537	lnc-EVX1-15	lnc-EVX1-15:1	ENST00000506075	ENSG00000248357
assay 0538	lnc-CPVL-3	lnc-CPVL-3:1	ENST00000507658	ENSG00000249110
assay 0539	lnc-CPVL-4	lnc-CPVL-4:2	ENST00000447171,ENST00000447171.1,AC007255.8-002,OTTHUMT00000327681.1	ENSG00000223813,AC007255.8,ENSG00000223813.1,OTTHUMG00000152753.1,ENSG00000223813.2
assay 0540	lnc-NOD1-1	lnc-NOD1-1:1	ENST00000507825	ENSG00000251425
assay 0541	lnc-AMPH-2	lnc-AMPH-2:1	ENST00000499120	ENSG00000244971
assay 0542	TRG-AS1	TRG-AS1:5	ENST00000515771	ENSG00000250924,AC007245.1,
assay 0543	LINC00265	LINC00265:6	ENST00000340510,ENST00000340510.4,LINC00265-001,OTTHUMT00000339278.1,ENST00000340510.8	ENSG00000188185,NCRNA00265,ENSG00000188185.6,LINC00265,OTTHUMG00000155273.1,ENSG00000188185.7,ENSG00000188185.11,NCRNA00265-1
assay 0544	LINC01448	LINC01448:1	ENST00000455947,ENST00000455947.1,AC027269.2-001,OTTHUMT00000338493.1,NONHSAT120273	ENSG00000238284,AC027269.2,ENSG00000238284.1,OTTHUMG00000155126.1,LINC01448,
assay 0545	lnc-STK17A-1	lnc-STK17A-1:1	ENST00000509705	ENSG00000249805
assay 0546	LINC00957	LINC00957:7	ENST00000441052,ENST00000441052.1,AC017116.8-001,OTTHUMT00000339589.1,NONHSAT120341	ENSG00000235314,AC017116.8,ENSG00000235314.1,OTTHUMG00000155351.1,LINC00957,
assay 0547	lnc-FIGNL1-1	lnc-FIGNL1-1:2	ENST00000502963,TCONS_00013170,NONHSAT120557	ENSG00000248258,XLOC_006441,linc-FIGNL1
assay 0548	lnc-MRPS17-1	lnc-MRPS17-1:1	ENST00000500575	ENSG00000245903
assay 0549	lnc-ERV3-1-1	lnc-ERV3-1-1:1	ENST00000501153,NONHSAT121071	ENSG00000245043,AC073210.1
assay 0550	lnc-ERV3-1-10	lnc-ERV3-1-10:2	ENST00000509603	ENSG00000248460
assay 0551	lnc-VKORC1L1-2	lnc-VKORC1L1-2:1	ENST00000418858	ENSG00000249705
assay 0552	lnc-GUSB-1	lnc-GUSB-1:1	ENST00000500589	ENSG00000246837
assay 0553	lnc-GUSB-4	lnc-GUSB-4:1	ENST00000500514	ENSG00000245589
assay 0554	ST8SIA6-AS1	ST8SIA6-AS1:6	ENST00000511755.2,RP11-414K1.3-201,NONHSAT011617	ENSG00000204832.5,RP11-414K1.3,OTTHUMG00000017746.2,ST8SIA6-AS1,
assay 0555	lnc-SBDS-1	lnc-SBDS-1:1	ENST00000500273	ENSG00000247634
assay 0556	lnc-STYXL1-1	lnc-STYXL1-1:1	ENST00000514862	ENSG00000248661
assay 0557	APTR	APTR:10	ENST00000416650,ENST00000416650.1,AC090421.1-004,OTTHUMT00000340794.1,NONHSAT121675,ENST00000416650.5	ENSG00000214293,AC090421.1,ENSG00000214293.4,OTTHUMG00000162596.1,RSBN1L-AS1,ENSG00000214293.8,APTR,
assay 0558	lnc-MAGI2-1	lnc-MAGI2-1:1	ENST00000513299,TCONS_00013201,NONHSAT121720	ENSG00000249657,XLOC_006507,linc-MAGI2-3
assay 0559	TP53TG1	TP53TG1:7	ENST00000416560,ENST00000416560.1,TP53TG1-005,OTTHUMT00000334987.2,NONHSAT121826,ENST00000416560.5	ENSG00000182165,TP53TG1,ENSG00000182165.12,OTTHUMG00000130822.4,ENSG00000182165.13,ENSG00000182165.17,H_RG012D21.9,LINC00096
assay 0560	lnc-RUNDC3B-1	lnc-RUNDC3B-1:1	ENST00000505724	ENSG00000249009
assay 0561	lnc-MTERF-5	lnc-MTERF-5:1	ENST00000500468	ENSG00000244947
assay 0562	lnc-FAM133B-1	lnc-FAM133B-1:1	ENST00000500212	ENSG00000245682
assay 0563	lnc-SHFM1-1	lnc-SHFM1-1:1	ENST00000503390	ENSG00000248129
assay 0564	lnc-BRI3-1	lnc-BRI3-1:1	ENST00000439540	ENSG00000229811
assay 0565	lnc-FAM200A-1	lnc-FAM200A-1:1	ENST00000500980	ENSG00000246952
assay 0566	lnc-CYP3A43-1	lnc-CYP3A43-1:1	ENST00000499990	ENSG00000245883,AC011904.1
assay 0567	lnc-PSMC2-1	lnc-PSMC2-1:1	ENST00000422488,ENST00000422488.1,CTB-107G13.1-001,OTTHUMT00000348025.1,NONHSAT122556,NR_110141	ENSG00000234715,CTB-107G13.1,ENSG00000234715.1,OTTHUMG00000157225.1
assay 0568	SLC26A4-AS1	SLC26A4-AS1:7	ENST00000440512.3	ENSG00000233705.6,SLC26A4-AS1,
assay 0569	lnc-AC073348.1-2	lnc-AC073348.1-2:1	ENST00000501255	ENSG00000247285
assay 0574	POT1-AS1	POT1-AS1:2	ENST00000429134,ENST00000429134.1,RP11-3B12.1-004,OTTHUMT00000347738.1,NONHSAT123089,ENST00000429134.5	ENSG00000224897,RP11-3B12.1,ENSG00000224897.2,OTTHUMG00000157170.1,POT1-AS1,ENSG00000224897.6,
assay 0575	lnc-POT1-2	lnc-POT1-2:1	ENST00000420224,TCONS_00012927,ENST00000420224.1,RP11-3B12.3-001,OTTHUMT00000347871.1,NONHSAT123103,NR_110182	ENSG00000219445,XLOC_006594,linc-POT1-1,RP11-3B12.3,ENSG00000219445.2,OTTHUMG00000157195.1
assay 0576	lnc-TSPAN33-2	lnc-TSPAN33-2:1	ENST00000514496	ENSG00000248549
assay 0577	lnc-CEP41-1	lnc-CEP41-1:1	ENST00000504316	ENSG00000248239
assay 0578	MESTIT1	MESTIT1:1	ENST00000501789,NONHSAT123349,NR_004382	ENSG00000246011,MESTIT1,NCRNA00040,MEST-AS1
assay 0579	lnc-MKLN1-1	lnc-MKLN1-1:1	ENST00000447430,ENST00000447430.1,AC016831.7-001,OTTHUMT00000338093.1,NONHSAT123364	ENSG00000233559,AC016831.7,ENSG00000233559.1,OTTHUMG00000155022.1
assay 0580	lnc-KLF14-1	lnc-KLF14-1:4	ENST00000444003,ENST00000444003.1,AC058791.1-004,OTTHUMT00000338047.1,NONHSAT123373	ENSG00000226380,AC058791.1,ENSG00000226380.1,OTTHUMG00000043895.6
assay 0581	lnc-RIMBP2-5	lnc-RIMBP2-5:1	ENST00000502221,ENST00000502221.2,RP11-572C21.1-001,OTTHUMT00000399541.1	ENSG00000251536,RP11-572C21.1,ENSG00000251536.2,OTTHUMG00000168394.1
assay 0582	lnc-MKLN1-2	lnc-MKLN1-2:1	ENST00000452219,ENST00000452219.1,AC009518.4-001,OTTHUMT00000338247.1,NONHSAT123422,ENST00000452219.5	ENSG00000243416,AC009518.4,ENSG00000243416.1,OTTHUMG00000155053.2,ENSG00000224865.3,ENSG00000224865.7
assay 0583	lnc-MKLN1-2	lnc-MKLN1-2:2	ENST00000415393,ENST00000415393.1,AC009518.5-001,OTTHUMT00000338730.1,NONHSAT123423,NR_110836	ENSG00000224865,AC009518.5,ENSG00000224865.2,OTTHUMG00000155199.1,ENSG00000224865.3,AC009518.4,ENSG00000224865.7
assay 0584	lnc-SLC35B4-3	lnc-SLC35B4-3:1	ENST00000509019,NR_120513	ENSG00000250459
assay 0585	lnc-C7orf49-1	lnc-C7orf49-1:1	ENST00000515756,NONHSAT123474	ENSG00000248289
assay 0586	lnc-PTN-2	lnc-PTN-2:2	ENST00000425981.2,AC009264.1-002,OTTHUMT00000341009.2,NONHSAT123567,NR_046103	ENSG00000234352.2,AC009264.1,OTTHUMG00000155657.2,ENSG00000234352.5,hsa-mir-490,ENSG00000234352.9
assay 0587	lnc-TTC26-2	lnc-TTC26-2:1	ENST00000501433	ENSG00000247079
assay 0588	lnc-KLRG2-1	lnc-KLRG2-1:1	ENST00000510916	ENSG00000248427
assay 0589	lnc-RAB19-1	lnc-RAB19-1:1	ENST00000499690	ENSG00000244854
assay 0590	WEE2-AS1	WEE2-AS1:4	ENST00000473776,ENST00000473776.1,RP5-894A10.5-007,OTTHUMT00000349100.1,NONHSAT123742	ENSG00000228775,RP5-894A10.5,ENSG00000228775.3,OTTHUMG00000157538.1,WEE2-AS1,ENSG00000228775.7,
assay 0591	lnc-TRPV6-2	lnc-TRPV6-2:1	ENST00000499517,NONHSAT123828	ENSG00000246032,AC104597.1
assay 0592	EPHA1-AS1	EPHA1-AS1:3	ENST00000421648,ENST00000421648.1,AC092214.10-002,OTTHUMT00000342150.1,NONHSAT123873	ENSG00000229153,AC092214.10,ENSG00000229153.1,OTTHUMG00000155893.1,EPHA1-AS1,ENSG00000229153.5,
assay 0593	lnc-EZH2-3	lnc-EZH2-3:1	ENST00000504155	ENSG00000250134
assay 0594	ATP6V0E2-AS1	ATP6V0E2-AS1:10	ENST00000461019.5	ENSG00000204934.10,ATP6V0E2-AS1,
assay 0595	lnc-ATP6V0E2-1	lnc-ATP6V0E2-1:1	ENST00000502920,TCONS_00013093,ENST00000565102.1,RP11-728K20.2-001,OTTHUMT00000422262.1,NONHSAT124085	ENSG00000249583,XLOC_006289,linc-LRRC61-2,ENSG00000260555.1,RP11-728K20.2,OTTHUMG00000173149.1
assay 0596	lnc-RARRES2-1	lnc-RARRES2-1:1	ENST00000515382,NONHSAT124101	ENSG00000249498,AC005586.2
assay 0597	LINC00996	LINC00996:1	ENST00000477392,ENST00000477392.1,RP11-511P7.2-001,OTTHUMT00000350672.1,NONHSAT124136,NR_034033	ENSG00000242258,RP11-511P7.2,ENSG00000242258.1,OTTHUMG00000158321.1,LINC00996,
assay 0598	lnc-PRKAG2-1	lnc-PRKAG2-1:1	ENST00000508128	ENSG00000251505
assay 0599	lnc-FBXO25-1	lnc-FBXO25-1:1	ENST00000507973	ENSG00000248171
assay 0600	lnc-FBXO25-2	lnc-FBXO25-2:1	ENST00000499740	ENSG00000244964
assay 0601	lnc-CSMD1-1	lnc-CSMD1-1:12	ENST00000515276,ENST00000515276.2,RP11-378A12.1-001,OTTHUMT00000374504.1,NONHSAT124722	ENSG00000249694,RP11-378A12.1,ENSG00000249694.2,OTTHUMG00000163607.1
assay 0602	lnc-DEFB1-1	lnc-DEFB1-1:4	ENST00000405979,ENST00000405979.2,XKR5-002,OTTHUMT00000331970.1	ENSG00000186530,XKR5,ENSG00000186530.12,OTTHUMG00000153652.2,ENSG00000186530.13
assay 0603	LINC00599	LINC00599:1	ENST00000521242,ENST00000521242.1,LINC00599-004,OTTHUMT00000376964.1,NONHSAT124976	ENSG00000253230,RP11-403C10.2,ENSG00000253230.1,LINC00599,OTTHUMG00000163734.2,ENSG00000253230.2,ENSG00000253230.6,Rncr3
assay 0604	lnc-C8orf74-1	lnc-C8orf74-1:2	ENST00000519568,ENST00000519568.1,CTD-2135J3.3-001,OTTHUMT00000375783.1,NONHSAT125015	ENSG00000248896,CTD-2135J3.3,ENSG00000248896.2,OTTHUMG00000163821.1
assay 0605	lnc-AF131215.3.1-1	lnc-AF131215.3.1-1:1	ENST00000500944.2,AF131215.3-201,NONHSAT125037	ENSG00000254936.3,AF131215.3,OTTHUMG00000165425.2
assay 0606	lnc-LONRF1-2	lnc-LONRF1-2:2	ENST00000500162	ENSG00000247397,AC068587.3
assay 0607	lnc-CNOT7-1	lnc-CNOT7-1:1	ENST00000512360	ENSG00000250168
assay 0608	lnc-PCM1-3	lnc-PCM1-3:1	ENST00000499554,ENST00000499554.2,CTD-2547L16.1-001,OTTHUMT00000375015.1,ENST00000499554.6	ENSG00000245281,CTD-2547L16.1,ENSG00000245281.2,OTTHUMG00000163728.1,ENSG00000245281.6
assay 0609	lnc-NAT2-1	lnc-NAT2-1:1	ENST00000524252,ENST00000524252.1,RP11-161I2.1-001,OTTHUMT00000374886.1,NONHSAT125344	ENSG00000187229,RP11-161I2.1,ENSG00000187229.3,OTTHUMG00000163712.1
assay 0610	lnc-PHYHIP-2	lnc-PHYHIP-2:1	ENST00000513362	ENSG00000248888
assay 0611	lnc-RP11-582J16.5.1-2	lnc-RP11-582J16.5.1-2:1	ENST00000502542	ENSG00000251263
assay 0612	lnc-PEBP4-1	lnc-PEBP4-1:1	ENST00000502083,ENST00000502083.2,RP11-875O11.1-001,OTTHUMT00000375235.1,NONHSAT125526	ENSG00000245025,RP11-875O11.1,ENSG00000245025.2,OTTHUMG00000163755.1
assay 0613	lnc-NKX2-6-1	lnc-NKX2-6-1:1	ENST00000520375,ENST00000520375.1,RP11-213G6.2-001,OTTHUMT00000376059.1,NONHSAT125587	ENSG00000254002,RP11-213G6.2,ENSG00000254002.1,OTTHUMG00000163869.1
assay 0614	lnc-PNMA2-1	lnc-PNMA2-1:1	ENST00000500096	ENSG00000245176
assay 0615	lnc-KIF13B-2	lnc-KIF13B-2:1	ENST00000499250,NONHSAT125770	ENSG00000247743,AC091558.1
assay 0616	lnc-MBOAT4-2	lnc-MBOAT4-2:1	ENST00000509266,TCONS_00014557,NONHSAT125848	ENSG00000251116,XLOC_007043,linc-MBOAT4-1
assay 0617	lnc-MRPL15-1	lnc-MRPL15-1:1	ENST00000508149,NONHSAT126615	ENSG00000251475,AC113194.1
assay 0618	lnc-LYPLA1-1	lnc-LYPLA1-1:2	ENST00000501660	ENSG00000246352
assay 0619	lnc-SDCBP-2	lnc-SDCBP-2:1	ENST00000523683,ENST00000523683.1,RP11-25K19.1-003,OTTHUMT00000378310.1,NONHSAT126800	ENSG00000167912,RP11-25K19.1,ENSG00000167912.5,OTTHUMG00000164333.1
assay 0620	LINC01301	LINC01301:9	ENST00000534117,ENST00000534117.1,RP11-163N6.2-004,OTTHUMT00000383453.1,NONHSAT126826	ENSG00000251396,ENSG00000251396.2,RP11-163N6.2,OTTHUMG00000165326.1,ENSG00000251396.6,LINC01301,
assay 0621	lnc-CYP7B1-2	lnc-CYP7B1-2:2	ENST00000520834,ENST00000520834.1,RP11-21C4.1-002,OTTHUMT00000378547.1,NONHSAT126967	ENSG00000254102,RP11-21C4.1,ENSG00000254102.1,OTTHUMG00000164385.1
assay 0623	SNHG6	SNHG6:4	ENST00000499996,SNHG6-001,ENST00000499996.1,NR_002599,OTTHUMT00000380023.1,NR_002599.1	U87HG,SNHG6,ENSG00000245910.2,ENSG00000245910,OTTHUMG00000164743.2,HBII-276HG,NCRNA00058
assay 0624	lnc-CSPP1-1	lnc-CSPP1-1:1	ENST00000501209	ENSG00000245424,AC011037.1
assay 0625	lnc-SULF1-3	lnc-SULF1-3:5	NONHSAT127141,ENST00000528800.2	ENSG00000246528.3,RP11-159H10.3
assay 0626	lnc-PRDM14-1	lnc-PRDM14-1:1	ENST00000495409	ENSG00000242567
assay 0627	lnc-RDH10-3	lnc-RDH10-3:1	ENST00000510691	ENSG00000251683
assay 0628	lnc-RDH10-4	lnc-RDH10-4:1	ENST00000505031	ENSG00000251625
assay 0629	ZFHX4-AS1	ZFHX4-AS1:6	ENST00000521894,ENST00000521894.1,RP11-65D13.1-003,OTTHUMT00000379192.1,NONHSAT127338	ENSG00000253661,RP11-65D13.1,ENSG00000253661.1,OTTHUMG00000164554.1,ZFHX4-AS1,
assay 0630	lnc-FABP5-6	lnc-FABP5-6:1	ENST00000501214,TCONS_00014542,NONHSAT127433	ENSG00000244833,XLOC_006857,linc-FABP5-2,AC012533.1
assay 0631	lnc-SLC10A5-1	lnc-SLC10A5-1:1	ENST00000507690,TCONS_00014559,NONHSAT127466	ENSG00000250373,XLOC_007135,linc-SLC10A5
assay 0632	lnc-NBN-1	lnc-NBN-1:11	ENST00000519655.2,ENST00000519655.6	ENSG00000251136.4,RP11-37B2.1,ENSG00000251136.8
assay 0633	lnc-NECAB1-1	lnc-NECAB1-1:1	ENST00000501194,ENST00000501194.2,RP11-68L18.1-001,OTTHUMT00000376723.1,NONHSAT127657	ENSG00000246792,RP11-68L18.1,ENSG00000246792.2,OTTHUMG00000164007.1
assay 0634	lnc-TP53INP1-1	lnc-TP53INP1-1:2	ENST00000501164,ENST00000501164.2,RP11-320N21.1-001,OTTHUMT00000379662.2,NONHSAT127818	ENSG00000245080,RP11-320N21.1,ENSG00000245080.3,OTTHUMG00000164658.3,ENSG00000245080.4,MIR3150A,ENSG00000245080.5
assay 0635	lnc-RPL30-1	lnc-RPL30-1:1	ENST00000500619	ENSG00000245613
assay 0636	lnc-GRHL2-9	lnc-GRHL2-9:1	ENST00000512945	ENSG00000248638
assay 0637	lnc-GRHL2-4	lnc-GRHL2-4:1	ENST00000509445	ENSG00000251530,AP001206.1
assay 0638	BAALC-AS1	BAALC-AS1:11	ENST00000499522,ENST00000499522.2,RP11-318M2.2-004,OTTHUMT00000380348.1,ENST00000499522.6	ENSG00000247081,RP11-318M2.2,ENSG00000247081.2,OTTHUMG00000164798.3,ENSG00000247081.3,ENSG00000247081.7,BAALC-AS1,
assay 0639	lnc-BAALC-1	lnc-BAALC-1:1	ENST00000507589,TCONS_00014543,NONHSAT128168	ENSG00000250720,XLOC_006898,linc-FZD6
assay 0640	lnc-DSCC1-1	lnc-DSCC1-1:1	ENST00000523563,ENST00000523563.1,KB-1471A8.2-001,OTTHUMT00000381450.1,NONHSAT128444	ENSG00000253531,KB-1471A8.2,ENSG00000253531.1,OTTHUMG00000165013.1,ENSG00000245330.4,KB-1471A8.1
assay 0641	LINC00964	LINC00964:13	ENST00000533286,ENST00000533286.1,RP11-6D1.6-005,OTTHUMT00000381824.1,NONHSAT128927,ENST00000533286.5	ENSG00000249816,ENSG00000249816.2,RP11-6D1.6,OTTHUMG00000165101.1,LINC00964,ENSG00000249816.6,
assay 0642	lnc-TRIB1-3	lnc-TRIB1-3:1	ENST00000501085	ENSG00000244882
assay 0643	LINC00861	LINC00861:6	ENST00000517869,ENST00000517869.1,RP11-622O11.2-003,OTTHUMT00000381472.1	ENSG00000245164,RP11-622O11.2,ENSG00000245164.2,OTTHUMG00000165025.1,LINC00861,ENSG00000245164.6,
assay 0644	lnc-TMEM75-3	lnc-TMEM75-3:1	ENST00000502056,ENST00000502056.1,RP11-382A18.1-004,OTTHUMT00000381645.1,NONHSAT129035,NR_024393	ENSG00000246228,RP11-382A18.1,ENSG00000246228.2,OTTHUMG00000165066.1,CASC8,ENSG00000246228.6
assay 0645	lnc-MYC-1	lnc-MYC-1:1	ENST00000507144,TCONS_00014546,NONHSAT129066	ENSG00000250002,XLOC_006923,linc-EFR3A-6,AC103705.1
assay 0646	lnc-FAM49B-1	lnc-FAM49B-1:1	ENST00000507132	ENSG00000248594
assay 0648	lnc-PSCA-1	lnc-PSCA-1:1	ENST00000501891	ENSG00000247396
assay 0649	lnc-TSTA3-2	lnc-TSTA3-2:1	ENST00000501748	ENSG00000245809
assay 0650	FAM83H-AS1	FAM83H-AS1:8	ENST00000435097,ENST00000435097.2,RP11-429J17.6-201,NONHSAT129651	ENSG00000203499,RP11-429J17.6,ENSG00000203499.6,OTTHUMG00000165151.1,FAM83H-AS1,onco-lncRNA-3
assay 0651	lnc-KIAA0513-1	lnc-KIAA0513-1:1	ENST00000509267	ENSG00000248782,AC026469.1
assay 0652	VLDLR-AS1	VLDLR-AS1:7	NONHSAT129994,ENST00000416826.2,ENST00000416826.6	ENSG00000236404.4,RP11-125B21.2,ENSG00000236404.8,VLDLR-AS1,
assay 0653	lnc-KCNV2-1	lnc-KCNV2-1:1	ENST00000421272,NONHSAT130012	ENSG00000234656,AL589675.1
assay 0654	PTPRD-AS1	PTPRD-AS1:4	ENST00000430766,ENST00000430766.1,RP11-75C9.1-001,OTTHUMT00000051710.1,NONHSAT130193	ENSG00000225706,RP11-75C9.1,ENSG00000225706.1,OTTHUMG00000019543.1,PTPRD-AS1,
assay 0655	PTPRD-AS2	PTPRD-AS2:3	ENST00000429581.2	ENSG00000226717.2,RP11-87N24.2,PTPRD-AS2,
assay 0656	MIR31HG	MIR31HG:3	ENST00000304425,ENST00000304425.3,MIR31HG-001,OTTHUMT00000051910.1	ENSG00000171889,RP11-354P17.9,ENSG00000171889.3,MIR31HG,OTTHUMG00000019681.1,LOC554202
assay 0659	LINC00961	LINC00961:1	ENST00000443779,ENST00000443779.1,RP11-327L3.1-001,OTTHUMT00000052396.1,NONHSAT130992	ENSG00000235387,RP11-327L3.1,ENSG00000235387.1,OTTHUMG00000019887.1,LINC00961,
assay 0660	lnc-DCAF10-1	lnc-DCAF10-1:1	ENST00000511550	ENSG00000248274
assay 0661	lnc-FOXD4L3-3	lnc-FOXD4L3-3:1	ENST00000511938	ENSG00000249221
assay 0662	lnc-PRKACG-1	lnc-PRKACG-1:1	ENST00000506785,NONHSAT131758,NR_110647	ENSG00000249652
assay 0663	lnc-PRKACG-2	lnc-PRKACG-2:1	ENST00000505664,NONHSAT131772	ENSG00000250944
assay 0664	C9orf135-AS1	C9orf135-AS1:4	ENST00000453410,ENST00000453410.1,RP11-109D9.3-001,OTTHUMT00000052587.1,NONHSAT131789	ENSG00000225626,RP11-109D9.3,ENSG00000225626.2,OTTHUMG00000019983.2,C9orf135-AS1,
assay 0665	lnc-C9orf85-1	lnc-C9orf85-1:1	ENST00000500555,NONHSAT131836	ENSG00000244846,AL671309.1
assay 0666	LINC01504	LINC01504:4	ENST00000436054,ENST00000436054.1,RP11-63P12.6-001,OTTHUMT00000052641.1,NONHSAT131858,NR_110952	ENSG00000225434,RP11-63P12.6,ENSG00000225434.1,OTTHUMG00000020007.1,ENSG00000225434.2,LINC01504,
assay 0667	lnc-GNA14-1	lnc-GNA14-1:1	ENST00000505936	ENSG00000248731
assay 0668	lnc-RMI1-6	lnc-RMI1-6:1	ENST00000499139	ENSG00000245608,AL354733.1
assay 0669	lnc-NAA35-2	lnc-NAA35-2:1	ENST00000420523	ENSG00000231085
assay 0670	GAS1RR	GAS1RR:6	ENST00000415801,ENST00000415801.1,RP11-276H19.1-001,OTTHUMT00000052930.1	ENSG00000226237,RP11-276H19.1,ENSG00000226237.1,OTTHUMG00000020143.1,LncRNA-Hh
assay 0671	lnc-GADD45G-3	lnc-GADD45G-3:1	ENST00000444374,ENST00000444374.1,RP11-316P17.2-001,OTTHUMT00000053003.1,NONHSAT132978	ENSG00000237372,RP11-316P17.2,ENSG00000237372.1,OTTHUMG00000020188.1,ENSG00000237372.2,UNQ6494
assay 0672	lnc-SYK-3	lnc-SYK-3:1	ENST00000515738	ENSG00000249765
assay 0673	lnc-AUH-3	lnc-AUH-3:1	ENST00000510603,TCONS_00015568,NONHSAT133109,NR_033912	ENSG00000249954,XLOC_007774,linc-DIRAS2-5
assay 0674	lnc-ZNF484-1	lnc-ZNF484-1:1	ENST00000511784	ENSG00000248982
assay 0675	lnc-NINJ1-2	lnc-NINJ1-2:1	ENST00000513278,NONHSAT133226,NR_121565	ENSG00000248502
assay 0676	PCAT7	PCAT7:8	ENST00000452148.2	ENSG00000231806.2,PCAT7,PCAN-R2
assay 0677	lnc-HIATL1-7	lnc-HIATL1-7:1	ENST00000513360	ENSG00000251631
assay 0678	LINC00476	LINC00476:3	ENST00000412446,ENST00000412446.1,LINC00476-004,OTTHUMT00000053242.1,ENST00000412446.5	ENSG00000175611,C9orf130,ENSG00000175611.6,LINC00476,OTTHUMG00000020286.2,ENSG00000175611.7,ENSG00000175611.11,
assay 0679	lnc-CTSL2-2	lnc-CTSL2-2:1	ENST00000504063,NONHSAT133467	ENSG00000249385,AL445670.1
assay 0680	lnc-C9orf30-1	lnc-C9orf30-1:1	ENST00000429562,NONHSAT133716	ENSG00000235953,AL353805.1
assay 0681	SMC2-AS1	SMC2-AS1:2	ENST00000511183,TCONS_00015859,NONHSAT133788,ENST00000603487.1,NR_121580	ENSG00000250209,XLOC_007813,linc-GRIN3A-4,AL161791.1,ENSG00000270332.1,RP11-82L2.1,SMC2-AS1,
assay 0682	lnc-KLF4-4	lnc-KLF4-4:1	ENST00000439901,ENST00000439901.1,RP11-508N12.2-001,OTTHUMT00000053545.1,NONHSAT133856,NR_126029	ENSG00000230782,RP11-508N12.2,ENSG00000230782.1,OTTHUMG00000020444.1
assay 0683	lnc-MUSK-2	lnc-MUSK-2:1	ENST00000502090,NONHSAT133967	ENSG00000246516
assay 0684	lnc-SUSD1-1	lnc-SUSD1-1:2	ENST00000504635	ENSG00000249455
assay 0685	lnc-HSDL2-1	lnc-HSDL2-1:1	ENST00000500353	ENSG00000245756
assay 0686	lnc-SLC46A2-1	lnc-SLC46A2-1:1	ENST00000508251	ENSG00000249440
assay 0687	lnc-WDR31-1	lnc-WDR31-1:1	ENST00000514324	ENSG00000248151
assay 0688	lnc-RGS3-1	lnc-RGS3-1:1	ENST00000437712,TCONS_00015737,ENST00000437712.1,RP11-168K11.3-014,OTTHUMT00000053742.1,NONHSAT134356	ENSG00000233817,XLOC_007525,linc-ZNF618-2,RP11-168K11.3,ENSG00000233817.1,OTTHUMG00000020528.1
assay 0689	lnc-DEC1-1	lnc-DEC1-1:1	ENST00000543454,NONHSAT134412	ENSG00000197486,AL691420.1
assay 0690	lnc-RP11-295D22.1.1-1	lnc-RP11-295D22.1.1-1:1	ENST00000511548,TCONS_00015744,ENST00000565320.1	ENSG00000248653,XLOC_007544,linc-CEP110-7,ENSG00000260970.1,RP11-295D22.1
assay 0691	PSMD5-AS1	PSMD5-AS1:20	ENST00000450803.2,ENST00000450803.6	ENSG00000226752.3,PSMD5-AS1,ENSG00000226752.7,
assay 0692	lnc-STOM-1	lnc-STOM-1:1	ENST00000507541,NONHSAT134547	ENSG00000248233,AL513122.1
assay 0693	lnc-OR1J2-2	lnc-OR1J2-2:1	ENST00000509547,NONHSAT134585	ENSG00000248142,AL359636.1
assay 0694	lnc-RABGAP1-1	lnc-RABGAP1-1:3	ENST00000500456,NONHSAT134602,ENST00000561961.2	ENSG00000247309,ENSG00000261094.2,RP11-355O1.11
assay 0695	lnc-ANGPTL2-3	lnc-ANGPTL2-3:1	ENST00000512935	ENSG00000248193
assay 0696	lnc-FAM129B-1	lnc-FAM129B-1:1	ENST00000503383	ENSG00000249202
assay 0697	lnc-PHYHD1-1	lnc-PHYHD1-1:1	ENST00000508774	ENSG00000249552
assay 0698	lnc-NUP188-1	lnc-NUP188-1:1	ENST00000515348	ENSG00000250965
assay 0699	lnc-PPP2R4-4	lnc-PPP2R4-4:1	ENST00000316786,ENST00000316786.1,C9orf106-001,OTTHUMT00000054576.2	ENSG00000179082,C9orf106,ENSG00000179082.3,OTTHUMG00000020781.2
assay 0700	LINC00963	LINC00963:2	ENST00000444184,ENST00000444184.1,RP11-492E3.1-002,OTTHUMT00000054579.1,ENST00000444184.5	ENSG00000204054,RP11-492E3.1,ENSG00000204054.5,OTTHUMG00000020783.2,ENSG00000204054.7,LINC00963,ENSG00000204054.12,
assay 0701	LINC00963	LINC00963:33	ENST00000427778,ENST00000427778.1,RP11-492E3.51-001,OTTHUMT00000106525.1,NONHSAT135086	ENSG00000239353,RP11-492E3.51,ENSG00000239353.1,OTTHUMG00000046208.1,
assay 0702	lnc-AL360004.1-2	lnc-AL360004.1-2:1	ENST00000501899	ENSG00000247421
assay 0703	lnc-QRFP-1	lnc-QRFP-1:1	ENST00000503205	ENSG00000249728
assay 0704	lnc-FAM78A-1	lnc-FAM78A-1:1	ENST00000502188,ENST00000502188.1,RP11-544A12.8-001,OTTHUMT00000383982.1,NONHSAT135197	ENSG00000246851,ENSG00000246851.1,RP11-544A12.8,OTTHUMG00000165429.1
assay 0705	lnc-NTNG2-2	lnc-NTNG2-2:1	ENST00000513896	ENSG00000249120
assay 0706	lnc-GFI1B-1	lnc-GFI1B-1:1	ENST00000499608	ENSG00000244912
assay 0707	lnc-DBH-1	lnc-DBH-1:1	ENST00000416759	ENSG00000232330
assay 0708	LINC00094	LINC00094:1	ENST00000430633,ENST00000430633.1,LINC00094-001,OTTHUMT00000054936.1,ENST00000430633.5	ENSG00000235106,NCRNA00094,ENSG00000235106.2,LINC00094,OTTHUMG00000020880.2,ENSG00000235106.4,ENSG00000235106.8,FLJ35348,bA374P20.3
assay 0709	lnc-KCNT1-2	lnc-KCNT1-2:1	ENST00000509235,NONHSAT135483	ENSG00000251337,AL355574.1
assay 0710	lnc-C9orf69-1	lnc-C9orf69-1:3	ENST00000447934	ENSG00000238227,C9orf69
assay 0711	lnc-CR392000.1-1	lnc-CR392000.1-1:1	ENST00000498977,TCONS_00015778,NONHSAT135507	ENSG00000246129,XLOC_007612,linc-GPSM1,CR392000.2
assay 0712	lnc-RNF208-1	lnc-RNF208-1:1	ENST00000501337,NONHSAT135706	ENSG00000244769,BX255925.1
assay 0713	C9orf173-AS1	C9orf173-AS1:1	ENST00000416962,NONHSAT135714,NR_038389,ENST00000612170.1	ENSG00000256529,BX255925.2,ENSG00000275549.1,C9orf173-AS1,
assay 0714	lnc-MRPL41-1	lnc-MRPL41-1:1	ENST00000505429	ENSG00000250226
assay 0715	lnc-C9orf37-1	lnc-C9orf37-1:1	ENST00000499819,NONHSAT135748	ENSG00000244951,AL365502.1
assay 0716	LINC00200	LINC00200:1	ENST00000425630,TCONS_00017666,ENST00000425630.1,LINC00200-001,OTTHUMT00000046417.2,NONHSAT010909,NR_015376	ENSG00000229205,XLOC_008338,linc-PFKP-7,NCRNA00200,ENSG00000229205.2,LINC00200,OTTHUMG00000017539.3,FLJ40354
assay 0717	lnc-AKR1C3-1	lnc-AKR1C3-1:1	ENST00000509928	ENSG00000250883
assay 0718	LINC00707	LINC00707:4	ENST00000436383,ENST00000436383.1,RP11-799O21.1-001,OTTHUMT00000046670.1,NR_038291	ENSG00000238266,RP11-799O21.1,ENSG00000238266.1,OTTHUMG00000017627.1,LINC00707,
assay 0719	lnc-ITIH2-3	lnc-ITIH2-3:1	ENST00000535221,NONHSAT011284	ENSG00000256497,AL139125.1
assay 0720	GATA3-AS1	GATA3-AS1:2	ENST00000355358,ENST00000355358.1,RP11-379F12.7-001,OTTHUMT00000346864.1,NONHSAT011305,NR_024256	ENSG00000197308,RP11-379F12.7,ENSG00000197308.4,OTTHUMG00000156966.1,GATA3-AS1,ENSG00000197308.8,
assay 0721	lnc-C10orf31-1	lnc-C10orf31-1:1	ENST00000500991	ENSG00000247043
assay 0722	lnc-PRPF18-2	lnc-PRPF18-2:1	ENST00000514038,NONHSAT011525,ENST00000600850.1	ENSG00000248372,ENSG00000268549.1,RP11-295P9.8
assay 0723	lnc-RPP38-2	lnc-RPP38-2:1	ENST00000512032,NONHSAT011574	ENSG00000248743,AL590365.1
assay 0724	lnc-ARL5B-1	lnc-ARL5B-1:1	ENST00000499111,TCONS_00017795,NONHSAT011648	ENSG00000246675,XLOC_008405,linc-ARL5B,AL512641.1
assay 0726	lnc-ABI1-4	lnc-ABI1-4:1	ENST00000500857	ENSG00000246873,AL160287.1
assay 0727	lnc-SVIL-1	lnc-SVIL-1:1	ENST00000507250	ENSG00000249968
assay 0728	lnc-OR5P3-1	lnc-OR5P3-1:5	ENST00000502624.2,RP11-494M8.4-201	ENSG00000254951.2,RP11-494M8.4,OTTHUMG00000165666.2
assay 0729	TMEM72-AS1	TMEM72-AS1:2	NONHSAT013041,NR_033842,ENST00000450287.2	ENSG00000224812.2,TMEM72-AS1,
assay 0730	lnc-WDFY4-2	lnc-WDFY4-2:1	ENST00000515396	ENSG00000250000
assay 0731	lnc-DRGX-1	lnc-DRGX-1:1	ENST00000399384	ENSG00000248534
assay 0732	PRKG1-AS1	PRKG1-AS1:3	ENST00000420193,TCONS_00017980,ENST00000420193.1,RP11-573I11.2-003,OTTHUMT00000048110.1,NONHSAT139977	ENSG00000236671,XLOC_008822,linc-CSTF2T-1,RP11-573I11.2,ENSG00000236671.1,OTTHUMG00000018251.1,ENSG00000236671.3,PRKG1-AS1,ENSG00000236671.7,
assay 0733	LINC01468	LINC01468:6	NONHSAT013427,ENST00000435813.2,ENST00000435813.6	ENSG00000231131.2,RP11-346D6.6,ENSG00000231131.6,LINC01468,lnc-MBL2-4
assay 0734	lnc-C10orf40-1	lnc-C10orf40-1:1	ENST00000510675	ENSG00000250653
assay 0735	lnc-RTKN2-1	lnc-RTKN2-1:1	ENST00000503286	ENSG00000248301
assay 0736	lnc-JMJD1C-2	lnc-JMJD1C-2:1	ENST00000514645,TCONS_00017737,NONHSAT013615	ENSG00000251397,XLOC_008837,linc-JMJD1C-3
assay 0737	lnc-SLC25A16-3	lnc-SLC25A16-3:1	ENST00000501160	ENSG00000247499
assay 0738	lnc-ADAMTS14-2	lnc-ADAMTS14-2:1	ENST00000500803,TCONS_00017839,NONHSAT013855	ENSG00000246025,XLOC_008507,linc-ADAMTS14,AL355344.1
assay 0739	lnc-OIT3-1	lnc-OIT3-1:1	ENST00000502140	ENSG00000247170
assay 0740	lnc-P4HA1-1	lnc-P4HA1-1:1	ENST00000507930,TCONS_00017996,NONHSAT013940,ENST00000608005.1	ENSG00000251086,XLOC_008852,linc-P4HA1,ENSG00000272630.1,RP11-344N10.5
assay 0741	lnc-NDST2-2	lnc-NDST2-2:1	ENST00000500011	ENSG00000244941
assay 0742	lnc-AP3M1-1	lnc-AP3M1-1:1	ENST00000506015	ENSG00000250779
assay 0743	lnc-AL391421.1-3	lnc-AL391421.1-3:1	ENST00000513498	ENSG00000250578
assay 0744	lnc-RPS24-3	lnc-RPS24-3:1	ENST00000546103,ENST00000546103.1,RP11-90J7.3-201,NONHSAT015059	ENSG00000230417,RP11-90J7.3,ENSG00000230417.4,OTTHUMG00000018555.2
assay 0745	ZMIZ1-AS1	ZMIZ1-AS1:5	ENST00000440151,ENST00000440151.1,RP11-202P11.1-002,OTTHUMT00000048941.1,NONHSAT015093	ENSG00000224596,RP11-202P11.1,ENSG00000224596.1,OTTHUMG00000018559.1,ENSG00000224596.3,ZMIZ1-AS1,ENSG00000224596.7,
assay 0746	LINC00857	LINC00857:1	ENST00000422847,ENST00000422847.1,RP11-40F6.2-001,OTTHUMT00000049054.1,NONHSAT015237,NR_038464	ENSG00000237523,RP11-40F6.2,ENSG00000237523.1,OTTHUMG00000018605.1,LINC00857,
assay 0747	LINC00858	LINC00858:1	ENST00000415469,TCONS_00017711,ENST00000415469.1,RP11-124L5.7-001,OTTHUMT00000049127.1,NONHSAT015325,NR_038220,ENST00000415469.5	ENSG00000229404,XLOC_008537,linc-FAM190B,RP11-124L5.7,ENSG00000229404.1,OTTHUMG00000018638.1,LINC00858,ENSG00000229404.5,
assay 0748	lnc-OPN4-2	lnc-OPN4-2:1	ENST00000512957,NONHSAT015356,ENST00000474115.2	ENSG00000250793,ENSG00000270002.1,RP11-93H12.4
assay 0749	lnc-GLUD1-1	lnc-GLUD1-1:1	ENST00000513247	ENSG00000249292
assay 0750	lnc-KLLN-1	lnc-KLLN-1:1	ENST00000329958	ENSG00000245981
assay 0752	lnc-HOGA1-1	lnc-HOGA1-1:1	ENST00000508674,NONHSAT015873	ENSG00000250201
assay 0753	lnc-NKX2-3-1	lnc-NKX2-3-1:2	ENST00000452494,ENST00000452494.1,RP11-129J12.1-001,OTTHUMT00000049800.1,FPKM1_group_3802_transcript_1	ENSG00000228778,RP11-129J12.1,ENSG00000228778.1,OTTHUMG00000018885.1
assay 0754	OLMALINC	OLMALINC:18	ENST00000454935,ENST00000454935.1,LINC00263-001,OTTHUMT00000049862.1,NONHSAT015970	ENSG00000235823,NCRNA00263,ENSG00000235823.1,LINC00263,OTTHUMG00000018909.1,OLMALINC,bA34D15.5,FLJ12974,HI-LNC80
assay 0755	TLX1NB	TLX1NB:2	ENST00000425505,ENST00000425505.1,RP11-108L7.11-002,OTTHUMT00000049926.1,NONHSAT016012	ENSG00000236311,RP11-108L7.11,ENSG00000236311.1,OTTHUMG00000018925.3,ENSG00000236311.6,TLX1NB,TD1,TDI,APT-B7
assay 0756	lnc-HPS6-1	lnc-HPS6-1:1	ENST00000507720,NONHSAT016080	ENSG00000248959,AC010789.1
assay 0757	RPARP-AS1	RPARP-AS1:10	ENST00000501575	ENSG00000245773,AL121928.1,
assay 0758	lnc-NT5C2-1	lnc-NT5C2-1:1	ENST00000499348,NONHSAT016165	ENSG00000244967,AL360001.1
assay 0759	lnc-CALHM3-2	lnc-CALHM3-2:1	ENST00000502138	ENSG00000245012
assay 0760	lnc-GSTO2-2	lnc-GSTO2-2:1	ENST00000499336	ENSG00000246977
assay 0761	MIR3663HG	MIR3663HG:1	NONHSAT016507,ENST00000419373.2	ENSG00000234474.2,RP11-501J20.2,MIR3663HG,
assay 0763	lnc-PDZD8-4	lnc-PDZD8-4:1	ENST00000450247,TCONS_00018057,ENST00000450247.1,CTA-109P11.1-001,OTTHUMT00000050570.1,NONHSAT016531	ENSG00000235198,XLOC_008962,linc-PDZD8-3,CTA-109P11.1,ENSG00000235198.1,OTTHUMG00000019124.1
assay 0764	CASC2	CASC2:12	ENST00000439517,ENST00000439517.1,CASC2-004,OTTHUMT00000050580.1,NONHSAT016556	ENSG00000177640,CASC2,ENSG00000177640.11,OTTHUMG00000019127.5,ENSG00000177640.15,
assay 0765	WDR11-AS1	WDR11-AS1:9	ENST00000456120,ENST00000456120.1,RP11-323P17.1-001,OTTHUMT00000050704.1,ENST00000456120.5	ENSG00000227165,RP11-323P17.1,ENSG00000227165.1,OTTHUMG00000019169.1,ENSG00000227165.3,WDR11-AS1,ENSG00000227165.7,
assay 0766	lnc-C10orf90-3	lnc-C10orf90-3:1	ENST00000355226	ENSG00000248776
assay 0767	lnc-PTPRE-1	lnc-PTPRE-1:2	ENST00000536791	ENSG00000256413,AL390763.1
assay 0768	LINC00959	LINC00959:2	ENST00000456581,ENST00000456581.1,RP11-500G10.1-001,OTTHUMT00000051025.1,NONHSAT017017	ENSG00000237489,RP11-500G10.1,ENSG00000237489.2,OTTHUMG00000019268.1,LINC00959,
assay 0769	lnc-GLRX3-2	lnc-GLRX3-2:1	ENST00000502243,NONHSAT017023	ENSG00000244919,AL139123.1
assay 0770	LINC01168	LINC01168:2	TCONS_00017724,ENST00000461291.2	XLOC_008677,linc-GPR123-3,ENSG00000240707.2,LINC01168,
assay 0771	MIR210HG	MIR210HG:6	ENST00000534540,ENST00000534540.1,MIR210HG-004,OTTHUMT00000383234.1,NONHSAT017282	ENSG00000247095,MIR210HG,ENSG00000247095.2,OTTHUMG00000165284.1,
assay 0772	lnc-C11orf35-3	lnc-C11orf35-3:1	ENST00000500108,TCONS_00019162,NONHSAT017285	ENSG00000246532,XLOC_009350,linc-C11orf35,AP006284.1
assay 0773	lnc-CHID1-1	lnc-CHID1-1:1	ENST00000506172,ENST00000506172.2,RP11-1391J7.1-001,OTTHUMT00000385945.1,NONHSAT017352	ENSG00000250397,ENSG00000250397.2,RP11-1391J7.1,OTTHUMG00000165720.1
assay 0774	lnc-MUC5B-1	lnc-MUC5B-1:1	ENST00000446839	ENSG00000227631
assay 0777	KCNQ1-AS1	KCNQ1-AS1:2	ENST00000440887,ENST00000440887.2,KCNQ1-AS1-002,OTTHUMT00000383080.1,NONHSAT017529	ENSG00000229414,AC013791.10,ENSG00000229414.2,KCNQ1-AS1,OTTHUMG00000011704.2,
assay 0778	CARS-AS1	CARS-AS1:1	ENST00000499962,ENST00000499962.1,CARS-AS1-001,OTTHUMT00000383601.1,NONHSAT017551	ENSG00000247473,ENSG00000247473.1,CARS-AS1,OTTHUMG00000165360.1,ENSG00000247473.2,
assay 0779	lnc-RHOG-1	lnc-RHOG-1:1	ENST00000502872	ENSG00000249390
assay 0780	lnc-RRM1-1	lnc-RRM1-1:1	ENST00000512808	ENSG00000248835
assay 0783	lnc-CYB5R2-3	lnc-CYB5R2-3:2	ENST00000526695,ENST00000526695.1,CTD-2516F10.2-007,OTTHUMT00000384651.1,NONHSAT017782,ENST00000526695.5	ENSG00000251364,ENSG00000251364.2,CTD-2516F10.2,OTTHUMG00000165526.1,ENSG00000251364.6
assay 0784	TUB-AS1	TUB-AS1:3	ENST00000506601,ENST00000506601.1,RP11-236J17.5-001,OTTHUMT00000385827.1,NONHSAT017823,NR_120537	ENSG00000248332,ENSG00000248332.2,RP11-236J17.5,OTTHUMG00000165692.1,ENSG00000248332.6,TUB-AS1,
assay 0785	lnc-TUB-1	lnc-TUB-1:1	ENST00000499752,ENST00000499752.2,RP11-379P15.1-001,OTTHUMT00000386502.1,NONHSAT017843	ENSG00000246820,RP11-379P15.1,ENSG00000246820.2,OTTHUMG00000165832.1
assay 0786	lnc-C11orf16-2	lnc-C11orf16-2:1	NDM29	NDM29
assay 0787	lnc-SBF2-2	lnc-SBF2-2:3	ENST00000525154,ENST00000525154.1,RP11-540A21.2-002,OTTHUMT00000386801.1,NONHSAT017937	ENSG00000245522,RP11-540A21.2,ENSG00000245522.2,OTTHUMG00000165874.1
assay 0788	SBF2-AS1	SBF2-AS1:6	ENST00000534671,ENST00000534671.1,RP11-540A21.3-004,OTTHUMT00000386806.1,NONHSAT017944	ENSG00000246273,RP11-540A21.3,ENSG00000246273.2,OTTHUMG00000165875.1,SBF2-AS1,ENSG00000246273.6,
assay 0789	ZBED5-AS1	ZBED5-AS1:6	ENST00000501079,ENST00000501079.1,CTD-2003C8.1-001,OTTHUMT00000386898.1,ENST00000501079.5	ENSG00000247271,CTD-2003C8.1,ENSG00000247271.2,OTTHUMG00000165888.1,ZBED5-AS1,ENSG00000247271.6,
assay 0790	lnc-ZBED5-1	lnc-ZBED5-1:3	ENST00000533941,ENST00000533941.1,CTD-2003C8.2-002,OTTHUMT00000386902.1,NONHSAT018009	ENSG00000250041,CTD-2003C8.2,ENSG00000250041.2,OTTHUMG00000165889.1
assay 0791	LINC00958	LINC00958:6	ENST00000531402,ENST00000531402.1,CTC-497E21.4-005,OTTHUMT00000387316.1,NONHSAT018089,ENST00000531402.5	ENSG00000251381,CTC-497E21.4,ENSG00000251381.2,OTTHUMG00000165904.2,LINC00958,ENSG00000251381.7,
assay 0792	lnc-NUCB2-1	lnc-NUCB2-1:1	ENST00000500523	ENSG00000245502
assay 0793	SPTY2D1-AS1	SPTY2D1-AS1:4	ENST00000501599,ENST00000501599.2,RP11-504G3.1-001,OTTHUMT00000395937.1,NONHSAT018305	ENSG00000247595,RP11-504G3.1,ENSG00000247595.2,OTTHUMG00000167731.1,SPTY2D1-AS1,
assay 0794	lnc-DBX1-4	lnc-DBX1-4:1	ENST00000528795,ENST00000528795.1,RP11-701I24.3-001,OTTHUMT00000387598.1,NONHSAT018368	ENSG00000254906,RP11-701I24.3,ENSG00000254906.1,OTTHUMG00000166044.1
assay 0795	BDNF-AS	BDNF-AS:1	ENST00000530686,ENST00000530686.1,BDNF-AS-008,OTTHUMT00000388312.1,NONHSAT018491,ENST00000530686.5	ENSG00000245573,AC104563.1,ENSG00000245573.3,BDNF-AS,OTTHUMG00000166125.5,ENSG00000245573.7,BT2A,BT2B,BT2C,BT2D,NCRNA00049,BDNF-AS1
assay 0797	lnc-CCDC73-1	lnc-CCDC73-1:1	ENST00000503260	ENSG00000248689
assay 0798	CSTF3-AS1	CSTF3-AS1:1	ENST00000531870,ENST00000531870.1,RP11-348A11.4-002,OTTHUMT00000388659.1,NONHSAT018690,ENST00000531870.5	ENSG00000247151,RP11-348A11.4,ENSG00000247151.2,OTTHUMG00000166243.1,CSTF3-AS1,ENSG00000247151.6,
assay 0799	lnc-ELF5-1	lnc-ELF5-1:1	ENST00000498946	ENSG00000245895
assay 0800	lnc-PDHX-1	lnc-PDHX-1:1	ENST00000510619,ENST00000510619.2,RP1-68D18.2-001,OTTHUMT00000388934.1,NONHSAT018785	ENSG00000251194,ENSG00000251194.2,RP1-68D18.2,OTTHUMG00000166288.1
assay 0801	lnc-ALX4-8	lnc-ALX4-8:3	ENST00000534639	ENSG00000251557
assay 0802	lnc-ALX4-5	lnc-ALX4-5:2	ENST00000528765,ENST00000528765.1,RP11-613D13.5-004,OTTHUMT00000390391.1,NONHSAT018959	ENSG00000246250,ENSG00000246250.2,RP11-613D13.5,OTTHUMG00000166552.1
assay 0803	ALKBH3-AS1	ALKBH3-AS1:1	ENST00000528285,ENST00000528285.1,RP11-613D13.7-004,OTTHUMT00000390393.1,NONHSAT018964,ENST00000528285.5	ENSG00000244926,ENSG00000244926.2,RP11-613D13.7,OTTHUMG00000166553.1,ALKBH3-AS1,ENSG00000244926.6,
assay 0804	lnc-SYT13-2	lnc-SYT13-2:1	ENST00000499027,NONHSAT019007	ENSG00000246343,AC103681.1
assay 0805	lnc-MPEG1-2	lnc-MPEG1-2:3	ENST00000501817,ENST00000501817.2,AP001258.4-001,OTTHUMT00000394606.1,NONHSAT021501,ENST00000501817.6	ENSG00000245571,AP001258.4,ENSG00000245571.2,OTTHUMG00000167435.1,ENSG00000245571.6
assay 0806	lnc-MPEG1-1	lnc-MPEG1-1:1	ENST00000399003,ENST00000399003.1,RP11-1036E20.9-001,OTTHUMT00000394611.1,NONHSAT021520	ENSG00000214797,RP11-1036E20.9,ENSG00000214797.3,OTTHUMG00000167437.1
assay 0807	lnc-SLC15A3-2	lnc-SLC15A3-2:1	ENST00000505761	ENSG00000251217
assay 0808	lnc-DAGLA-1	lnc-DAGLA-1:2	ENST00000506329,ENST00000506329.2,RP11-855O10.2-001,OTTHUMT00000398515.1,NONHSAT021689	ENSG00000250230,RP11-855O10.2,ENSG00000250230.2,OTTHUMG00000168159.1
assay 0810	SNHG1	SNHG1:22	ENST00000535689,ENST00000535689.1,SNHG1-016,OTTHUMT00000396032.1,NONHSAT021846,ENST00000535689.5	ENSG00000255717,SNHG1,ENSG00000255717.1,OTTHUMG00000167743.1,ENSG00000255717.2,ENSG00000255717.6,UHG,NCRNA00057,LINC00057
assay 0811	lnc-ZNHIT2-2	lnc-ZNHIT2-2:1	ENST00000510665	ENSG00000250832
assay 0814	NEAT1	NEAT1:6	ENST00000501122,ENST00000501122.2,NEAT1-001,OTTHUMT00000389142.3,NONHSAT022112	ENSG00000245532,NEAT1,ENSG00000245532.2,OTTHUMG00000166321.3,ENSG00000245532.4,ENSG00000245532.5,TncRNA,MENepsilon/beta,LINC00084,VINC
assay 0816	MALAT1	MALAT1:30	ENST00000508832.2	ENSG00000251562.7,MALAT1,PRO1073,MALAT-1,NCRNA00047,HCN,NEAT2,LINC00047,mascRNA
assay 0817	lnc-YIF1A-2	lnc-YIF1A-2:1	ENST00000501708,ENST00000501708.1,RP11-867G23.3-001,OTTHUMT00000391825.1,NONHSAT022275	ENSG00000245156,RP11-867G23.3,ENSG00000245156.1,OTTHUMG00000166907.1
assay 0818	lnc-NPAS4-1	lnc-NPAS4-1:2	ENST00000533759,ENST00000533759.1,RP11-867G23.10-001,OTTHUMT00000391913.1,NONHSAT022296	ENSG00000254510,RP11-867G23.10,ENSG00000254510.1,OTTHUMG00000166924.1
assay 0819	lnc-NDUFV1-2	lnc-NDUFV1-2:1	ENST00000509880,TCONS_00019149,NONHSAT022467	ENSG00000248509,XLOC_009180,linc-ALDH3B1-2
assay 0820	lnc-NDUFS8-2	lnc-NDUFS8-2:3	ENST00000511677,TCONS_00019099,ENST00000511677.1,RP11-119D9.1-001,OTTHUMT00000393800.1,NONHSAT022478	ENSG00000251637,XLOC_009181,linc-ALDH3B1-1,RP11-119D9.1,ENSG00000251637.2,OTTHUMG00000167223.1,ENSG00000251637.6
assay 0821	lnc-IGHMBP2-1	lnc-IGHMBP2-1:1	ENST00000512200,TCONS_00019150,ENST00000512200.1,RP11-757G1.6-001,OTTHUMT00000421713.1,NONHSAT022548	ENSG00000250508,XLOC_009186,linc-IGHMBP2,AP000808.1,ENSG00000250508.1,RP11-757G1.6,OTTHUMG00000173014.1
assay 0822	MRGPRF-AS1	MRGPRF-AS1:5	ENST00000538407.2,RP11-554A11.6-001,OTTHUMT00000421418.1,NONHSAT022562	ENSG00000256508.2,RP11-554A11.6,OTTHUMG00000172940.1,MRGPRF-AS1,
assay 0823	lnc-FGF3-2	lnc-FGF3-2:1	ENST00000511013,ENST00000511013.2,RP11-626H12.3-001,OTTHUMT00000393505.1,NONHSAT022626,NR_120529	ENSG00000248844,RP11-626H12.3,ENSG00000248844.2,OTTHUMG00000167161.1,ENSG00000248844.6
assay 0824	lnc-SHANK2-1	lnc-SHANK2-1:1	ENST00000500185,ENST00000500185.2,AP000487.5-001,OTTHUMT00000393933.2,NONHSAT022656	ENSG00000246889,ENSG00000246889.2,AP000487.5,OTTHUMG00000167270.2
assay 0825	lnc-RP11-849H4.2.1-1	lnc-RP11-849H4.2.1-1:5	ENST00000532875	ENSG00000254978
assay 0826	lnc-IL18BP-1	lnc-IL18BP-1:1	ENST00000502284.1,RP11-849H4.4-001,OTTHUMT00000396243.1,NONHSAT022744,NR_104178	ENSG00000251143.1,RP11-849H4.4,OTTHUMG00000167782.1
assay 0827	ARAP1-AS2	ARAP1-AS2:2	ENST00000500163.2,ARAP1-AS2-001,OTTHUMT00000397234.1,NONHSAT022790	ENSG00000245148.2,ARAP1-AS2,OTTHUMG00000167951.1,
assay 0828	lnc-CHCHD8-1	lnc-CHCHD8-1:2	ENST00000421949,ENST00000421949.3,RP11-707G14.6-001,OTTHUMT00000397898.1,NONHSAT022861	ENSG00000247629,RP11-707G14.6,ENSG00000247629.2,OTTHUMG00000168063.1
assay 0829	lnc-PPME1-1	lnc-PPME1-1:1	ENST00000502071,ENST00000502071.2,RP11-632K5.3-001,OTTHUMT00000398323.1,NONHSAT022893,NR_120556	ENSG00000246211,RP11-632K5.3,ENSG00000246211.2,OTTHUMG00000168131.1
assay 0830	lnc-SPCS2-1	lnc-SPCS2-1:1	ENST00000507626,TCONS_00019151,NONHSAT022978	ENSG00000249164,XLOC_009217,linc-NEU3
assay 0831	lnc-MAP6-2	lnc-MAP6-2:1	ENST00000499390,ENST00000499390.2,CTD-2530H12.1-001,OTTHUMT00000383503.1,NONHSAT023124,NR_046090	ENSG00000247867,CTD-2530H12.1,ENSG00000247867.2,OTTHUMG00000165337.1
assay 0832	KCTD21-AS1	KCTD21-AS1:4	ENST00000532831,ENST00000532831.1,RP11-705O3.1-002,OTTHUMT00000390646.1,NONHSAT023255	ENSG00000246174,RP11-705O3.1,ENSG00000246174.2,OTTHUMG00000166595.1,ENSG00000246174.3,KCTD21-AS1,ENSG00000246174.7,
assay 0833	lnc-GAB2-1	lnc-GAB2-1:1	ENST00000513207,ENST00000513207.2,RP11-452H21.4-001,OTTHUMT00000391137.1,NONHSAT023292	ENSG00000251323,RP11-452H21.4,ENSG00000251323.2,OTTHUMG00000166701.1
assay 0834	MIR4300HG	MIR4300HG:1	ENST00000532217,ENST00000532217.1,RP11-179A16.1-003,OTTHUMT00000391623.1,NONHSAT023344	ENSG00000245832,RP11-179A16.1,ENSG00000245832.2,OTTHUMG00000166867.1,ENSG00000245832.6,MIR4300HG,
assay 0835	RAB30-AS1	RAB30-AS1:22	ENST00000528156,ENST00000528156.1,RP11-113K21.5-007,OTTHUMT00000392432.1,NONHSAT023378	ENSG00000246067,RP11-113K21.5,ENSG00000246067.2,OTTHUMG00000167010.1,ENSG00000246067.3,RAB30-AS1,ENSG00000246067.7,
assay 0836	PCF11-AS1	PCF11-AS1:2	ENST00000528524,ENST00000528524.1,RP11-727A23.5-004,OTTHUMT00000392556.1,NONHSAT023392,ENST00000528524.5	ENSG00000247137,RP11-727A23.5,ENSG00000247137.2,OTTHUMG00000167033.1,ENSG00000247137.4,ENSG00000247137.8,ENST00000602322.1
assay 0837	lnc-CCDC83-1	lnc-CCDC83-1:1	ENST00000499589	ENSG00000247103
assay 0838	lnc-ME3-1	lnc-ME3-1:1	ENST00000501425	ENSG00000247264
assay 0839	lnc-PRSS23-1	lnc-PRSS23-1:6	NONHSAT023506,ENST00000499504.3,ENST00000499504.7	ENSG00000246523.3,RP11-736K20.6,ENSG00000246523.7
assay 0840	lnc-ENDOD1-1	lnc-ENDOD1-1:1	ENST00000501356,TCONS_00019107,ENST00000501356.1,RP11-712B9.2-001,OTTHUMT00000396478.1,NONHSAT023765,NR_110303,ENST00000501356.5	ENSG00000245552,XLOC_009255,linc-CEP57-3,RP11-712B9.2,ENSG00000245552.2,OTTHUMG00000167830.2,ENSG00000245552.6
assay 0842	lnc-FDX1-1	lnc-FDX1-1:2	ENST00000526605,ENST00000526605.1,RP11-347E10.1-001,OTTHUMT00000390588.1,NONHSAT024074,ENST00000526605.5	ENSG00000254416,RP11-347E10.1,ENSG00000254416.1,OTTHUMG00000166588.1,ENSG00000254416.5
assay 0843	lnc-BTG4-2	lnc-BTG4-2:1	ENST00000528614,ENST00000528614.1,RP11-794P6.1-001,OTTHUMT00000391020.1,NONHSAT024107,NR_046085	ENSG00000255428,RP11-794P6.1,ENSG00000255428.1,OTTHUMG00000166660.1
assay 0844	lnc-C11orf88-1	lnc-C11orf88-1:1	ENST00000540312	ENSG00000256523,AP002008.1
assay 0845	lnc-C11orf1-1	lnc-C11orf1-1:1	ENST00000501136	ENSG00000244975
assay 0846	lnc-PTS-1	lnc-PTS-1:3	ENST00000419895,ENST00000419895.3,RP11-356J5.12-001,OTTHUMT00000393662.1	ENSG00000250303,RP11-356J5.12,ENSG00000250303.2,OTTHUMG00000167191.1,ENSG00000250303.3
assay 0847	lnc-DRD2-3	lnc-DRD2-3:2	ENST00000532002,ENST00000532002.1,RP11-629G13.1-002,OTTHUMT00000395470.1,NONHSAT024228	ENSG00000247416,RP11-629G13.1,ENSG00000247416.2,OTTHUMG00000167662.1
assay 0848	lnc-FAM55B-1	lnc-FAM55B-1:1	ENST00000546273,ENST00000546273.1,RP11-713B9.1-001,OTTHUMT00000398926.1,NONHSAT024298	ENSG00000256558,RP11-713B9.1,ENSG00000256558.1,OTTHUMG00000168233.1
assay 0849	lnc-FAM55B-2	lnc-FAM55B-2:1	ENST00000545593,ENST00000545593.1,AP000462.3-001,OTTHUMT00000398927.1,NONHSAT024302	ENSG00000256972,AP000462.3,ENSG00000256972.1,OTTHUMG00000168234.1
assay 0850	lnc-FAM55B-3	lnc-FAM55B-3:1	ENST00000535704,ENST00000535704.1,AP000462.2-001,OTTHUMT00000398928.1,NONHSAT024303	ENSG00000255580,AP000462.2,ENSG00000255580.1,OTTHUMG00000168235.1
assay 0851	lnc-FAM55B-4	lnc-FAM55B-4:1	ENST00000543182,ENST00000543182.1,AP000462.1-001,OTTHUMT00000398929.1,NONHSAT024304	ENSG00000256315,AP000462.1,ENSG00000256315.1,OTTHUMG00000168236.1
assay 0852	lnc-CADM1-1	lnc-CADM1-1:1	ENST00000544663,ENST00000544663.1,RP11-136I14.2-001,OTTHUMT00000398932.1,NONHSAT024309	ENSG00000256281,RP11-136I14.2,ENSG00000256281.1,OTTHUMG00000168237.1
assay 0853	lnc-FAM55B-9	lnc-FAM55B-9:1	ENST00000539305,ENST00000539305.1,AP000797.3-001,OTTHUMT00000398856.1,NONHSAT024316	ENSG00000256717,AP000797.3,ENSG00000256717.1,OTTHUMG00000168214.1
assay 0854	LINC00900	LINC00900:1	ENST00000501294,ENST00000501294.1,CTC-774J1.2-002,OTTHUMT00000398859.1,NONHSAT024320	ENSG00000246100,CTC-774J1.2,ENSG00000246100.2,OTTHUMG00000168216.1,ENSG00000246100.3,LINC00900,
assay 0855	lnc-APOC3-3	lnc-APOC3-3:1	ENST00000503992	ENSG00000250570
assay 0857	lnc-DSCAML1-1	lnc-DSCAML1-1:4	ENST00000514385,ENST00000514385.1,RP11-728F11.1-001,OTTHUMT00000390047.1,NONHSAT024413	ENSG00000251594,ENSG00000251594.1,RP11-728F11.1,OTTHUMG00000166495.1
assay 0858	lnc-CD3D-1	lnc-CD3D-1:1	ENST00000501549	ENSG00000244817
assay 0859	lnc-RP11-770J1.4.1-1	lnc-RP11-770J1.4.1-1:1	ENST00000502111	ENSG00000245740
assay 0860	lnc-BLID-3	lnc-BLID-3:1	ENST00000501964,ENST00000501964.1,RP11-730K11.1-001,OTTHUMT00000387624.1,NONHSAT024750	ENSG00000246790,RP11-730K11.1,ENSG00000246790.2,OTTHUMG00000166056.1
assay 0861	LINC01059	LINC01059:1	ENST00000525757,ENST00000525757.1,AP000783.2-001,OTTHUMT00000387402.1,NONHSAT024857	ENSG00000255414,AP000783.2,ENSG00000255414.1,OTTHUMG00000166003.1,LINC01059,
assay 0862	lnc-NRGN-1	lnc-NRGN-1:2	ENST00000532579,ENST00000532579.1,RP11-677M14.3-002,OTTHUMT00000387082.1,NONHSAT024897	ENSG00000250073,RP11-677M14.3,ENSG00000250073.2,OTTHUMG00000165930.1
assay 0863	lnc-ROBO3-2	lnc-ROBO3-2:1	ENST00000499143,ENST00000499143.2,RP11-677M14.7-001,OTTHUMT00000388382.1,ENST00000499143.6	ENSG00000245498,RP11-677M14.7,ENSG00000245498.2,OTTHUMG00000166205.1,ENSG00000245498.6
assay 0864	lnc-RP11-712L6.5.1-2	lnc-RP11-712L6.5.1-2:2	ENST00000501321	ENSG00000247445,AP001318.3
assay 0865	lnc-RP11-712L6.5.1-6	lnc-RP11-712L6.5.1-6:3	ENST00000530572,ENST00000530572.1,RP11-688I9.4-001,OTTHUMT00000386314.1,NONHSAT025033	ENSG00000254938,RP11-688I9.4,ENSG00000254938.1,OTTHUMG00000165809.1
assay 0866	lnc-NFRKB-2	lnc-NFRKB-2:1	ENST00000511090,TCONS_00019178,NONHSAT025095	ENSG00000249683,XLOC_009601,linc-ARHGAP32-2
assay 0867	lnc-NTM-1	lnc-NTM-1:1	ENST00000416553,TCONS_00019161,ENST00000416553.1,AP002856.5-001,OTTHUMT00000141935.1,NONHSAT025168	ENSG00000231698,XLOC_009340,linc-NTM-1,AP002856.5,ENSG00000231698.1,OTTHUMG00000066363.1,ENSG00000231698.2
assay 0868	lnc-JAM3-3	lnc-JAM3-3:9	ENST00000532327,ENST00000532327.1,RP11-713P17.3-003,OTTHUMT00000393296.1,NONHSAT025232	ENSG00000204241,RP11-713P17.3,ENSG00000204241.3,OTTHUMG00000167125.1,ENSG00000204241.7
assay 0869	lnc-GLB1L2-4	lnc-GLB1L2-4:1	ENST00000513405,ENST00000513405.1,RP11-469N6.1-001,OTTHUMT00000382010.2,NONHSAT025284	ENSG00000251226,RP11-469N6.1,ENSG00000251226.1,OTTHUMG00000165126.2
assay 0870	lnc-SLC6A12-3	lnc-SLC6A12-3:1	ENST00000505893.2,RP11-598F7.4-001,OTTHUMT00000397387.1,NONHSAT025300,ENST00000505893.6	ENSG00000249695.2,RP11-598F7.4,OTTHUMG00000167977.1,ENSG00000249695.6
assay 0871	lnc-RAD52-2	lnc-RAD52-2:6	ENST00000503602.2,ENST00000503602.6	ENSG00000250132.2,RP11-359B12.2,ENSG00000250132.6
assay 0872	lnc-FBXL14-3	lnc-FBXL14-3:1	ENST00000513082.2,RP5-951N9.1-001,OTTHUMT00000398455.1,NONHSAT025388	ENSG00000249028.2,RP5-951N9.1,OTTHUMG00000168150.1
assay 0873	LINC00942	LINC00942:1	ENST00000515614,ENST00000515614.2,RP3-340I3.1-001,OTTHUMT00000398456.1,NONHSAT025398	ENSG00000249628,RP3-340I3.1,ENSG00000249628.2,OTTHUMG00000168151.1,LINC00942,
assay 0874	CACNA1C-AS1	CACNA1C-AS1:4	ENST00000501371,ENST00000501371.1,CACNA1C-AS1-001,OTTHUMT00000398346.1,ENST00000501371.5	ENSG00000246627,ENSG00000246627.2,CACNA1C-AS1,OTTHUMG00000168139.1,ENSG00000246627.6,
assay 0875	lnc-NRIP2-4	lnc-NRIP2-4:1	ENST00000540093,ENST00000540093.1,RP11-885B4.1-001,OTTHUMT00000398349.1,NONHSAT025469	ENSG00000256150,RP11-885B4.1,ENSG00000256150.1,OTTHUMG00000168140.1
assay 0876	lnc-EFCAB4B-1	lnc-EFCAB4B-1:1	ENST00000503679,NONHSAT025904	ENSG00000249143,AC005908.1
assay 0877	lnc-AKAP3-2	lnc-AKAP3-2:1	ENST00000542988,ENST00000542988.1,RP11-234B24.4-001,OTTHUMT00000398919.1,NONHSAT025977	ENSG00000256988,RP11-234B24.4,ENSG00000256988.1,OTTHUMG00000168228.1
assay 0878	lnc-KCNA5-1	lnc-KCNA5-1:3	ENST00000538202.2	ENSG00000256654.2,RP11-429A20.4
assay 0879	lnc-CD9-1	lnc-CD9-1:1	ENST00000504269,TCONS_00020230,NONHSAT026037	ENSG00000250621,XLOC_009631,linc-CD9-1
assay 0880	lnc-PLEKHG6-1	lnc-PLEKHG6-1:1	ENST00000504738	ENSG00000251534
assay 0881	lnc-GAPDH-3	lnc-GAPDH-3:1	ENST00000501075.2,RP5-940J5.6-001,OTTHUMT00000402645.1,NONHSAT026116	ENSG00000247853.2,RP5-940J5.6,OTTHUMG00000169165.1
assay 0882	lnc-MFAP5-1	lnc-MFAP5-1:1	ENST00000507192	ENSG00000249118
assay 0883	lnc-RIMKLB-1	lnc-RIMKLB-1:11	ENST00000510357	ENSG00000248882
assay 0884	LINC00612	LINC00612:1	ENST00000399104,ENST00000399104.3,LINC00612-201,NONHSAT026381	ENSG00000214851,C12orf33,ENSG00000214851.3,LINC00612,OTTHUMG00000168288.1,MGC40170,FLJ41814
assay 0885	A2M-AS1	A2M-AS1:2	ENST00000499762.2	ENSG00000245105.2,A2M-AS1,
assay 0886	LINC00987	LINC00987:4	ENST00000427111.4	ENSG00000237248.4,LINC00987,
assay 0887	lnc-CLEC2A-1	lnc-CLEC2A-1:1	ENST00000412084,ENST00000412084.1,AC091814.2-001,OTTHUMT00000277174.1,NONHSAT026854,NR_104634	ENSG00000225231,AC091814.2,ENSG00000225231.1,OTTHUMG00000140394.1
assay 0888	lnc-RP11-277P12.7.1-2	lnc-RP11-277P12.7.1-2:1	ENST00000539009,ENST00000539009.1,RP11-277P12.10-001,OTTHUMT00000400264.1,NONHSAT026879	ENSG00000256288,RP11-277P12.10,ENSG00000256288.1,OTTHUMG00000168572.1
assay 0889	lnc-KLRD1-1	lnc-KLRD1-1:1	ENST00000500682,ENST00000500682.1,RP11-277P12.20-001,OTTHUMT00000400338.1,NONHSAT026882,NR_120430	ENSG00000245648,RP11-277P12.20,ENSG00000245648.1,OTTHUMG00000168533.4
assay 0890	lnc-EIF2S3L.1-1	lnc-EIF2S3L.1-1:1	ENST00000544591,ENST00000544591.1,RP11-291B21.2-001,OTTHUMT00000401139.1	ENSG00000256039,RP11-291B21.2,ENSG00000256039.1,OTTHUMG00000168797.1
assay 0891	lnc-PRH2-2	lnc-PRH2-2:1	ENST00000539328,ENST00000539328.1,RP11-711K1.8-001,OTTHUMT00000402306.1,NONHSAT026932	ENSG00000256373,RP11-711K1.8,ENSG00000256373.1,OTTHUMG00000169115.1
assay 0892	lnc-LOH12CR1-1	lnc-LOH12CR1-1:1	ENST00000513126	ENSG00000249457
assay 0893	lnc-LOH12CR1-2	lnc-LOH12CR1-2:1	ENST00000544086,ENST00000544086.1,RP11-253I19.3-001,OTTHUMT00000400316.1,NONHSAT026983	ENSG00000255670,RP11-253I19.3,ENSG00000255670.1,OTTHUMG00000168583.1
assay 0894	lnc-GPRC5A-2	lnc-GPRC5A-2:8	ENST00000499948.2,RP11-392P7.8-001,OTTHUMT00000400749.2,NONHSAT027026	ENSG00000247498.2,RP11-392P7.8,OTTHUMG00000168718.2,ENSG00000247498.5,RP11-392P7.6,ENSG00000247498.9
assay 0895	lnc-GSG1-1	lnc-GSG1-1:1	ENST00000411825	ENSG00000223363
assay 0896	lnc-EMP1-1	lnc-EMP1-1:2	ENST00000543347,ENST00000543347.1,RP11-4N23.1-001,OTTHUMT00000400472.1,NONHSAT027044	ENSG00000256306,RP11-4N23.1,ENSG00000256306.1,OTTHUMG00000168642.1
assay 0897	lnc-HIST4H4-2	lnc-HIST4H4-2:1	ENST00000501744	ENSG00000246705
assay 0898	RERG-AS1	RERG-AS1:1	ENST00000541243,ENST00000541243.1,RERG-AS1-001,OTTHUMT00000400893.1,NONHSAT027110	ENSG00000255660,RERG-AS1,ENSG00000255660.1,OTTHUMG00000168747.1,
assay 0899	lnc-RERGL-1	lnc-RERGL-1:1	ENST00000540399,ENST00000540399.1,RP11-871F6.3-001,OTTHUMT00000401154.2,NONHSAT027169	ENSG00000256994,RP11-871F6.3,ENSG00000256994.1,OTTHUMG00000168808.2
assay 0900	lnc-PIK3C2G-1	lnc-PIK3C2G-1:1	ENST00000539105,ENST00000539105.1,RP11-606D9.1-001,OTTHUMT00000401165.1,NONHSAT027170	ENSG00000256389,RP11-606D9.1,ENSG00000256389.1,OTTHUMG00000168815.1
assay 0901	lnc-AEBP2-1	lnc-AEBP2-1:1	ENST00000510738	ENSG00000248116
assay 0902	lnc-SLCO1A2-3	lnc-SLCO1A2-3:2	ENST00000543778,ENST00000543778.1,CTC-465D4.1-001,OTTHUMT00000401586.1,NONHSAT027225	ENSG00000256499,CTC-465D4.1,ENSG00000256499.1,OTTHUMG00000168914.1
assay 0903	lnc-ST8SIA1-1	lnc-ST8SIA1-1:1	ENST00000543604,ENST00000543604.1,RP11-359J14.2-001,OTTHUMT00000402276.1,NONHSAT027274	ENSG00000256973,RP11-359J14.2,ENSG00000256973.1,OTTHUMG00000169101.1
assay 0904	lnc-ETNK1-4	lnc-ETNK1-4:1	ENST00000541288,ENST00000541288.1,RP11-153K16.1-001,OTTHUMT00000401998.1,NONHSAT027299,ENST00000541288.5	ENSG00000256321,RP11-153K16.1,ENSG00000256321.1,OTTHUMG00000169025.2,ENSG00000256321.5
assay 0905	lnc-SOX5-1	lnc-SOX5-1:1	ENST00000538297,ENST00000538297.1,RP11-153K16.2-001,OTTHUMT00000402056.1,NONHSAT027304	ENSG00000115934,RP11-153K16.2,ENSG00000115934.11,OTTHUMG00000169041.1
assay 0906	lnc-LRMP-5	lnc-LRMP-5:2	ENST00000539583,ENST00000539583.1,RP11-778H2.1-002,OTTHUMT00000402103.1,NONHSAT027316	ENSG00000256120,RP11-778H2.1,ENSG00000256120.1,OTTHUMG00000169058.1
assay 0907	lnc-BCAT1-2	lnc-BCAT1-2:3	ENST00000429944,ENST00000429944.2,RP11-444D3.1-003,OTTHUMT00000402099.1,NONHSAT027320,ENST00000429944.6	ENSG00000255864,RP11-444D3.1,ENSG00000255864.1,OTTHUMG00000169057.3,ENSG00000255864.5
assay 0908	lnc-IFLTD1-2	lnc-IFLTD1-2:1	ENST00000536949,ENST00000536949.1,RP11-443N24.2-001,OTTHUMT00000402337.1,NONHSAT027361	ENSG00000256686,RP11-443N24.2,ENSG00000256686.1,OTTHUMG00000169123.1
assay 0909	lnc-BHLHE41-3	lnc-BHLHE41-3:1	ENST00000544399,ENST00000544399.1,RP11-443N24.4-001,OTTHUMT00000402339.1,NONHSAT027364	ENSG00000256256,RP11-443N24.4,ENSG00000256256.1,OTTHUMG00000169125.1
assay 0910	RASSF8-AS1	RASSF8-AS1:18	ENST00000500102,ENST00000500102.2,RP11-877E17.2-001,OTTHUMT00000402344.1,ENST00000500102.6	ENSG00000246695,RP11-877E17.2,ENSG00000246695.3,OTTHUMG00000169126.2,RASSF8-AS1,ENSG00000246695.7,
assay 0911	lnc-FGFR1OP2-1	lnc-FGFR1OP2-1:1	ENST00000500632,ENST00000500632.1,RP11-421F16.3-001,OTTHUMT00000403212.1,NONHSAT027415	ENSG00000247903,ENSG00000247903.1,RP11-421F16.3,OTTHUMG00000169268.1
assay 0912	ARNTL2-AS1	ARNTL2-AS1:4	ENST00000500498.2,RP11-165P7.1-001,OTTHUMT00000403166.1,NONHSAT027434	ENSG00000245311.2,RP11-165P7.1,OTTHUMG00000169258.1,ARNTL2-AS1,
assay 0913	lnc-MANSC4-4	lnc-MANSC4-4:1	ENST00000506925,ENST00000506925.2,RP11-709A23.1-001,OTTHUMT00000402888.1,NONHSAT027444	ENSG00000248100,RP11-709A23.1,ENSG00000248100.2,OTTHUMG00000169208.1
assay 0914	lnc-ERGIC2-5	lnc-ERGIC2-5:1	ENST00000537327,ENST00000537327.1,RP11-977P2.1-001,OTTHUMT00000402463.1,NONHSAT027477	ENSG00000256513,RP11-977P2.1,ENSG00000256513.1,OTTHUMG00000169144.1
assay 0915	lnc-ERGIC2-2	lnc-ERGIC2-2:2	ENST00000500230	ENSG00000245593
assay 0916	lnc-TSPAN11-4	lnc-TSPAN11-4:1	ENST00000546558,ENST00000546558.1,RP11-155I9.1-001,OTTHUMT00000403574.1,NONHSAT027505	ENSG00000257932,RP11-155I9.1,ENSG00000257932.1,OTTHUMG00000169333.1
assay 0917	lnc-TSPAN11-3	lnc-TSPAN11-3:1	ENST00000500076,ENST00000500076.2,RP11-77I22.2-001,OTTHUMT00000403385.1,NONHSAT027513	ENSG00000246331,RP11-77I22.2,ENSG00000246331.2,OTTHUMG00000169308.1
assay 0918	DDX11-AS1	DDX11-AS1:1	ENST00000500527,ENST00000500527.1,RP11-551L14.5-001,OTTHUMT00000399893.1,NR_038927	ENSG00000245614,RP11-551L14.5,ENSG00000245614.2,OTTHUMG00000168487.1,DDX11-AS1,ENSG00000245614.3,
assay 0919	lnc-CPNE8-1	lnc-CPNE8-1:1	ENST00000552639,ENST00000552639.1,RP11-804F13.1-001,OTTHUMT00000403913.1,NONHSAT027686	ENSG00000258119,RP11-804F13.1,ENSG00000258119.1,OTTHUMG00000169418.1
assay 0920	lnc-PPHLN1-1	lnc-PPHLN1-1:2	ENST00000510816	ENSG00000248189
assay 0921	lnc-PRICKLE1-1	lnc-PRICKLE1-1:1	ENST00000550337,ENST00000550337.1,RP11-609L23.1-001,OTTHUMT00000404160.2,NONHSAT027784,NR_110042	ENSG00000257510,RP11-609L23.1,ENSG00000257510.1,OTTHUMG00000169457.2
assay 0922	lnc-ADAMTS20-1	lnc-ADAMTS20-1:1	ENST00000551279,ENST00000551279.1,RP11-547C5.2-001,OTTHUMT00000403640.1,NONHSAT027794	ENSG00000257373,RP11-547C5.2,ENSG00000257373.1,OTTHUMG00000169350.1
assay 0923	PCED1B-AS1	PCED1B-AS1:4	ENST00000500365,ENST00000500365.2,RP11-493L12.2-001,OTTHUMT00000405097.1	ENSG00000247774,RP11-493L12.2,ENSG00000247774.2,OTTHUMG00000169619.1,PCED1B-AS1,ENSG00000247774.6,
assay 0924	lnc-FAM113B-1	lnc-FAM113B-1:1	ENST00000547777,ENST00000547777.1,RP11-493L12.4-001,OTTHUMT00000405332.1,NONHSAT027911	ENSG00000258181,RP11-493L12.4,ENSG00000258181.1,OTTHUMG00000169661.1
assay 0925	lnc-FAM113B-4	lnc-FAM113B-4:3	ENST00000552320,ENST00000552320.1,RP1-90J4.1-001,OTTHUMT00000405336.1	ENSG00000257906,RP1-90J4.1,ENSG00000257906.1,OTTHUMG00000169664.1
assay 0926	lnc-COL2A1-2	lnc-COL2A1-2:1	ENST00000546804,ENST00000546804.1,RP1-228P16.3-001,OTTHUMT00000406465.1,NONHSAT027972	ENSG00000258203,RP1-228P16.3,ENSG00000258203.1,OTTHUMG00000169893.1,ENSG00000258203.5
assay 0927	lnc-OR10AD1-3	lnc-OR10AD1-3:1	ENST00000547523,ENST00000547523.1,RP11-370I10.2-001,OTTHUMT00000406515.1,NONHSAT027991	ENSG00000258234,RP11-370I10.2,ENSG00000258234.1,OTTHUMG00000169903.1
assay 0928	lnc-WNT1-2	lnc-WNT1-2:2	ENST00000499273,ENST00000547866.1,RP11-386G11.5-001,OTTHUMT00000408940.1,NONHSAT028058	ENSG00000245406,ENSG00000257913.1,RP11-386G11.5,OTTHUMG00000170405.1,ENSG00000257913.2
assay 0929	lnc-C1QL4-3	lnc-C1QL4-3:2	ENST00000514443,TCONS_00020244,NONHSAT028094	ENSG00000250773,XLOC_010068,linc-TUBA1A-4
assay 0930	lnc-C1QL4-1	lnc-C1QL4-1:1	ENST00000501178,ENST00000553259.1,RP11-161H23.9-001,OTTHUMT00000405659.1,NONHSAT028099,NR_120449	ENSG00000246003,ENSG00000258334.1,RP11-161H23.9,OTTHUMG00000169733.1
assay 0931	lnc-PRPF40B-1	lnc-PRPF40B-1:5	ENST00000527253	ENSG00000250952
assay 0932	BCDIN3D-AS1	BCDIN3D-AS1:2	ENST00000501091	ENSG00000245407,
assay 0933	lnc-CERS5-2	lnc-CERS5-2:1	ENST00000443172	ENSG00000251589
assay 0934	lnc-CEBPB-4	lnc-CEBPB-4:1	ENST00000513193,NONHSAT080286	ENSG00000250931,AL354889.1
assay 0935	KRT73-AS1	KRT73-AS1:2	ENST00000507911,ENST00000552364.1,RP11-641A6.2-001,OTTHUMT00000405698.1,NONHSAT028370,NR_126005	ENSG00000248214,ENSG00000257495.1,RP11-641A6.2,OTTHUMG00000169745.1,ENSG00000257495.5,KRT73-AS1,
assay 0936	lnc-SPRYD3-1	lnc-SPRYD3-1:4	ENST00000499537	ENSG00000247550
assay 0937	lnc-ZNF740-2	lnc-ZNF740-2:1	ENST00000503138	ENSG00000251245
assay 0938	lnc-ITGB7-1	lnc-ITGB7-1:1	ENST00000548129,ENST00000548129.1,RP11-1136G11.7-001,OTTHUMT00000406888.1,NONHSAT028415	ENSG00000257479,RP11-1136G11.7,ENSG00000257479.1,OTTHUMG00000170025.1
assay 0940	lnc-B4GALNT1-1	lnc-B4GALNT1-1:1	ENST00000501036	ENSG00000247039
assay 0941	lnc-CTDSP2-1	lnc-CTDSP2-1:3	ENST00000499481,ENST00000499481.2,RP11-620J15.2-001,OTTHUMT00000409363.1	ENSG00000245651,RP11-620J15.2,ENSG00000245651.2,OTTHUMG00000170485.2
assay 0942	lnc-LRIG3-1	lnc-LRIG3-1:1	ENST00000552201,ENST00000552201.1,RP11-767I20.1-002,OTTHUMT00000406690.1,NONHSAT029030	ENSG00000257259,RP11-767I20.1,ENSG00000257259.1,OTTHUMG00000169964.1
assay 0943	lnc-FAM19A2-2	lnc-FAM19A2-2:7	ENST00000500610,NONHSAT029078	ENSG00000245867
assay 0944	lnc-C12orf61-1	lnc-C12orf61-1:1	ENST00000438625	ENSG00000246324
assay 0945	lnc-PPM1H-1	lnc-PPM1H-1:1	ENST00000514535	ENSG00000250314
assay 0946	lnc-RP11-366L20.2.1-6	lnc-RP11-366L20.2.1-6:16	ENST00000511935,ENST00000511935.2,RP11-230G5.2-001,OTTHUMT00000401445.1,NONHSAT029191	ENSG00000250748,RP11-230G5.2,ENSG00000250748.2,OTTHUMG00000168872.1,ENSG00000250748.6
assay 0947	lnc-RP11-366L20.2.1-2	lnc-RP11-366L20.2.1-2:21	ENST00000504038.2	ENSG00000197301.7,RP11-366L20.2
assay 0948	lnc-CAND1-3	lnc-CAND1-3:2	ENST00000501254	ENSG00000247008
assay 0949	IFNG-AS1	IFNG-AS1:2	ENST00000538665,ENST00000538665.1,IFNG-AS1-001,OTTHUMT00000402294.1,NONHSAT029277,NR_104125,ENST00000538665.5	ENSG00000255733,GS1-410F4.2,ENSG00000255733.1,IFNG-AS1,OTTHUMG00000169108.1,ENSG00000255733.5,Tmevpg1,LincR-Ifng-3'AS,NEST
assay 0951	lnc-AC124890.1-1	lnc-AC124890.1-1:1	ENST00000504589	ENSG00000251695
assay 0952	lnc-CPM-3	lnc-CPM-3:1	ENST00000501412	ENSG00000245302
assay 0953	lnc-CPM-2	lnc-CPM-2:4	ENST00000500695,ENST00000500695.2,RP11-637A17.2-002,OTTHUMT00000403192.1,NONHSAT029321	ENSG00000247363,RP11-637A17.2,ENSG00000247363.2,OTTHUMG00000169264.1
assay 0954	lnc-BEST3-1	lnc-BEST3-1:4	ENST00000501300,ENST00000501300.1,RP11-588G21.2-002,OTTHUMT00000403872.1	ENSG00000247131,RP11-588G21.2,ENSG00000247131.1,OTTHUMG00000169398.1,ENSG00000247131.5
assay 0955	lnc-KCNMB4-1	lnc-KCNMB4-1:3	ENST00000501222	ENSG00000246966
assay 0956	TRHDE-AS1	TRHDE-AS1:7	ENST00000435350,ENST00000435350.1,AC087886.1-001,OTTHUMT00000317876.1	ENSG00000236333,AC087886.1,ENSG00000236333.2,OTTHUMG00000150370.2,ENSG00000236333.3,TRHDE-AS1,
assay 0957	lnc-ZFC3H1-8	lnc-ZFC3H1-8:3	ENST00000551934,ENST00000551934.1,RP11-314D7.1-002,OTTHUMT00000405361.1,NONHSAT029485	ENSG00000258294,RP11-314D7.1,ENSG00000258294.1,OTTHUMG00000169671.1,ENSG00000258294.5
assay 0958	lnc-KCNC2-4	lnc-KCNC2-4:1	ENST00000549058,ENST00000549058.1,RP11-314D7.4-001,OTTHUMT00000405453.1,NONHSAT029488	ENSG00000258109,RP11-314D7.4,ENSG00000258109.1,OTTHUMG00000169686.1
assay 0959	lnc-ATXN7L3B-1	lnc-ATXN7L3B-1:1	ENST00000549140,ENST00000549140.1,RP11-711C17.2-001,OTTHUMT00000405456.1,NONHSAT029495	ENSG00000258332,RP11-711C17.2,ENSG00000258332.1,OTTHUMG00000169689.1
assay 0960	lnc-KCNC2-2	lnc-KCNC2-2:6	ENST00000515416,ENST00000515416.2,RP11-81H3.2-001,OTTHUMT00000405900.1,NONHSAT029498,ENST00000515416.6	ENSG00000251138,RP11-81H3.2,ENSG00000251138.2,OTTHUMG00000169693.2,ENSG00000251138.6
assay 0961	lnc-PAWR-6	lnc-PAWR-6:1	ENST00000511128,TCONS_00020216,ENST00000548512,ENST00000548512.1,RP11-38F22.1-001,OTTHUMT00000406826.1,NONHSAT029625	ENSG00000249929,XLOC_010136,linc-E2F7-2,ENSG00000258220,RP11-38F22.1,ENSG00000258220.1,OTTHUMG00000170004.1
assay 0962	lnc-ACSS3-1	lnc-ACSS3-1:10	ENST00000547762,ENST00000547762.1,RP11-121G22.3-009,OTTHUMT00000408179.1	ENSG00000257467,RP11-121G22.3,ENSG00000257467.1,OTTHUMG00000170246.1,ENSG00000257467.5
assay 0963	lnc-TMTC2-1	lnc-TMTC2-1:1	ENST00000550279,ENST00000550279.1,RP11-87P13.2-001,OTTHUMT00000405667.1,NONHSAT029732	ENSG00000258338,RP11-87P13.2,ENSG00000258338.1,OTTHUMG00000169737.1
assay 0964	lnc-SLC6A15-1	lnc-SLC6A15-1:2	NONHSAT029734,ENST00000547795.2	ENSG00000257124.2,RP11-384P14.1
assay 0965	lnc-C12orf29-1	lnc-C12orf29-1:1	ENST00000548691,ENST00000548691.1,RP11-248E9.6-001,OTTHUMT00000406326.1,NONHSAT029776	ENSG00000257940,RP11-248E9.6,ENSG00000257940.1,OTTHUMG00000169867.1
assay 0966	lnc-DUSP6-2	lnc-DUSP6-2:3	ENST00000500381,ENST00000500381.2,RP11-13A1.1-001,OTTHUMT00000406530.1,NONHSAT029800	ENSG00000246363,RP11-13A1.1,ENSG00000246363.2,OTTHUMG00000169908.1
assay 0967	lnc-DUSP6-1	lnc-DUSP6-1:1	ENST00000549278,ENST00000549278.1,RP11-13A1.3-001,OTTHUMT00000406532.1,NONHSAT029802	ENSG00000257156,RP11-13A1.3,ENSG00000257156.1,OTTHUMG00000169910.1
assay 0968	lnc-TMTC3-4	lnc-TMTC3-4:1	ENST00000547094,ENST00000547094.1,RP11-654D12.3-001,OTTHUMT00000406667.1,NONHSAT029834	ENSG00000257725,RP11-654D12.3,ENSG00000257725.1,OTTHUMG00000169952.1
assay 0969	LINC00615	LINC00615:2	ENST00000359455,ENST00000359455.3,LINC00615-201	ENSG00000196243,RP11-916O13.1,ENSG00000196243.4,LINC00615,OTTHUMG00000170071.2,FLJ25378
assay 0970	lnc-CLLU1.1-6	lnc-CLLU1.1-6:2	ENST00000551571,ENST00000551571.1,RP11-121E16.1-001,OTTHUMT00000407165.1,NONHSAT029858	ENSG00000258100,RP11-121E16.1,ENSG00000258100.1,OTTHUMG00000170076.1
assay 0971	lnc-CLLU1.1-5	lnc-CLLU1.1-5:1	ENST00000550035,ENST00000550035.1,RP11-1041F24.1-001,OTTHUMT00000407131.1,NONHSAT029865	ENSG00000258125,RP11-1041F24.1,ENSG00000258125.1,OTTHUMG00000170068.1
assay 0972	lnc-CLLU1.1-2	lnc-CLLU1.1-2:2	ENST00000501008,ENST00000501008.2,RP11-796E2.4-001,OTTHUMT00000407231.1,NONHSAT029877	ENSG00000245904,RP11-796E2.4,ENSG00000245904.2,OTTHUMG00000170094.1,ENSG00000245904.3
assay 0973	lnc-CLLU1.1-1	lnc-CLLU1.1-1:10	NONHSAT029890,ENST00000504409.3	ENSG00000205056.8,RP11-693J15.5
assay 0974	lnc-RP11-511B23.3.1-3	lnc-RP11-511B23.3.1-3:7	NONHSAT029903,ENST00000552353.2	ENSG00000257345.2,RP11-511B23.1
assay 0975	SOCS2-AS1	SOCS2-AS1:3	ENST00000499137,ENST00000499137.2,RP11-887P2.1-001,OTTHUMT00000407726.1,NONHSAT029953,ENST00000499137.6	ENSG00000246985,RP11-887P2.1,ENSG00000246985.2,OTTHUMG00000170159.1,ENSG00000246985.3,SOCS2-AS1,ENSG00000246985.7,
assay 0976	lnc-UBE2N-3	lnc-UBE2N-3:1	ENST00000507913,ENST00000550287.1,RP11-887P2.5-001,OTTHUMT00000408519.1,NONHSAT029961,NR_110092	ENSG00000249585,ENSG00000258274.1,RP11-887P2.5,OTTHUMG00000170323.1
assay 0977	lnc-RP11-1105G2.3.1-4	lnc-RP11-1105G2.3.1-4:1	ENST00000505974	ENSG00000251157
assay 0978	lnc-CCDC41-1	lnc-CCDC41-1:1	ENST00000549532,ENST00000549532.1,RP11-778J16.3-001,OTTHUMT00000408118.1,NONHSAT029984	ENSG00000257400,RP11-778J16.3,ENSG00000257400.1,OTTHUMG00000170227.1
assay 0979	lnc-RP11-167N24.6.1-4	lnc-RP11-167N24.6.1-4:1	ENST00000550470,ENST00000550470.1,RP11-167N24.3-001,OTTHUMT00000408218.1,NONHSAT030026	ENSG00000257943,RP11-167N24.3,ENSG00000257943.1,OTTHUMG00000170260.1
assay 0980	RMST	RMST:1	ENST00000538559,ENST00000538559.2,RMST-003,OTTHUMT00000407671.1,NONHSAT030089,ENST00000538559.6	ENSG00000255794,RMST,ENSG00000255794.2,OTTHUMG00000170148.1,ENSG00000255794.6,NCRMS,NCRNA00054,LINC00054
assay 0981	lnc-RP11-181C3.1.1-3	lnc-RP11-181C3.1.1-3:1	ENST00000548344,ENST00000548344.1,RP11-690J15.1-001,OTTHUMT00000407744.1,NONHSAT030117	ENSG00000258312,RP11-690J15.1,ENSG00000258312.1,OTTHUMG00000170161.1
assay 0982	lnc-RP11-181C3.1.1-1	lnc-RP11-181C3.1.1-1:6	ENST00000501499,TCONS_00020218,NR_038383,ENST00000501499.1	ENSG00000245017,XLOC_010167,linc-CDK17-4,ENSG00000245017.2,RP11-181C3.1
assay 0983	TMPO-AS1	TMPO-AS1:2	ENST00000500515,NR_027157	ENSG00000245793,
assay 0984	lnc-IKBIP-1	lnc-IKBIP-1:1	ENST00000499136	ENSG00000246732
assay 0985	lnc-APAF1-1	lnc-APAF1-1:1	ENST00000551372,ENST00000551372.1,RP11-473C19.1-001,OTTHUMT00000408456.1,NONHSAT030162	ENSG00000257458,RP11-473C19.1,ENSG00000257458.1,OTTHUMG00000170309.1
assay 0986	lnc-APAF1-2	lnc-APAF1-2:1	ENST00000510869	ENSG00000249900
assay 0987	lnc-CCDC53-1	lnc-CCDC53-1:2	ENST00000550307,ENST00000550307.1,RP11-554E23.2-002,OTTHUMT00000409325.1,NONHSAT030315,ENST00000550307.5	ENSG00000258308,RP11-554E23.2,ENSG00000258308.1,OTTHUMG00000170475.1,ENSG00000258308.5
assay 0988	lnc-C12orf48-2	lnc-C12orf48-2:1	ENST00000509318,TCONS_00020235,NONHSAT030331	ENSG00000249232,XLOC_009855,linc-ASCL1-3
assay 0989	LINC00485	LINC00485:1	ENST00000547179,ENST00000547179.1,LINC00485-001,OTTHUMT00000406691.1,NONHSAT030335	ENSG00000258169,RP11-478G16.1,ENSG00000258169.1,LINC00485,OTTHUMG00000169965.1,
assay 0990	lnc-STAB2-1	lnc-STAB2-1:1	ENST00000550185,ENST00000550185.1,RP11-626I20.3-001,OTTHUMT00000407087.1,NONHSAT030377,NR_110103,ENST00000550185.5	ENSG00000257762,RP11-626I20.3,ENSG00000257762.1,OTTHUMG00000170055.1,ENSG00000257762.5
assay 0991	lnc-NFYB-2	lnc-NFYB-2:1	ENST00000502037,NONHSAT030427	ENSG00000245335,AC079316.1
assay 0992	CASC18	CASC18:1	ENST00000548557,ENST00000548557.1,RP11-266E14.1-001,OTTHUMT00000405599.1,NONHSAT030459	ENSG00000257859,RP11-266E14.1,ENSG00000257859.1,OTTHUMG00000169725.1,CASC18,LOC101929110
assay 0993	lnc-RP11-144F15.1.1-1	lnc-RP11-144F15.1.1-1:1	ENST00000512615	ENSG00000250518
assay 0994	lnc-ASCL4-1	lnc-ASCL4-1:4	ENST00000500685,ENST00000546714.1,RP11-864J10.4-001,OTTHUMT00000406553.1,NONHSAT030509	ENSG00000247270,ENSG00000258136.1,RP11-864J10.4,OTTHUMG00000169915.1
assay 0995	LINC01498	LINC01498:1	ENST00000502160,ENST00000502160.2,RP11-13G14.4-001,OTTHUMT00000404872.1,NONHSAT030548,ENST00000502160.6	ENSG00000247213,RP11-13G14.4,ENSG00000247213.2,OTTHUMG00000169577.1,ENSG00000247213.6,LINC01498,
assay 0996	lnc-SVOP-1	lnc-SVOP-1:1	ENST00000511872	ENSG00000250019
assay 0997	FAM222A-AS1	FAM222A-AS1:8	ENST00000536474,ENST00000536474.1,FAM222A-AS1-004,OTTHUMT00000403181.1,NONHSAT030620	ENSG00000255650,AC007834.3,ENSG00000255650.1,FAM222A-AS1,OTTHUMG00000169261.1,ENSG00000255650.5,
assay 0998	lnc-CCDC63-1	lnc-CCDC63-1:1	ENST00000551161,ENST00000551161.1,RP1-74B13.2-001,OTTHUMT00000404670.1,NONHSAT030706	ENSG00000257268,RP1-74B13.2,ENSG00000257268.1,OTTHUMG00000169533.1
assay 0999	LINC01405	LINC01405:7	ENST00000547607,ENST00000547607.1,RP1-46F2.2-004,OTTHUMT00000404686.1,NONHSAT030713	ENSG00000185847,RP1-46F2.2,ENSG00000185847.3,OTTHUMG00000169536.1,ENSG00000185847.7,LINC01405,
assay 1000	lnc-SH2B3-1	lnc-SH2B3-1:1	ENST00000548006,ENST00000548006.1,RP3-473L9.4-001,OTTHUMT00000404775.1,NONHSAT030726	ENSG00000257595,RP3-473L9.4,ENSG00000257595.1,OTTHUMG00000169548.1
assay 1001	MAPKAPK5-AS1	MAPKAPK5-AS1:3	ENST00000428207.4	ENSG00000234608.7,MAPKAPK5-AS1,FLJ39616
assay 1002	LINC01234	LINC01234:8	ENST00000510694,ENST00000510694.2,RP11-438N16.1-001,OTTHUMT00000405248.1	ENSG00000249550,RP11-438N16.1,ENSG00000249550.2,OTTHUMG00000169644.1,ENSG00000249550.6,LINC01234,onco-lncRNA-32
assay 1003	lnc-TBX5-1	lnc-TBX5-1:1	ENST00000551761,ENST00000551761.1,RP11-139B1.1-001,OTTHUMT00000404204.1	ENSG00000257476,RP11-139B1.1,ENSG00000257476.1,OTTHUMG00000169468.1
assay 1004	lnc-RP11-116D17.1.1-12	lnc-RP11-116D17.1.1-12:2	ENST00000547819,ENST00000547819.1,RP11-162N7.1-001,OTTHUMT00000404254.1,NONHSAT030885	ENSG00000258254,RP11-162N7.1,ENSG00000258254.1,OTTHUMG00000169480.1
assay 1005	lnc-RP11-116D17.1.1-11	lnc-RP11-116D17.1.1-11:1	ENST00000508109,NONHSAT030895	ENSG00000250755
assay 1006	lnc-RP11-116D17.1.1-1	lnc-RP11-116D17.1.1-1:1	ENST00000546696,ENST00000546696.1,RP11-116D17.2-001,OTTHUMT00000404201.1,NONHSAT030906	ENSG00000257519,RP11-116D17.2,ENSG00000257519.1,OTTHUMG00000169466.1
assay 1007	LINC00173	LINC00173:1	ENST00000552992,ENST00000552992.1,RP11-148B3.1-001,OTTHUMT00000403852.1,NONHSAT030942	ENSG00000258018,RP11-148B3.1,ENSG00000258018.1,OTTHUMG00000169394.1,FLJ42957
assay 1008	LINC00173	LINC00173:4	ENST00000470091,ENST00000470091.1,LINC00173-001,OTTHUMT00000349520.1,NONHSAT030944,NR_027346	ENSG00000196668,RP11-809C9.1,ENSG00000196668.3,LINC00173,OTTHUMG00000157726.1,FLJ42957
assay 1009	lnc-C12orf49-9	lnc-C12orf49-9:1	ENST00000502085,TCONS_00020258,NONHSAT030948	ENSG00000247019,XLOC_010211,linc-MED13L-2,AC090670.1
assay 1010	lnc-RNFT2-2	lnc-RNFT2-2:1	ENST00000552718,ENST00000552718.1,RP11-497G19.2-001,OTTHUMT00000403838.1,NONHSAT030960	ENSG00000257654,RP11-497G19.2,ENSG00000257654.1,OTTHUMG00000169386.1
assay 1011	lnc-RNFT2-1	lnc-RNFT2-1:1	ENST00000509590,TCONS_00020237,NONHSAT030962	ENSG00000250553,XLOC_009900,linc-RNFT2-1
assay 1012	lnc-TESC-1	lnc-TESC-1:1	ENST00000505227,ENST00000548738.1,RP11-231I16.1-001,OTTHUMT00000403564.1	ENSG00000250998,ENSG00000257279.1,RP11-231I16.1,OTTHUMG00000169330.1
assay 1013	TESC-AS1	TESC-AS1:4	ENST00000547006,ENST00000547006.1,RP11-103B5.2-001,OTTHUMT00000404406.1	ENSG00000258285,RP11-103B5.2,ENSG00000258285.1,OTTHUMG00000169494.1,TESC-AS1,
assay 1014	lnc-VSIG10-1	lnc-VSIG10-1:1	ENST00000514257	ENSG00000249477
assay 1015	lnc-CIT-1	lnc-CIT-1:3	ENST00000509470,ENST00000509470.2,RP11-768F21.1-001,OTTHUMT00000401745.1,NONHSAT031082	ENSG00000248636,RP11-768F21.1,ENSG00000248636.2,OTTHUMG00000168955.1,ENSG00000248636.6
assay 1016	lnc-COX6A1-1	lnc-COX6A1-1:1	ENST00000536933,ENST00000536933.1,RP1-166H1.2-001,OTTHUMT00000401995.1,NONHSAT031170	ENSG00000256695,RP1-166H1.2,ENSG00000256695.1,OTTHUMG00000169024.1
assay 1017	NRAV	NRAV:4	ENST00000500741,ENST00000500741.2	ENSG00000248008,ENSG00000248008.2,DYNLL1-AS1,NRAV,
assay 1018	lnc-P2RX7-1	lnc-P2RX7-1:1	ENST00000504826,TCONS_00020238,NONHSAT031414	ENSG00000248728,XLOC_009913,linc-P2RX4
assay 1019	lnc-CAMKK2-1	lnc-CAMKK2-1:1	ENST00000394512,NONHSAT031417	ENSG00000214271,AC084018.1
assay 1020	lnc-MLXIP-1	lnc-MLXIP-1:1	ENST00000504714,TCONS_00020239,NONHSAT031489	ENSG00000251645,XLOC_009920,linc-MLXIP-1
assay 1021	CLIP1-AS1	CLIP1-AS1:1	ENST00000539034,ENST00000539034.1,RP11-450K4.1-002,OTTHUMT00000401638.1	ENSG00000257097,RP11-450K4.1,ENSG00000257097.1,OTTHUMG00000168927.1,CLIP1-AS1,
assay 1022	lnc-DENR-2	lnc-DENR-2:1	ENST00000543611,ENST00000543611.1,RP11-324E6.6-001,OTTHUMT00000401413.1,NONHSAT031528	ENSG00000256249,RP11-324E6.6,ENSG00000256249.1,OTTHUMG00000168862.1
assay 1023	lnc-DENR-1	lnc-DENR-1:1	ENST00000502465	ENSG00000250840
assay 1024	lnc-HIP1R-1	lnc-HIP1R-1:2	NONHSAT031541,ENST00000537827.2	ENSG00000256152.2,RP11-463O12.3
assay 1025	lnc-ARL6IP4-3	lnc-ARL6IP4-3:1	ENST00000506255,ENST00000506255.1,RP11-197N18.7-001,OTTHUMT00000401350.1,NONHSAT031561,NR_038290	ENSG00000251497,RP11-197N18.7,ENSG00000251497.2,OTTHUMG00000168847.1
assay 1026	lnc-SETD8-1	lnc-SETD8-1:1	ENST00000543072,ENST00000543072.1,RP13-942N8.1-001,OTTHUMT00000400584.1,NONHSAT031587	ENSG00000256092,RP13-942N8.1,ENSG00000256092.1,OTTHUMG00000168679.1,ENSG00000256092.2,hsa-mir-8072
assay 1027	lnc-FAM101A-3	lnc-FAM101A-3:1	ENST00000543970,ENST00000543970.1,RP11-83B20.1-001,OTTHUMT00000400414.1,NONHSAT031672	ENSG00000214650,RP11-83B20.1,ENSG00000214650.2,OTTHUMG00000168623.1
assay 1028	THRIL	THRIL:1	ENST00000501992,TCONS_00020260,NONHSAT031707	ENSG00000245605,XLOC_010236,linc-DHX37-22,Linc1992,TCONS_00020260,BRI3BP-AS1
assay 1029	LINC00939	LINC00939:5	ENST00000507313,ENST00000507313.1,RP5-916L7.1-002,OTTHUMT00000399908.1,ENST00000507313.5	ENSG00000249267,RP5-916L7.1,ENSG00000249267.2,OTTHUMG00000168492.1,LINC00939,ENSG00000249267.6,
assay 1030	lnc-TMEM132B-3	lnc-TMEM132B-3:5	ENST00000545642,ENST00000545642.1,RP3-446N13.1-001,OTTHUMT00000399913.1,NONHSAT031748	ENSG00000256342,RP3-446N13.1,ENSG00000256342.1,OTTHUMG00000168496.1
assay 1031	lnc-TMEM132B-7	lnc-TMEM132B-7:1	ENST00000536639,ENST00000536639.1,RP4-809F18.1-001,OTTHUMT00000399842.1,NONHSAT031772	ENSG00000255595,RP4-809F18.1,ENSG00000255595.1,OTTHUMG00000168466.1
assay 1032	lnc-DHX37-6	lnc-DHX37-6:1	ENST00000536422,ENST00000536422.1,RP5-944M2.1-001,OTTHUMT00000399843.1	ENSG00000256494,RP5-944M2.1,ENSG00000256494.1,OTTHUMG00000168467.1
assay 1033	lnc-TMEM132B-8	lnc-TMEM132B-8:1	ENST00000544419,ENST00000544419.1,RP5-944M2.2-001,OTTHUMT00000399844.1,NONHSAT031774	ENSG00000256927,RP5-944M2.2,ENSG00000256927.1,OTTHUMG00000168468.1
assay 1034	lnc-TMEM132B-9	lnc-TMEM132B-9:2	ENST00000397346,ENST00000397346.3,RP5-944M2.3-001,OTTHUMT00000399847.1,NONHSAT031776,ENST00000397346.7	ENSG00000214043,RP5-944M2.3,ENSG00000214043.3,OTTHUMG00000168469.1,ENSG00000214043.7
assay 1035	lnc-DHX37-9	lnc-DHX37-9:4	ENST00000541769,ENST00000541769.1,RP11-407A16.4-001,OTTHUMT00000399858.1,NONHSAT031788	ENSG00000255944,RP11-407A16.4,ENSG00000255944.1,OTTHUMG00000168475.1
assay 1036	lnc-DHX37-9	lnc-DHX37-9:10	ENST00000537478,ENST00000537478.1,RP11-407A16.3-002,OTTHUMT00000399856.1,NONHSAT031794	ENSG00000256732,RP11-407A16.3,ENSG00000256732.1,OTTHUMG00000168473.1
assay 1037	lnc-TMEM132B-10	lnc-TMEM132B-10:4	ENST00000545535,ENST00000545535.1,RP11-407A16.7-002,OTTHUMT00000399862.1,NONHSAT031802	ENSG00000255998,RP11-407A16.7,ENSG00000255998.1,OTTHUMG00000168478.1
assay 1038	LINC00943	LINC00943:9	ENST00000345111,ENST00000345111.3,RP11-173C20.1-003,OTTHUMT00000399868.1,NONHSAT031825	ENSG00000189238,RP11-173C20.1,ENSG00000189238.4,OTTHUMG00000168479.1,LINC00943,ENSG00000189238.5,
assay 1039	LINC00944	LINC00944:3	ENST00000536517,ENST00000536517.1,RP11-173C20.2-003,OTTHUMT00000399875.1,NONHSAT031828	ENSG00000256128,RP11-173C20.2,ENSG00000256128.1,OTTHUMG00000168480.1,LINC00944,ENSG00000256128.5,
assay 1040	lnc-DHX37-11	lnc-DHX37-11:2	ENST00000507482,ENST00000507482.2,RP11-983C2.2-001,OTTHUMT00000399783.1,ENST00000507482.6	ENSG00000249873,RP11-983C2.2,ENSG00000249873.2,OTTHUMG00000168453.1,ENSG00000249873.6
assay 1041	lnc-SLC15A4-15	lnc-SLC15A4-15:8	ENST00000512624.6	ENSG00000249345.6,RP11-575F12.1
assay 1042	lnc-SLC15A4-14	lnc-SLC15A4-14:1	ENST00000541419,ENST00000541419.1,RP11-575F12.2-001,OTTHUMT00000399831.1,NONHSAT031849	ENSG00000256001,RP11-575F12.2,ENSG00000256001.1,OTTHUMG00000168461.1
assay 1043	lnc-SLC15A4-12	lnc-SLC15A4-12:1	ENST00000536330,ENST00000536330.1,RP11-955H22.1-001,OTTHUMT00000399771.1,NONHSAT031861	ENSG00000256292,RP11-955H22.1,ENSG00000256292.1,OTTHUMG00000168443.1
assay 1044	lnc-SLC15A4-10	lnc-SLC15A4-10:7	ENST00000540490,ENST00000540490.1,RP11-526P6.1-002,OTTHUMT00000399780.1,NONHSAT031875,ENST00000540490.5	ENSG00000256022,RP11-526P6.1,ENSG00000256022.1,OTTHUMG00000168451.1,ENSG00000256022.5
assay 1045	lnc-TMEM132C-3	lnc-TMEM132C-3:2	ENST00000536342,ENST00000536342.1,RP11-749H20.4-001,OTTHUMT00000399700.1,NONHSAT031883	ENSG00000256597,RP11-749H20.4,ENSG00000256597.1,OTTHUMG00000168424.1,ENSG00000256597.2,FLJ37505
assay 1046	lnc-SLC15A4-4	lnc-SLC15A4-4:1	ENST00000543651,ENST00000543651.1,RP11-349K16.1-001,OTTHUMT00000399705.1,NONHSAT031894	ENSG00000256643,RP11-349K16.1,ENSG00000256643.1,OTTHUMG00000168427.1
assay 1047	lnc-SLC15A4-2	lnc-SLC15A4-2:6	ENST00000540745,ENST00000540745.1,RP13-653N12.1-001,OTTHUMT00000399706.1	ENSG00000256551,RP13-653N12.1,ENSG00000256551.1,OTTHUMG00000168428.1
assay 1048	lnc-GLT1D1-1	lnc-GLT1D1-1:9	ENST00000508925,ENST00000508925.2,RP11-669N7.2-001,OTTHUMT00000399598.1,NONHSAT031932,ENST00000508925.6	ENSG00000249196,RP11-669N7.2,ENSG00000249196.2,OTTHUMG00000168401.1,ENSG00000249196.6
assay 1049	lnc-GLT1D1-2	lnc-GLT1D1-2:1	ENST00000542578,ENST00000542578.1,RP11-669N7.3-001,OTTHUMT00000399600.1,NONHSAT031933	ENSG00000256699,RP11-669N7.3,ENSG00000256699.1,OTTHUMG00000168402.1
assay 1050	lnc-RIMBP2-6	lnc-RIMBP2-6:1	ENST00000544036,ENST00000544036.1,RP11-174M13.2-001,OTTHUMT00000399603.1,NONHSAT031937	ENSG00000256137,RP11-174M13.2,ENSG00000256137.1,OTTHUMG00000168405.1
assay 1051	lnc-TMEM132D-1	lnc-TMEM132D-1:5	ENST00000291374.7,RP11-474D1.3-002,OTTHUMT00000420964.1,NONHSAT031945,ENST00000291374.11	ENSG00000214039.3,RP11-474D1.3,OTTHUMG00000168373.2,ENSG00000214039.4,ENSG00000214039.8
assay 1052	lnc-FZD10-1	lnc-FZD10-1:1	ENST00000535487,ENST00000535487.1,RP11-474D1.2-001,OTTHUMT00000399500.1,NONHSAT031951	ENSG00000256906,RP11-474D1.2,ENSG00000256906.1,OTTHUMG00000168375.1
assay 1053	FZD10-AS1	FZD10-AS1:10	ENST00000505807.6	ENSG00000250208.6,FZD10-AS1,FLJ31485
assay 1054	lnc-RIMBP2-4	lnc-RIMBP2-4:1	ENST00000542821,ENST00000542821.1,RP11-989F5.3-001,OTTHUMT00000399459.1,NONHSAT031986	ENSG00000256299,RP11-989F5.3,ENSG00000256299.1,OTTHUMG00000168366.1
assay 1055	lnc-RAN-2	lnc-RAN-2:1	ENST00000537998,ENST00000537998.1,RP11-243M5.1-001,OTTHUMT00000399374.1,NONHSAT031994	ENSG00000256204,RP11-243M5.1,ENSG00000256204.1,OTTHUMG00000168343.1
assay 1056	LINC01257	LINC01257:3	ENST00000376678,ENST00000376678.2,RP11-638F5.1-001,OTTHUMT00000399382.1,NONHSAT032003,NR_026670,ENST00000376678.6	ENSG00000204603,RP11-638F5.1,ENSG00000204603.2,OTTHUMG00000168350.1,ENSG00000204603.6,LINC01257,
assay 1057	lnc-GPR133-2	lnc-GPR133-2:5	NONHSAT032012,ENST00000428272.4	ENSG00000230294.4,RP13-507P19.2
assay 1058	lnc-GPR133-2	lnc-GPR133-2:3	ENST00000539209,ENST00000539209.1,RP13-507P19.1-001,OTTHUMT00000399225.1,NONHSAT032014	ENSG00000256484,RP13-507P19.1,ENSG00000256484.1,OTTHUMG00000168302.1
assay 1059	lnc-DDX51-6	lnc-DDX51-6:1	ENST00000537032,ENST00000537032.1,RP11-495K9.5-001,OTTHUMT00000399236.1,NONHSAT032033	ENSG00000255933,RP11-495K9.5,ENSG00000255933.1,OTTHUMG00000168313.1
assay 1060	lnc-ZNF26-1	lnc-ZNF26-1:1	ENST00000499045	ENSG00000247077
assay 1061	lnc-ZNF26-1	lnc-ZNF26-1:5	ENST00000503695.4	ENSG00000250790.4,RP11-46H11.3
assay 1062	lnc-ZNF605-1	lnc-ZNF605-1:2	ENST00000443154,ENST00000443154.3,RP11-386I8.6-001,OTTHUMT00000397148.1,NONHSAT032164,NR_110091	ENSG00000246394,RP11-386I8.6,ENSG00000246394.2,OTTHUMG00000167937.1,ENSG00000246394.3,ENSG00000246394.7
assay 1063	LINC00621	LINC00621:1	ENST00000379093,NONHSAT032433	ENSG00000248788,AL162853.2,
assay 1064	lnc-SPATA13-1	lnc-SPATA13-1:3	NONHSAT032498,ENST00000439928.2	ENSG00000228741.2,RP11-309I15.1,SPATA13
assay 1065	lnc-C1QTNF9-3	lnc-C1QTNF9-3:1	ENST00000511001	ENSG00000249940
assay 1066	PDX1-AS1	PDX1-AS1:2	NONHSAT140113,ENST00000499662.2	ENSG00000247381.2,PDX1-AS1,
assay 1067	PAN3-AS1	PAN3-AS1:1	ENST00000501459	ENSG00000245799,
assay 1068	lnc-POMP-1	lnc-POMP-1:1	ENST00000500917,NONHSAT032706	ENSG00000246716,AL359454.1
assay 1069	lnc-MTUS2-1	lnc-MTUS2-1:1	ENST00000499913	ENSG00000246099
assay 1070	FRY-AS1	FRY-AS1:1	ENST00000428419,ENST00000428419.1,FRY-AS1-001,OTTHUMT00000044401.1	ENSG00000237637,FRY-AS1,ENSG00000237637.1,OTTHUMG00000016692.1,
assay 1071	lnc-BRCA2-1	lnc-BRCA2-1:1	ENST00000499629	ENSG00000245212
assay 1072	lnc-NBEA-2	lnc-NBEA-2:1	ENST00000509610	ENSG00000250353
assay 1073	lnc-KBTBD6-1	lnc-KBTBD6-1:1	ENST00000513961	ENSG00000250382
assay 1074	lnc-WBP4-2	lnc-WBP4-2:1	ENST00000499512,NONHSAT033377,ENST00000619407.4	ENSG00000244848,AL354696.2,ENSG00000278390.4,RP11-74J13.8
assay 1075	lnc-WBP4-2	lnc-WBP4-2:7	ENST00000501885	ENSG00000247476
assay 1076	lnc-NAA16-2	lnc-NAA16-2:1	ENST00000436156	ENSG00000247513
assay 1077	VWA8-AS1	VWA8-AS1:2	ENST00000501265	ENSG00000247502,AL442203.1,
assay 1078	lnc-KIAA0564-2	lnc-KIAA0564-2:1	ENST00000499294	ENSG00000247944
assay 1079	TUSC8	TUSC8:6	NONHSAT033505,ENST00000432701.2	ENSG00000237361.2,LINC01071,TUSC8,XLOC_010588
assay 1080	lnc-SLC25A30-1	lnc-SLC25A30-1:1	ENST00000514792,TCONS_00021644,NONHSAT033605	ENSG00000250633,XLOC_010593,linc-TPT1-1
assay 1081	lnc-COG3-2	lnc-COG3-2:1	ENST00000501822	ENSG00000246060
assay 1082	LINC00441	LINC00441:4	ENST00000433480,ENST00000433480.2,LINC00441-001,OTTHUMT00000044875.2,NONHSAT033704,NR_046414	ENSG00000231473,RP11-305D15.2,ENSG00000231473.2,LINC00441,OTTHUMG00000016896.2,ncRNA-RB1
assay 1083	LINC00282	LINC00282:4	ENST00000499147,NR_027048	ENSG00000246013,NCRNA00282,FLJ37307
assay 1084	lnc-UTP14C-1	lnc-UTP14C-1:1	ENST00000499822	ENSG00000245521,AL139082.1
assay 1085	lnc-LECT1-1	lnc-LECT1-1:1	ENST00000509401,TCONS_00021656,NONHSAT034000	ENSG00000248190,XLOC_010622,linc-VPS36-1
assay 1087	LINC00402	LINC00402:3	ENST00000419499,ENST00000419499.1,LINC00402-001,OTTHUMT00000045273.1,NONHSAT034322	ENSG00000235532,RP11-459P23.1,ENSG00000235532.1,LINC00402,OTTHUMG00000017079.1,
assay 1088	LINC00402	LINC00402:5	ENST00000535519,NONHSAT034323	ENSG00000256370,AL353660.1,
assay 1089	lnc-UCHL3-1	lnc-UCHL3-1:1	ENST00000499458	ENSG00000247181
assay 1090	RNF219-AS1	RNF219-AS1:11	ENST00000430549.2,ENST00000430549.6	ENSG00000234377.3,RNF219-AS1,ENSG00000234377.7,
assay 1091	lnc-RNF219-3	lnc-RNF219-3:1	ENST00000510202	ENSG00000250925
assay 1092	MIR4500HG	MIR4500HG:7	TCONS_00021476,NONHSAT034587,NR_033829,ENST00000436290.2	XLOC_010683,linc-SLITRK6-6,ENSG00000228824.2,MIR4500HG,ENSG00000228824.6,
assay 1093	lnc-SOX21-1	lnc-SOX21-1:1	ENST00000513062	ENSG00000248922,AL137061.2
assay 1094	lnc-GPR180-2	lnc-GPR180-2:1	ENST00000505287	ENSG00000250280
assay 1095	DNAJC3-AS1	DNAJC3-AS1:3	ENST00000499499,ENST00000499499.2,DNAJC3-AS1-001,OTTHUMT00000388111.1,NONHSAT034768	ENSG00000247400,DNAJC3-AS1,ENSG00000247400.2,OTTHUMG00000166152.1,ENSG00000247400.3,
assay 1096	lnc-FARP1-2	lnc-FARP1-2:1	ENST00000515713	ENSG00000250142
assay 1097	lnc-RNF113B-2	lnc-RNF113B-2:1	ENST00000502000	ENSG00000247365
assay 1098	lnc-SLC15A1-1	lnc-SLC15A1-1:1	ENST00000512054,NONHSAT034884	ENSG00000250780,AL356423.1
assay 1099	LINC00449	LINC00449:7	ENST00000441924,TCONS_00021692,NONHSAT034919,ENST00000630421.2	ENSG00000233552,XLOC_010706,linc-GPR183-2,AL139035.1,ENSG00000280734.2,LINC01232,
assay 1100	lnc-ZIC5-2	lnc-ZIC5-2:1	ENST00000538409	ENSG00000255768,AL137139.2
assay 1101	ARHGEF7-AS2	ARHGEF7-AS2:1	ENST00000422836,ENST00000422836.1,ARHGEF7-AS2-002,OTTHUMT00000045796.1,NONHSAT035203	ENSG00000235875,ARHGEF7-AS2,ENSG00000235875.1,OTTHUMG00000017353.1,
assay 1102	LINC01070	LINC01070:4	ENST00000507553,TCONS_00021602	ENSG00000250160,XLOC_010505,linc-C13orf28-3,
assay 1103	lnc-TUBGCP3-4	lnc-TUBGCP3-4:2	ENST00000503344,TCONS_00021698	ENSG00000251004,XLOC_010732,linc-ANKRD10-10
assay 1104	LINC01043	LINC01043:1	ENST00000514686,TCONS_00021603,ENST00000565936.1,RP11-315H15.3-001,OTTHUMT00000431485.1,NONHSAT035274	ENSG00000250108,XLOC_010507,linc-C13orf28-1,ENSG00000260343.1,RP11-315H15.3,OTTHUMG00000176083.1,LINC01043,
assay 1105	lnc-MCF2L-1	lnc-MCF2L-1:1	ENST00000506034	ENSG00000248470,AL356752.1
assay 1106	lnc-ATP4B-1	lnc-ATP4B-1:1	ENST00000500168	ENSG00000246397
assay 1107	lnc-NDRG2-1	lnc-NDRG2-1:1	ENST00000500338,ENST00000557335.1,RP11-84C10.4-001,OTTHUMT00000411343.1,NONHSAT035632,NR_110139	ENSG00000246096,ENSG00000258471.1,RP11-84C10.4,OTTHUMG00000171043.1
assay 1108	lnc-RPGRIP1-2	lnc-RPGRIP1-2:1	ENST00000499655,TCONS_00022389,NONHSAT035666	ENSG00000247386,XLOC_010754,linc-RPGRIP1-3
assay 1109	LINC00641	LINC00641:1	ENST00000505651,TCONS_00022406	ENSG00000251466,XLOC_010967,linc-OR5AU1,
assay 1110	lnc-DAD1-2	lnc-DAD1-2:1	ENST00000514473,ENST00000514473.2,AE000661.37-006,OTTHUMT00000401530.1,NONHSAT035765	ENSG00000251002,AE000661.37,ENSG00000251002.3,OTTHUMG00000168895.2,ENSG00000251002.7
assay 1112	lnc-THTPA-1	lnc-THTPA-1:1	ENST00000502153,ENST00000555968.1,RP11-66N24.3-001,OTTHUMT00000413878.1,NONHSAT035915	ENSG00000246609,ENSG00000258727.1,RP11-66N24.3,OTTHUMG00000171522.1
assay 1113	lnc-PSME1-1	lnc-PSME1-1:1	ENST00000506818	ENSG00000249554
assay 1114	lnc-RP11-80A15.1.1-1	lnc-RP11-80A15.1.1-1:1	ENST00000502977,NONHSAT036062	ENSG00000251021
assay 1115	lnc-STXBP6-1	lnc-STXBP6-1:5	ENST00000552425,ENST00000552425.1,RP11-89K22.1-001,OTTHUMT00000409133.1	ENSG00000258098,RP11-89K22.1,ENSG00000258098.1,OTTHUMG00000170437.1
assay 1116	lnc-NOVA1-2	lnc-NOVA1-2:2	ENST00000549330,ENST00000549330.1,RP11-626P14.1-001,OTTHUMT00000408832.1,NONHSAT036111	ENSG00000257845,RP11-626P14.1,ENSG00000257845.1,OTTHUMG00000170331.2
assay 1117	lnc-FOXG1-5	lnc-FOXG1-5:5	ENST00000548335,ENST00000548335.1,RP11-626P14.2-001,OTTHUMT00000409033.1,NONHSAT036120	ENSG00000257185,RP11-626P14.2,ENSG00000257185.1,OTTHUMG00000170416.1
assay 1118	lnc-FOXG1-4	lnc-FOXG1-4:2	ENST00000552303,ENST00000552303.1,RP11-384J4.2-002,OTTHUMT00000409120.1,NONHSAT036126	ENSG00000258081,RP11-384J4.2,ENSG00000258081.2,OTTHUMG00000170435.2,ENSG00000258081.3
assay 1119	lnc-C14orf23-1	lnc-C14orf23-1:3	ENST00000551588,ENST00000551588.1,CTD-2384A14.1-001,OTTHUMT00000408707.1,NONHSAT036169,ENST00000551588.5	ENSG00000258038,CTD-2384A14.1,ENSG00000258038.1,OTTHUMG00000170368.1,ENSG00000258038.5
assay 1120	lnc-C14orf23-2	lnc-C14orf23-2:1	ENST00000551227,ENST00000551227.1,RP11-148E17.1-001,OTTHUMT00000408712.1,NONHSAT036178	ENSG00000258028,RP11-148E17.1,ENSG00000258028.1,OTTHUMG00000170370.1
assay 1121	lnc-PRKD1-3	lnc-PRKD1-3:5	ENST00000548665,ENST00000548665.1,RP11-562L8.1-005,OTTHUMT00000408748.1,NONHSAT036196,ENST00000548665.5	ENSG00000257522,RP11-562L8.1,ENSG00000257522.1,OTTHUMG00000170373.1,ENSG00000257522.5
assay 1122	lnc-C14orf23-5	lnc-C14orf23-5:1	ENST00000549515,ENST00000549515.1,RP11-260G13.1-001,OTTHUMT00000408750.1,NONHSAT036198	ENSG00000258107,RP11-260G13.1,ENSG00000258107.1,OTTHUMG00000170374.1
assay 1123	lnc-PRKD1-1	lnc-PRKD1-1:2	ENST00000508469,ENST00000508469.2,CTD-2251F13.1-001,OTTHUMT00000409382.1,NONHSAT036218	ENSG00000248975,CTD-2251F13.1,ENSG00000248975.2,OTTHUMG00000170491.1
assay 1124	lnc-STRN3-1	lnc-STRN3-1:2	ENST00000503907	ENSG00000250370
assay 1125	lnc-NUBPL-1	lnc-NUBPL-1:3	ENST00000502430,ENST00000502430.2,CTD-2213F21.2-001,OTTHUMT00000409474.1,NONHSAT036281,NR_110045	ENSG00000250365,CTD-2213F21.2,ENSG00000250365.2,OTTHUMG00000170517.1,ENSG00000250365.6
assay 1126	SPTY2D1-AS1	SPTY2D1-AS1:5	ENST00000511927,ENST00000511927.2,RP11-504G3.1-003,OTTHUMT00000395938.1,NONHSAT018306	ENSG00000247595,RP11-504G3.1,ENSG00000247595.2,OTTHUMG00000167731.1,SPTY2D1-AS1,
assay 1127	lnc-FAM177A1-1	lnc-FAM177A1-1:3	ENST00000502168,NONHSAT036362	ENSG00000247658
assay 1128	lnc-RALGAPA1-1	lnc-RALGAPA1-1:1	ENST00000501776,ENST00000555918.1,RP11-317N8.5-001,OTTHUMT00000409824.1,NONHSAT036397	ENSG00000247439,ENSG00000258938.1,RP11-317N8.5,OTTHUMG00000170615.1
assay 1129	lnc-INSM2-1	lnc-INSM2-1:1	ENST00000553046,ENST00000553046.1,RP11-317N8.3-001,OTTHUMT00000409613.1,NONHSAT036399	ENSG00000257272,RP11-317N8.3,ENSG00000257272.1,OTTHUMG00000170564.1
assay 1130	LINC00609	LINC00609:1	ENST00000546508,ENST00000546508.1,LINC00609-001,OTTHUMT00000409825.1,NONHSAT036408,NR_073454	ENSG00000257585,RP11-259K15.3,ENSG00000257585.1,LINC00609,OTTHUMG00000170616.1,
assay 1131	lnc-LRFN5-1	lnc-LRFN5-1:4	ENST00000515218,ENST00000515218.2,RP11-129M6.1-001,OTTHUMT00000409991.1	ENSG00000251363,RP11-129M6.1,ENSG00000251363.2,OTTHUMG00000170679.1
assay 1132	lnc-KLHL28-3	lnc-KLHL28-3:5	ENST00000513198	ENSG00000249511
assay 1133	lnc-FKBP3-1	lnc-FKBP3-1:2	ENST00000506005,ENST00000506005.2,CTD-3028N15.1-001,OTTHUMT00000410461.1,NONHSAT036635	ENSG00000249163,CTD-3028N15.1,ENSG00000249163.2,OTTHUMG00000170806.1
assay 1134	lnc-RPL36AL-1	lnc-RPL36AL-1:1	ENST00000504161,ENST00000555043.1,RP11-649E7.5-001,OTTHUMT00000410795.1,NONHSAT036722	ENSG00000248934,ENSG00000258377.1,RP11-649E7.5,OTTHUMG00000170874.1
assay 1135	lnc-C14orf183-1	lnc-C14orf183-1:24	ENST00000510752	ENSG00000249220
assay 1136	lnc-ARF6-2	lnc-ARF6-2:1	ENST00000508586	ENSG00000248297
assay 1137	lnc-ABHD12B-2	lnc-ABHD12B-2:1	ENST00000501589	ENSG00000247448
assay 1138	lnc-PYGL-1	lnc-PYGL-1:1	ENST00000502842,TCONS_00022409,ENST00000553648.2,RP11-218E20.3-001,OTTHUMT00000411200.2,NONHSAT036825	ENSG00000249046,XLOC_011019,linc-PYGL,ENSG00000258711.2,RP11-218E20.3,OTTHUMG00000171001.2
assay 1139	lnc-GNG2-1	lnc-GNG2-1:2	ENST00000504267	ENSG00000250873
assay 1140	KTN1-AS1	KTN1-AS1:1	ENST00000412224,NONHSAT037013,ENST00000412224.2,ENST00000412224.6	ENSG00000186615,ENSG00000186615.6,KTN1-AS1,ENSG00000186615.10,
assay 1141	lnc-SLC38A6-1	lnc-SLC38A6-1:1	ENST00000510874	ENSG00000236622
assay 1142	lnc-TMEM30B-1	lnc-TMEM30B-1:1	ENST00000500036,ENST00000500036.2,RP11-902B17.1-001,OTTHUMT00000413995.1,NONHSAT037253	ENSG00000247287,RP11-902B17.1,ENSG00000247287.2,OTTHUMG00000171532.1
assay 1143	lnc-TMEM30B-3	lnc-TMEM30B-3:4	ENST00000508827,TCONS_00022412,ENST00000508827.1,RP11-47I22.2-001,OTTHUMT00000413998.1,NONHSAT037267	ENSG00000250548,XLOC_011047,linc-TMEM30B,RP11-47I22.2,ENSG00000250548.2,OTTHUMG00000171534.1,ENSG00000250548.6
assay 1144	lnc-RAB15-1	lnc-RAB15-1:1	ENST00000504268	ENSG00000249059
assay 1145	lnc-ERH-1	lnc-ERH-1:1	ENST00000513855	ENSG00000249775
assay 1146	lnc-MED6-1	lnc-MED6-1:1	ENST00000500016,TCONS_00022374,ENST00000500016.1,CTD-2540L5.6-001,OTTHUMT00000413015.1,NONHSAT037571,NR_110071	ENSG00000245466,XLOC_011062,linc-MED6,CTD-2540L5.6,ENSG00000245466.1,OTTHUMG00000171332.1
assay 1147	lnc-C14orf57-1	lnc-C14orf57-1:1	ENST00000502504	ENSG00000251156
assay 1148	lnc-NUMB-3	lnc-NUMB-3:1	ENST00000501793	ENSG00000247548
assay 1149	lnc-PAPLN-1	lnc-PAPLN-1:1	ENST00000504856	ENSG00000248570
assay 1150	lnc-ACOT1-3	lnc-ACOT1-3:2	ENST00000515412,ENST00000515412.2,RP1-240K6.3-001,OTTHUMT00000414431.1,NONHSAT140170	ENSG00000251393,RP1-240K6.3,ENSG00000251393.3,OTTHUMG00000171606.2
assay 1151	lnc-C14orf1-1	lnc-C14orf1-1:1	ENST00000455232,ENST00000455232.1,AC007182.6-001,OTTHUMT00000308956.1,NONHSAT037862	ENSG00000224721,FLVCR2,ENSG00000224721.1,AC007182.6,OTTHUMG00000148657.1
assay 1152	lnc-ANGEL1-1	lnc-ANGEL1-1:1	ENST00000508861	ENSG00000249832
assay 1153	lnc-KIAA1737-2	lnc-KIAA1737-2:1	ENST00000499817	ENSG00000247239
assay 1154	lnc-KIAA1737-1	lnc-KIAA1737-1:1	ENST00000500215,TCONS_00022395,NONHSAT037949,ENST00000500215.3	ENSG00000246548,XLOC_010882,linc-KIAA1737-1,ENSG00000246548.3,RP11-7F17.5
assay 1155	DIO2-AS1	DIO2-AS1:1	ENST00000504475,NR_038355	ENSG00000249517,
assay 1156	lnc-TSHR-2	lnc-TSHR-2:1	ENST00000501656,NONHSAT038055	ENSG00000247694,AL136040.2
assay 1157	lnc-TTC8-1	lnc-TTC8-1:1	ENST00000500377	ENSG00000247546
assay 1158	lnc-CALM1-4	lnc-CALM1-4:2	ENST00000512555	ENSG00000249812
assay 1159	lnc-GPR68-1	lnc-GPR68-1:1	ENST00000502181	ENSG00000245007
assay 1160	lnc-CATSPERB-1	lnc-CATSPERB-1:1	ENST00000506062	ENSG00000248899
assay 1161	LINC00521	LINC00521:1	ENST00000444118,ENST00000444118.1,LINC00521-003,OTTHUMT00000346916.1,NONHSAT039363,NR_024182,ENST00000444118.5	ENSG00000175699,C14orf48,ENSG00000175699.8,LINC00521,OTTHUMG00000156974.1,ENSG00000175699.12,
assay 1162	lnc-RP11-1070N10.3.1-2	lnc-RP11-1070N10.3.1-2:1	ENST00000501260	ENSG00000244991
assay 1163	SNHG10	SNHG10:6	ENST00000500370,ENST00000500370.2,SNHG10-001,OTTHUMT00000414545.1,NONHSAT039452	ENSG00000247092,SNHG10,ENSG00000247092.2,OTTHUMG00000171635.1,ENSG00000247092.6,FLJ40557,NCRNA00063,LINC00063
assay 1164	lnc-C14orf132-1	lnc-C14orf132-1:6	ENST00000421193	ENSG00000227051
assay 1165	lnc-VRK1-5	lnc-VRK1-5:5	ENST00000499910,ENST00000499910.2,CTD-2506J14.1-001,OTTHUMT00000413542.1,NONHSAT039569	ENSG00000246084,CTD-2506J14.1,ENSG00000246084.2,OTTHUMG00000171465.1
assay 1166	LINC01550	LINC01550:7	TCONS_00022340,NR_015430,ENST00000499006.6	XLOC_011117,linc-ATG2B-2,ENSG00000246223.8,LINC01550,
assay 1167	lnc-HHIPL1-1	lnc-HHIPL1-1:2	ENST00000502101,ENST00000502101.2,RP11-543C4.1-001,OTTHUMT00000413810.1,NONHSAT039626	ENSG00000247970,RP11-543C4.1,ENSG00000247970.2,OTTHUMG00000171508.1
assay 1169	lnc-RTL1-2	lnc-RTL1-2:2	ENST00000514741,TCONS_00022413,NONHSAT040001	ENSG00000248952,XLOC_011130,linc-RTL1-6
assay 1170	lnc-DIO3.1-4	lnc-DIO3.1-4:1	ENST00000510232,TCONS_00022403,ENST00000555328,ENST00000555328.1,CTD-2561F5.1-001,OTTHUMT00000414690.1,NONHSAT040014	ENSG00000249733,XLOC_010936,linc-DIO3-4,ENSG00000258497,CTD-2561F5.1,ENSG00000258497.1,OTTHUMG00000171674.1
assay 1172	DIO3OS	DIO3OS:18	ENST00000506681,ENST00000556120,ENST00000556120.1,DIO3OS-012,OTTHUMT00000414722.1,NONHSAT040029,ENST00000556120.5	ENSG00000251028,ENSG00000258498,DIO3OS,ENSG00000258498.1,OTTHUMG00000171682.1,ENSG00000258498.2,ENSG00000258498.6,NCRNA00041,DIO3-AS1
assay 1173	lnc-HSP90AA1-2	lnc-HSP90AA1-2:1	ENST00000499851	ENSG00000247143
assay 1174	lnc-ANKRD9-1	lnc-ANKRD9-1:1	ENST00000324866	ENSG00000247772
assay 1175	LINC00605	LINC00605:5	ENST00000514902.2,LINC00605-001,OTTHUMT00000415685.1,NONHSAT040147,NR_033938	ENSG00000251533.2,LINC00605,OTTHUMG00000171894.1,
assay 1176	lnc-XRCC3-1	lnc-XRCC3-1:2	ENST00000498989,ENST00000498989.2,RP11-894P9.1-001,OTTHUMT00000414899.1,NONHSAT140179	ENSG00000246451,RP11-894P9.1,ENSG00000246451.2,OTTHUMG00000171724.1
assay 1177	lnc-RP11-982M15.6.1-1	lnc-RP11-982M15.6.1-1:2	ENST00000540171.2,RP11-982M15.6-001,OTTHUMT00000410526.1,NONHSAT040272	ENSG00000256050.2,RP11-982M15.6,OTTHUMG00000170816.1
assay 1178	LINC01537	LINC01537:2	ENST00000450804,ENST00000450804.3,RP11-169D4.1-001,OTTHUMT00000397107.1,NONHSAT022776	ENSG00000227467,RP11-169D4.1,ENSG00000227467.3,OTTHUMG00000167927.1,LINC01537,RP11-169D4.1-001
assay 1179	lnc-C14orf79-2	lnc-C14orf79-2:9	ENST00000548361,ENST00000548361.1,RP11-44N21.1-003,OTTHUMT00000409287.1,NONHSAT140180	ENSG00000257556,RP11-44N21.1,ENSG00000257556.1,OTTHUMG00000170462.1
assay 1180	lnc-BRF1-1	lnc-BRF1-1:1	ENST00000504332,ENST00000504332.1,RP11-521B24.3-001,OTTHUMT00000409067.1,NONHSAT040347,NR_125385	ENSG00000251602,RP11-521B24.3,ENSG00000251602.2,OTTHUMG00000170424.1,ENSG00000251602.6
assay 1181	lnc-POTEB-1	lnc-POTEB-1:4	ENST00000500487.2	ENSG00000247765.2,RP11-32B5.7
assay 1183	lnc-RP11-382B18.2.1-1	lnc-RP11-382B18.2.1-1:2	ENST00000501830.2,RP11-932O9.7-001,OTTHUMT00000430725.1,NONHSAT041375	ENSG00000247728.2,RP11-932O9.7,OTTHUMG00000175655.1
assay 1184	lnc-KLF13-2	lnc-KLF13-2:8	ENST00000500533,TCONS_00023259,NONHSAT041457	ENSG00000246638,XLOC_011202,linc-CHRNA7,AC104759.1
assay 1185	lnc-ARHGAP11A-1	lnc-ARHGAP11A-1:1	ENST00000500941.2,RP11-1000B6.5-001,OTTHUMT00000429860.1,NONHSAT041515	ENSG00000244952.2,RP11-1000B6.5,OTTHUMG00000175402.1
assay 1186	lnc-AC114546.1-3	lnc-AC114546.1-3:1	ENST00000503496,ENST00000503496.1,RP11-814P5.1-001,OTTHUMT00000417521.1,NONHSAT041605,NR_120329,ENST00000503496.5	ENSG00000250007,AC087457.1,ENSG00000250007.2,RP11-814P5.1,OTTHUMG00000172256.1,ENSG00000250007.6
assay 1187	DPH6-AS1	DPH6-AS1:2	ENST00000501169.2,RP11-702M1.1-001,OTTHUMT00000418019.1,NONHSAT041630,NR_038251	ENSG00000248079.2,RP11-702M1.1,OTTHUMG00000172347.1,DPH6-AS1,
assay 1188	lnc-MEIS2-2	lnc-MEIS2-2:1	ENST00000430593	ENSG00000223518,AC019016.1
assay 1189	lnc-RASGRP1-4	lnc-RASGRP1-4:6	ENST00000434223.3,RP11-1008C21.2-001,OTTHUMT00000418183.1,NONHSAT041706	ENSG00000236914.3,RP11-1008C21.2,OTTHUMG00000172374.1
assay 1190	lnc-FSIP1-7	lnc-FSIP1-7:2	ENST00000513397	ENSG00000251318
assay 1191	lnc-EIF2AK4-1	lnc-EIF2AK4-1:4	ENST00000499797.2,RP11-325N19.3-001,OTTHUMT00000418453.1,NONHSAT041776	ENSG00000246863.2,RP11-325N19.3,OTTHUMG00000172417.1
assay 1192	SRP14-AS1	SRP14-AS1:6	ENST00000504245,TCONS_00023221,ENST00000504245.1,RP11-521C20.4-001,OTTHUMT00000418269.1,ENST00000504245.5	ENSG00000248508,XLOC_011219,linc-BUB1B,AC021755.4,ENSG00000248508.2,RP11-521C20.4,OTTHUMG00000172392.1,SRP14-AS1,ENSG00000248508.6,
assay 1193	lnc-RPUSD2-1	lnc-RPUSD2-1:1	ENST00000501408,ENST00000561460.1,RP11-111A22.1-001,OTTHUMT00000418762.1,NONHSAT041853	ENSG00000246741,ENSG00000259536.1,RP11-111A22.1,OTTHUMG00000172488.1
assay 1194	RAD51-AS1	RAD51-AS1:2	ENST00000499988,ENST00000499988.2,CTD-2339L15.1-001,OTTHUMT00000387933.1	ENSG00000245849,CTD-2339L15.1,ENSG00000245849.2,OTTHUMG00000166119.3,RAD51-AS1,ENSG00000245849.6,TODRA
assay 1195	lnc-FAM82A2-1	lnc-FAM82A2-1:1	ENST00000500996	ENSG00000245312
assay 1196	lnc-VPS18-1	lnc-VPS18-1:7	ENST00000503052.3	ENSG00000251161.3,RP11-540O11.1
assay 1197	lnc-RHOV-1	lnc-RHOV-1:1	ENST00000511636	ENSG00000251290
assay 1198	OIP5-AS1	OIP5-AS1:10	ENST00000500949.2,OIP5-AS1-001,OTTHUMT00000419058.1,ENST00000500949.6	ENSG00000247556.2,OIP5-AS1,OTTHUMG00000172547.2,ENSG00000247556.6,cyrano
assay 1199	lnc-SPTBN5-2	lnc-SPTBN5-2:1	ENST00000399579	ENSG00000246549
assay 1200	PLA2G4E-AS1	PLA2G4E-AS1:1	ENST00000499478,ENST00000499478.2,CTD-2382E5.1-001,OTTHUMT00000404539.1,NONHSAT041988,NR_120334	ENSG00000246740,CTD-2382E5.1,ENSG00000246740.2,OTTHUMG00000169509.1,PLA2G4E-AS1,
assay 1201	lnc-STARD9-1	lnc-STARD9-1:3	ENST00000500850.2,CTD-2036P10.3-001,OTTHUMT00000431108.1,NONHSAT140235	ENSG00000246283.2,CTD-2036P10.3,OTTHUMG00000175803.1
assay 1202	lnc-B2M-1	lnc-B2M-1:1	ENST00000507729	ENSG00000249340
assay 1203	lnc-GATM-1	lnc-GATM-1:7	ENST00000527933	ENSG00000230288,RP11-519G16.1
assay 1204	lnc-DUT-1	lnc-DUT-1:1	ENST00000511239,TCONS_00023261,NONHSAT042341	ENSG00000245373,XLOC_011240,linc-DUT-1
assay 1205	lnc-FBN1-3	lnc-FBN1-3:2	ENST00000500769	ENSG00000246076
assay 1206	lnc-CEP152-1	lnc-CEP152-1:1	ENST00000508082	ENSG00000250663
assay 1207	lnc-TRPM7-1	lnc-TRPM7-1:1	ENST00000506446	ENSG00000250395
assay 1208	GABPB1-AS1	GABPB1-AS1:11	ENST00000499326,ENST00000499326.1,CTD-3110H11.2-002,OTTHUMT00000418309.1	ENSG00000244879,AC022087.1,ENSG00000244879.2,CTD-3110H11.2,OTTHUMG00000172396.1,ENSG00000244879.3,GABPB1-AS1,ENSG00000244879.4,
assay 1209	GABPB1-AS1	GABPB1-AS1:15	ENST00000500703,TCONS_00023262,NONHSAT042416	ENSG00000246338,XLOC_011248,linc-USP8,
assay 1210	lnc-SPPL2A.1-1	lnc-SPPL2A.1-1:1	ENST00000500691,TCONS_00023277,NONHSAT042438,ENST00000613161.4	ENSG00000247586,XLOC_011476,linc-SPPL2A,AC021752.1,ENSG00000273674.4,CTD-2378E12.1
assay 1211	lnc-TMOD3-3	lnc-TMOD3-3:1	ENST00000503512	ENSG00000248241
assay 1212	lnc-MAPK6-4	lnc-MAPK6-4:2	ENST00000544821	ENSG00000231111,AC023906.1
assay 1213	lnc-MAPK6-7	lnc-MAPK6-7:2	ENST00000499615	ENSG00000245635
assay 1214	lnc-RSL24D1-1	lnc-RSL24D1-1:1	ENST00000509188,TCONS_00023278,NONHSAT043980	ENSG00000248800,XLOC_011482,linc-WDR72
assay 1215	lnc-RAB27A-1	lnc-RAB27A-1:7	ENST00000436697,ENST00000436697.2,RP11-139H15.1-001,OTTHUMT00000419683.1,NONHSAT043987	ENSG00000225973,AC018926.1,ENSG00000225973.3,RP11-139H15.1,OTTHUMG00000172653.1
assay 1216	lnc-MNS1-3	lnc-MNS1-3:1	ENST00000504158,ENST00000561122.1,RP11-323F24.1-001,OTTHUMT00000419453.1,NONHSAT044034,NR_015419	ENSG00000248500,ENSG00000259484.1,RP11-323F24.1,OTTHUMG00000172613.1
assay 1217	LINC00926	LINC00926:19	ENST00000500191,TCONS_00023263,NONHSAT044065	ENSG00000247982,XLOC_011264,linc-CGNL1-2,AC016525.1,
assay 1218	lnc-AQP9-1	lnc-AQP9-1:1	ENST00000498888	ENSG00000245722
assay 1219	lnc-FAM63B-2	lnc-FAM63B-2:1	ENST00000505948	ENSG00000249011
assay 1220	lnc-ADAM10-1	lnc-ADAM10-1:2	ENST00000500929.2,RP11-30K9.6-001,OTTHUMT00000416227.1,NONHSAT044128	ENSG00000245975.2,RP11-30K9.6,OTTHUMG00000171982.1
assay 1221	lnc-SLTM-2	lnc-SLTM-2:1	ENST00000433570	ENSG00000247934
assay 1222	RORA-AS1	RORA-AS1:8	ENST00000501579.2,RP11-219B17.1-002,OTTHUMT00000416837.1,NONHSAT140243,ENST00000501579.6	ENSG00000245534.2,RP11-219B17.1,OTTHUMG00000172103.1,ENSG00000245534.6,RORA-AS1,
assay 1223	lnc-C2CD4B-2	lnc-C2CD4B-2:2	ENST00000514405	ENSG00000250975
assay 1224	lnc-RP11-625H11.1.1-1	lnc-RP11-625H11.1.1-1:1	ENST00000508975	ENSG00000248615
assay 1225	USP3-AS1	USP3-AS1:5	ENST00000500751,ENST00000560962.1,RP11-265M18.2-003,OTTHUMT00000418518.1,NONHSAT046623,ENST00000560962.5	ENSG00000247530,ENSG00000259248.1,RP11-265M18.2,OTTHUMG00000172432.1,USP3-AS1,ENSG00000259248.5,
assay 1226	lnc-TRIP4-2	lnc-TRIP4-2:1	ENST00000499528,NONHSAT046663	ENSG00000247333,AC087632.1
assay 1227	lnc-PDCD7-1	lnc-PDCD7-1:1	ENST00000502113	ENSG00000246922
assay 1228	lnc-C15orf44-1	lnc-C15orf44-1:1	ENST00000505666	ENSG00000248997
assay 1229	lnc-TIPIN-1	lnc-TIPIN-1:1	ENST00000499718	ENSG00000247991
assay 1230	LINC01169	LINC01169:3	ENST00000511020,NONHSAT046810	ENSG00000250434,AC013564.1,
assay 1231	lnc-SMAD3-1	lnc-SMAD3-1:1	ENST00000502544,TCONS_00023265,NONHSAT046837	ENSG00000251428,XLOC_011292,linc-SMAD3,AC087482.1
assay 1232	lnc-CALML4-1	lnc-CALML4-1:1	ENST00000502156,TCONS_00023281,ENST00000502156.1,RP11-34F13.2-001,OTTHUMT00000417506.1	ENSG00000245719,XLOC_011513,linc-AAGAB-1,AC009292.1,ENSG00000245719.1,RP11-34F13.2,OTTHUMG00000172251.1
assay 1233	EWSAT1	EWSAT1:9	ENST00000440444,ENST00000440444.1,LINC00277-001,OTTHUMT00000257119.1	ENSG00000212766,NCRNA00277,ENSG00000212766.4,LINC00277,OTTHUMG00000133319.3,ENSG00000212766.5,ENSG00000212766.9,EWSAT1,FLJ33768
assay 1234	lnc-ANP32A-3	lnc-ANP32A-3:1	ENST00000500759,ENST00000558617.1,RP11-253M7.1-003,OTTHUMT00000416786.1,NONHSAT046943	ENSG00000245371,ENSG00000259426.1,RP11-253M7.1,OTTHUMG00000172061.2,ENSG00000259426.5
assay 1235	lnc-TLE3-8	lnc-TLE3-8:1	ENST00000501805	ENSG00000245184
assay 1236	DRAIC	DRAIC:16	ENST00000498938.2,RP11-279F6.1-003,OTTHUMT00000416805.3	ENSG00000245750.3,RP11-279F6.1,OTTHUMG00000172098.3,ENSG00000245750.7,DRAIC,
assay 1237	PCAT29	PCAT29:1	ENST00000505880,TCONS_00023235,ENST00000558411.1,RP11-279F6.3-001,OTTHUMT00000416822.1,NONHSAT046972	ENSG00000248263,XLOC_011295,linc-LRRC49-3,ENSG00000259641.1,RP11-279F6.3,OTTHUMG00000172099.1,ENSG00000259641.5,PCAT29,
assay 1238	lnc-UACA-2	lnc-UACA-2:1	ENST00000513467,TCONS_00023282	ENSG00000248804,XLOC_011521,linc-TLE3-1,AC087699.1
assay 1239	lnc-AEBP2-3	lnc-AEBP2-3:1	ENST00000501211.2,RP11-282K24.3-001,OTTHUMT00000401571.1,NONHSAT027194	ENSG00000253284.2,RP11-282K24.3,OTTHUMG00000168904.1
assay 1240	lnc-TMEM202-2	lnc-TMEM202-2:2	ENST00000498972	ENSG00000246762
assay 1241	ADPGK-AS1	ADPGK-AS1:1	ENST00000500399	ENSG00000247829,
assay 1242	LOXL1-AS1	LOXL1-AS1:10	ENST00000502225,ENST00000567257.1,RP11-941F15.1-001,OTTHUMT00000420129.1,ENST00000567257.5	ENSG00000244984,ENSG00000261801.1,RP11-941F15.1,OTTHUMG00000172711.2,LOXL1-AS1,ENSG00000261801.5,
assay 1243	lnc-LOXL1-1	lnc-LOXL1-1:1	ENST00000503956,TCONS_00023266,NONHSAT047184	ENSG00000251277,XLOC_011306,linc-LOXL1
assay 1244	lnc-RP11-247C2.2.1-1	lnc-RP11-247C2.2.1-1:1	ENST00000514871,NR_027073,ENST00000514871.1	ENSG00000248540,AC010931.2,ENSG00000248540.2,RP11-247C2.2
assay 1245	UBL7-AS1	UBL7-AS1:3	ENST00000499217.2,RP11-10O17.2-001,OTTHUMT00000419639.1,NONHSAT047236,ENST00000499217.6	ENSG00000247240.3,RP11-10O17.2,OTTHUMG00000172644.2,UBL7-AS1,ENSG00000247240.7,
assay 1246	lnc-SCAMP5-1	lnc-SCAMP5-1:1	ENST00000499788	ENSG00000247368
assay 1247	lnc-CSPG4-1	lnc-CSPG4-1:1	ENST00000501931,ENST00000501931.1,RP11-24M17.7-001,OTTHUMT00000435768.1,NONHSAT047363	ENSG00000246877,AC019294.4,ENSG00000246877.1,RP11-24M17.7,OTTHUMG00000177189.1,DNM1P35
assay 1248	LINGO1-AS1	LINGO1-AS1:1	ENST00000507300	ENSG00000249469,
assay 1249	LINGO1-AS2	LINGO1-AS2:3	ENST00000512414	ENSG00000248960,
assay 1250	lnc-RP11-210M15.2.1-3	lnc-RP11-210M15.2.1-3:11	ENST00000501553	ENSG00000247603
assay 1251	LINC01583	LINC01583:1	ENST00000509213	ENSG00000249946,
assay 1252	CPEB1-AS1	CPEB1-AS1:1	ENST00000499050	ENSG00000244937,
assay 1253	lnc-HOMER2-2	lnc-HOMER2-2:2	ENST00000500334,TCONS_00023251,NONHSAT047876	ENSG00000245763,XLOC_011554,linc-HOMER2,AC022558.1
assay 1254	lnc-TM6SF1-2	lnc-TM6SF1-2:1	ENST00000500581,TCONS_00023269,NONHSAT047900	ENSG00000245208,XLOC_011336,linc-SH3GL3,AC103876.1
assay 1255	NTRK3-AS1	NTRK3-AS1:2	ENST00000506711,ENST00000569588.1,RP11-356B18.2-001,OTTHUMT00000421716.1,NONHSAT048163,NR_038229	ENSG00000250429,ENSG00000260305.1,RP11-356B18.2,OTTHUMG00000173016.1,NTRK3-AS1,
assay 1256	lnc-MRPL46.1-1	lnc-MRPL46.1-1:3	ENST00000501841	ENSG00000248072
assay 1257	LINC01586	LINC01586:6	ENST00000506090.5	ENSG00000249487.6,LINC01586,TCONS_00023252
assay 1258	MIR9-3HG	MIR9-3HG:19	ENST00000538734.2,CTD-2335A18.1-004,OTTHUMT00000416283.1,ENST00000538734.6	ENSG00000255571.2,CTD-2335A18.1,OTTHUMG00000171992.4,LINC00925,ENSG00000255571.6,MIR9-3HG,
assay 1259	lnc-SEMA4B-2	lnc-SEMA4B-2:1	ENST00000500531	ENSG00000246921
assay 1260	lnc-CIB1-1	lnc-CIB1-1:1	ENST00000500321	ENSG00000246567
assay 1261	LINC01585	LINC01585:3	ENST00000500496.2,RP11-387D10.3-001,OTTHUMT00000418071.1,NONHSAT048411	ENSG00000245479.2,RP11-387D10.3,OTTHUMG00000172362.1,LINC01585,
assay 1262	lnc-FES-2	lnc-FES-2:4	ENST00000501381,ENST00000501381.3,AC068831.10-005,OTTHUMT00000418640.1,NONHSAT048465	ENSG00000214432,ENSG00000214432.5,AC068831.10,OTTHUMG00000171687.2,ENSG00000214432.9
assay 1263	lnc-FAM174B-5	lnc-FAM174B-5:1	ENST00000502597,NONHSAT048514	ENSG00000249094
assay 1264	lnc-CHD2-4	lnc-CHD2-4:2	ENST00000543286,ENST00000543286.1,RP11-266O8.1-003,OTTHUMT00000415156.1,NONHSAT049700,ENST00000543286.5	ENSG00000257060,RP11-266O8.1,ENSG00000257060.2,OTTHUMG00000171785.2,ENSG00000257060.6
assay 1265	LINC01197	LINC01197:7	ENST00000508732,ENST00000508732.2,CTD-2536I1.1-003,OTTHUMT00000415214.1,NONHSAT050194,ENST00000508732.6	ENSG00000248441,CTD-2536I1.1,ENSG00000248441.2,OTTHUMG00000171818.1,ENSG00000248441.6,LINC01197,
assay 1266	NR2F2-AS1	NR2F2-AS1:1	ENST00000502125.2,RP11-327J17.3-002,OTTHUMT00000415468.1,NONHSAT050232,ENST00000502125.6	ENSG00000247809.3,RP11-327J17.3,OTTHUMG00000171855.4,NR2F2-AS1,ENSG00000247809.7,
assay 1267	lnc-ALDH1A3-1	lnc-ALDH1A3-1:18	ENST00000431060.4	ENSG00000272808.3,RP11-66B24.7
assay 1268	lnc-CHSY1-5	lnc-CHSY1-5:3	ENST00000499063	ENSG00000247392
assay 1269	lnc-LRRK1-3	lnc-LRRK1-3:3	ENST00000501697	ENSG00000246260
assay 1270	lnc-HAGHL-1	lnc-HAGHL-1:1	ENST00000502230,NONHSAT051872	ENSG00000245986
assay 1271	LMF1-AS1	LMF1-AS1:4	ENST00000506726,ENST00000569574.1,LA16c-366D3.1-001,OTTHUMT00000420701.1,NONHSAT051896	ENSG00000250911,ENSG00000260439.1,LA16c-366D3.1,OTTHUMG00000172821.1,LMF1-AS1,
assay 1272	lnc-C1QTNF8-4	lnc-C1QTNF8-4:1	ENST00000507971	ENSG00000249296
assay 1273	lnc-C16orf42-1	lnc-C16orf42-1:1	ENST00000509791	ENSG00000251181
assay 1274	lnc-IFT140-2	lnc-IFT140-2:1	ENST00000500567	ENSG00000245096
assay 1275	lnc-AC009065.1-1	lnc-AC009065.1-1:1	ENST00000500190	ENSG00000245458
assay 1276	lnc-IGFL1-1	lnc-IGFL1-1:2	TCONS_00026793,ENST00000446137,NONHSAT066864,ENST00000593980.1	XLOC_013100,linc-IGFL1-1,ENSG00000236057,AC006262.1,ENSG00000268460.1,AC006262.6,DKFZp434J0226
assay 1277	lnc-ZSCAN10-3	lnc-ZSCAN10-3:27	ENST00000506353	ENSG00000249402,AC108134.5
assay 1278	lnc-ZSCAN10-3	lnc-ZSCAN10-3:7	ENST00000501618	ENSG00000245923,AC108134.4
assay 1279	LINC00921	LINC00921:6	ENST00000427580	ENSG00000225821,FLJ39639
assay 1280	LINC01569	LINC01569:3	ENST00000500351,TCONS_00024262,ENST00000573042.1,RP11-95P2.1-001,OTTHUMT00000438090.1,NONHSAT148102,NR_039999	ENSG00000245388,XLOC_011867,linc-SRL,AC009171.1,ENSG00000262468.1,RP11-95P2.1,OTTHUMG00000177618.1,ENSG00000262468.5,LINC01569,TCONS_00024567
assay 1281	lnc-FAM100A-1	lnc-FAM100A-1:1	ENST00000501445,ENST00000569678.1,RP11-709D24.6-001,OTTHUMT00000435677.1,NONHSAT148156	ENSG00000245125,ENSG00000261442.1,RP11-709D24.6,OTTHUMG00000177157.1
assay 1282	NAGPA-AS1	NAGPA-AS1:2	ENST00000513860,NONHSAT140338,ENST00000632058.1	ENSG00000250792,ENSG00000267072.2,RP11-165E7.1,
assay 1283	lnc-EMP2-2	lnc-EMP2-2:1	ENST00000515579	ENSG00000249560
assay 1284	lnc-RMI2-1	lnc-RMI2-1:1	ENST00000509516	ENSG00000250875
assay 1285	BCAR4	BCAR4:2	ENST00000505806	ENSG00000248575,BCAR4,
assay 1286	lnc-CPPED1-1	lnc-CPPED1-1:1	ENST00000508160	ENSG00000248390
assay 1287	lnc-AC004381.6.1-1	lnc-AC004381.6.1-1:1	ENST00000501740,NONHSAT140939	ENSG00000246328,AC020926.1
assay 1288	CRYM-AS1	CRYM-AS1:1	ENST00000338573,ENST00000338573.5,CRYM-AS1-001,OTTHUMT00000345334.1,ENST00000338573.9	ENSG00000189149,NCRNA00169,ENSG00000189149.7,CRYM-AS1,OTTHUMG00000156701.2,ENSG00000189149.11,FLJ41766
assay 1289	lnc-C16orf52-1	lnc-C16orf52-1:2	ENST00000331057	ENSG00000185716,C16orf52
assay 1290	lnc-UBFD1-1	lnc-UBFD1-1:1	ENST00000498959	ENSG00000245868
assay 1291	lnc-DCTN5-1	lnc-DCTN5-1:4	ENST00000502891,ENST00000566996.1,CTD-2196E14.9-001,OTTHUMT00000436065.1,NONHSAT141136	ENSG00000250707,ENSG00000260482.1,CTD-2196E14.9,OTTHUMG00000177265.1
assay 1292	lnc-CHP2.1-1	lnc-CHP2.1-1:1	ENST00000514276	ENSG00000249591
assay 1293	lnc-TNRC6A-1	lnc-TNRC6A-1:1	ENST00000505247,TCONS_00024285,NONHSAT141165	ENSG00000249217,XLOC_011677,linc-TNRC6A-1
assay 1294	lnc-ARHGAP17-1	lnc-ARHGAP17-1:1	ENST00000500975	ENSG00000248022
assay 1295	lnc-LCMT1-1	lnc-LCMT1-1:2	ENST00000500478,TCONS_00024286	ENSG00000245776,XLOC_011678,linc-LCMT1,AC133552.1
assay 1296	lnc-CTD-3203P2.2.1-2	lnc-CTD-3203P2.2.1-2:6	NONHSAT141439,ENST00000499939.2	ENSG00000245888.6,FLJ21408
assay 1297	IL21R-AS1	IL21R-AS1:1	ENST00000510561	ENSG00000250593,
assay 1298	lnc-RP11-57A19.3.1-1	lnc-RP11-57A19.3.1-1:1	ENST00000501520,TCONS_00024265,ENST00000501520.1,RP11-57A19.2-001,OTTHUMT00000387676.1,NONHSAT141479	ENSG00000246465,XLOC_011907,linc-XPO6,RP11-57A19.2,ENSG00000246465.1,OTTHUMG00000166065.1
assay 1299	lnc-ATP2A1-1	lnc-ATP2A1-1:1	ENST00000499485,NONHSAT141542	ENSG00000245192,AC109460.2
assay 1300	lnc-ZG16-2	lnc-ZG16-2:2	ENST00000501801,NONHSAT141626	ENSG00000246710,AC009133.2
assay 1301	lnc-CDIPT-1	lnc-CDIPT-1:3	ENST00000500263	ENSG00000246900
assay 1302	lnc-ASPHD1-1	lnc-ASPHD1-1:1	ENST00000450909.3,CTD-2574D22.2-001,OTTHUMT00000435618.1,NONHSAT141672	ENSG00000247735.2,CTD-2574D22.2,OTTHUMG00000177148.1
assay 1303	lnc-PPP4C-2	lnc-PPP4C-2:1	ENST00000515455.2,RP11-455F5.3-001,OTTHUMT00000434052.1	ENSG00000250616.2,RP11-455F5.3,OTTHUMG00000176855.1
assay 1304	lnc-ITGAL-1	lnc-ITGAL-1:1	ENST00000501009,NONHSAT141761	ENSG00000245600,AC002310.2
assay 1305	lnc-ITGAL-2	lnc-ITGAL-2:1	ENST00000457283.3,AC002310.12-001,OTTHUMT00000434397.1,NONHSAT141763	ENSG00000235560.3,AC002310.12,OTTHUMG00000176947.1
assay 1306	lnc-ZNF689-1	lnc-ZNF689-1:1	ENST00000508846	ENSG00000250478
assay 1307	lnc-STX4-1	lnc-STX4-1:2	ENST00000503629,NONHSAT141838	ENSG00000249093,AC135050.2
assay 1308	lnc-ZNF720-1	lnc-ZNF720-1:1	ENST00000254109,NONHSAT141949	ENSG00000131797,KIAA0664L3
assay 1309	lnc-SIAH1-1	lnc-SIAH1-1:1	ENST00000501305	ENSG00000247487
assay 1310	lnc-PHKB-5	lnc-PHKB-5:1	ENST00000504200	ENSG00000248379
assay 1311	lnc-TMEM188-1	lnc-TMEM188-1:1	ENST00000502353	ENSG00000250664
assay 1312	lnc-NOD2-1	lnc-NOD2-1:2	ENST00000498914	ENSG00000245295
assay 1313	CASC16	CASC16:6	ENST00000510238.3,RP11-297L17.1-001,OTTHUMT00000422537.2,ENST00000510238.7	ENSG00000249231.3,RP11-297L17.1,OTTHUMG00000173223.2,CASC16,ENSG00000249231.7,LOC643714
assay 1314	lnc-FTO-1	lnc-FTO-1:1	ENST00000512530	ENSG00000248438
assay 1315	CRNDE	CRNDE:27	ENST00000501177.3,CRNDE-002,OTTHUMT00000417431.1,NONHSAT142609,ENST00000501177.7	ENSG00000245694.4,CRNDE,OTTHUMG00000172236.2,ENSG00000245694.8,LOC643911,LINC00180,CRNDEP
assay 1316	lnc-CES5A-3	lnc-CES5A-3:1	ENST00000501259,ENST00000501259.1,RP11-461O7.1-001,OTTHUMT00000433290.1,NONHSAT142643,NR_027078,ENST00000501259.5	ENSG00000246379,AC007495.1,ENSG00000246379.2,RP11-461O7.1,OTTHUMG00000176719.1,ENSG00000246379.6
assay 1317	lnc-CES5A-3	lnc-CES5A-3:6	ENST00000508219	ENSG00000248153
assay 1318	lnc-OGFOD1-2	lnc-OGFOD1-2:1	ENST00000508533,ENST00000564074.1,RP11-441F2.2-001,OTTHUMT00000434534.1,NONHSAT142664	ENSG00000249723,ENSG00000260198.1,RP11-441F2.2,OTTHUMG00000176970.1
assay 1319	lnc-COQ9-1	lnc-COQ9-1:1	ENST00000509888	ENSG00000250743
assay 1320	lnc-CNOT1-1	lnc-CNOT1-1:1	ENST00000501095	ENSG00000246134
assay 1321	lnc-SETD6-1	lnc-SETD6-1:2	ENST00000500117,ENST00000500117.1,RP11-410D17.2-001,OTTHUMT00000422091.1,NONHSAT142875	ENSG00000245768,AC092378.1,ENSG00000245768.2,RP11-410D17.2,OTTHUMG00000173082.2,ENSG00000245768.6
assay 1322	LINC00922	LINC00922:3	ENST00000502378,TCONS_00024303,ENST00000564041.1,RP11-256I9.1-003,OTTHUMT00000420602.1,NONHSAT142981,ENST00000564041.5	ENSG00000250685,XLOC_011977,linc-CDH11-7,ENSG00000261742.1,RP11-256I9.1,OTTHUMG00000172812.2,LINC00922,ENSG00000261742.5,
assay 1323	LINC00920	LINC00920:2	ENST00000499966,TCONS_00024251,ENST00000499966.1,CTD-2258A20.4-001,OTTHUMT00000430314.1,NONHSAT143001	ENSG00000246898,XLOC_011755,linc-BEAN1,AC132186.1,ENSG00000246898.1,CTD-2258A20.4,OTTHUMG00000175510.1,LINC00920,
assay 1324	lnc-CMTM3-1	lnc-CMTM3-1:1	ENST00000501688,ENST00000569274.1,RP11-63M22.2-001,OTTHUMT00000423238.1,NONHSAT143036	ENSG00000246901,ENSG00000260465.1,RP11-63M22.2,OTTHUMG00000173475.1
assay 1325	lnc-CA7-4	lnc-CA7-4:1	ENST00000501143,ENST00000501143.1,RP11-61A14.4-001,OTTHUMT00000423240.1	ENSG00000246777,AC044802.1,ENSG00000246777.1,RP11-61A14.4,OTTHUMG00000173477.1
assay 1326	lnc-EXOSC6-2	lnc-EXOSC6-2:1	ENST00000502126,ENST00000502126.1,RP11-296I10.3-001,OTTHUMT00000434586.2,NONHSAT143401	ENSG00000247228,AC009060.1,ENSG00000247228.2,RP11-296I10.3,OTTHUMG00000176981.2
assay 1327	lnc-AARS-1	lnc-AARS-1:3	ENST00000502022	ENSG00000245206
assay 1328	lnc-IL34-3	lnc-IL34-3:1	ENST00000513068,TCONS_00024294,NONHSAT143451	ENSG00000251103,XLOC_011772,linc-CALB2-2
assay 1329	lnc-CHST4-3	lnc-CHST4-3:1	ENST00000500612,ENST00000500612.1,RP11-510M2.2-001,OTTHUMT00000433802.1,NONHSAT143480	ENSG00000247324,AC010547.1,ENSG00000247324.2,RP11-510M2.2,OTTHUMG00000176798.1
assay 1330	lnc-ZNF821-1	lnc-ZNF821-1:1	ENST00000512244	ENSG00000248902
assay 1331	LINC01572	LINC01572:14	ENST00000510288,TCONS_00024273,NONHSAT143558	ENSG00000250143,XLOC_012003,linc-PMFBP1-2,
assay 1332	lnc-CLEC18B-3	lnc-CLEC18B-3:5	ENST00000510251,TCONS_00024274,ENST00000568137.1,AC009120.4-001,OTTHUMT00000431686.1,NONHSAT143655,NR_104657	ENSG00000249447,XLOC_012007,linc-ZFHX3-2,ENSG00000261404.1,AC009120.4,OTTHUMG00000176255.2,ENSG00000261404.5
assay 1333	lnc-LDHD-1	lnc-LDHD-1:1	ENST00000499110,ENST00000499110.1,RP11-252E2.1-001,OTTHUMT00000434650.1,NONHSAT143715	ENSG00000247033,AC099508.1,ENSG00000247033.1,RP11-252E2.1,OTTHUMG00000176990.1
assay 1334	lnc-GABARAPL2-1	lnc-GABARAPL2-1:2	ENST00000530512.3,RP11-77K12.4-001,OTTHUMT00000435476.1,NONHSAT143741	ENSG00000203472.3,RP11-77K12.4,OTTHUMG00000177129.1
assay 1335	lnc-RP11-58C22.1.1-1	lnc-RP11-58C22.1.1-1:1	ENST00000512279,ENST00000512279.1,RP11-96P7.1-001,OTTHUMT00000421972.1,NONHSAT143783,NR_110934	ENSG00000250514,AC108125.1,ENSG00000250514.1,RP11-96P7.1,OTTHUMG00000173062.1
assay 1336	LINC01227	LINC01227:3	ENST00000507138,TCONS_00024275,ENST00000567317.1,RP11-18F14.1-001,OTTHUMT00000431699.1,NONHSAT143894,ENST00000567317.5	ENSG00000250904,XLOC_012020,linc-MAF-5,ENSG00000260737.1,RP11-18F14.1,OTTHUMG00000176267.2,ENSG00000260737.5,LINC01227,
assay 1337	lnc-ATMIN-4	lnc-ATMIN-4:2	ENST00000501068.2,RP11-303E16.7-001,OTTHUMT00000432153.1,NONHSAT143937	ENSG00000245059.2,RP11-303E16.7,OTTHUMG00000176473.1
assay 1338	lnc-KIAA1609-1	lnc-KIAA1609-1:1	ENST00000508094,ENST00000565700.1,RP11-517C16.2-001,OTTHUMT00000433419.1,NONHSAT144067	ENSG00000248612,ENSG00000261286.1,RP11-517C16.2,OTTHUMG00000176738.1
assay 1339	lnc-KLHL36-2	lnc-KLHL36-2:1	ENST00000499573	ENSG00000245982
assay 1340	lnc-FAM92B-1	lnc-FAM92B-1:1	ENST00000505771,TCONS_00024305,NONHSAT144118	ENSG00000251607,XLOC_012033,linc-FAM92B-4,AC092275.1
assay 1341	lnc-FOXF1-2	lnc-FOXF1-2:1	ENST00000511252,TCONS_00024297	ENSG00000248463,XLOC_011813,linc-FOXF1-2,AC040170.1
assay 1342	FENDRR	FENDRR:4	ENST00000501311,ENST00000595886.1	ENSG00000246979,AC009108.1,ENSG00000268388.1,FENDRR,ENSG00000268388.5,lincFOXF1,onco-lncRNA-21
assay 1343	lnc-MAP1LC3B-6	lnc-MAP1LC3B-6:1	ENST00000430050,ENST00000430050.2,RP11-134D3.1-001,OTTHUMT00000430784.1,NONHSAT144248,NR_126008	ENSG00000232190,AC106745.1,ENSG00000232190.2,RP11-134D3.1,OTTHUMG00000175678.1
assay 1344	lnc-MAP1LC3B-3	lnc-MAP1LC3B-3:1	ENST00000503523,TCONS_00024298	ENSG00000249594,XLOC_011818,linc-MAP1LC3B-3
assay 1345	lnc-C16orf95-1	lnc-C16orf95-1:2	ENST00000507682,ENST00000569872.1,RP11-178L8.5-001,OTTHUMT00000430795.1,NONHSAT144260	ENSG00000250435,ENSG00000261697.1,RP11-178L8.5,OTTHUMG00000175683.1,ENSG00000261697.5
assay 1346	SNAI3-AS1	SNAI3-AS1:12	ENST00000504545,NONHSAT144408	ENSG00000248168,AC138028.2,MGC23284
assay 1347	lnc-TRAPPC2L-1	lnc-TRAPPC2L-1:4	ENST00000511695,ENST00000565053.1,RP11-830F9.5-004,OTTHUMT00000430362.1,NONHSAT144451	ENSG00000249569,ENSG00000259881.1,RP11-830F9.5,OTTHUMG00000175521.1
assay 1348	lnc-SPG7-4	lnc-SPG7-4:3	ENST00000506843,NONHSAT144526	ENSG00000249088
assay 1349	lnc-ANKRD11-3	lnc-ANKRD11-3:1	ENST00000499807,NONHSAT144536	ENSG00000245196,AC092123.1
assay 1350	lnc-SMG6-1	lnc-SMG6-1:1	ENST00000514273	ENSG00000248963
assay 1351	lnc-KIAA0664-1	lnc-KIAA0664-1:1	ENST00000500520,NONHSAT144977	ENSG00000247061,AC005696.2
assay 1352	lnc-GSG2-2	lnc-GSG2-2:1	ENST00000500236	ENSG00000244779
assay 1353	lnc-P2RX5-5	lnc-P2RX5-5:1	ENST00000513647	ENSG00000251042
assay 1354	lnc-MYBBP1A-2	lnc-MYBBP1A-2:1	ENST00000500040	ENSG00000247652
assay 1355	lnc-SMTNL2-1	lnc-SMTNL2-1:1	ENST00000512682	ENSG00000250077
assay 1356	lnc-VMO1-1	lnc-VMO1-1:1	ENST00000510649	ENSG00000249874
assay 1357	lnc-USP6-2	lnc-USP6-2:2	ENST00000501247	ENSG00000247379
assay 1358	lnc-LSMD1-1	lnc-LSMD1-1:1	ENST00000507426	ENSG00000248291
assay 1359	MYHAS	MYHAS:5	ENST00000510453,NONHSAT145618	ENSG00000249095,AC005323.1,
assay 1360	lnc-ELAC2-3	lnc-ELAC2-3:1	ENST00000501602,ENST00000584772.1,RP11-1090M7.1-001,OTTHUMT00000441565.1,NONHSAT145702	ENSG00000246154,ENSG00000265489.1,RP11-1090M7.1,OTTHUMG00000178329.1
assay 1361	COX10-AS1	COX10-AS1:4	ENST00000449363,ENST00000449363.1,COX10-AS1-001,OTTHUMT00000129996.1,NONHSAT145752,NR_049718	ENSG00000223385,COX10-AS1,ENSG00000223385.1,OTTHUMG00000058808.2,ENSG00000236088.5,ENSG00000236088.9,
assay 1362	lnc-CDRT15-1	lnc-CDRT15-1:1	ENST00000500420,TCONS_00025210,ENST00000571192.1,RP11-214O1.1-001,OTTHUMT00000439171.1,NONHSAT145763	ENSG00000245153,XLOC_012395,linc-CDRT15,AC005224.1,ENSG00000262786.1,RP11-214O1.1,OTTHUMG00000177837.1
assay 1363	lnc-ZNF286A-2	lnc-ZNF286A-2:1	ENST00000512580	ENSG00000250010
assay 1365	lnc-CENPV-1	lnc-CENPV-1:1	ENST00000504164	ENSG00000250690
assay 1366	LRRC75A-AS1	LRRC75A-AS1:61	ENST00000470491.2,C17orf76-AS1-012,OTTHUMT00000130480.2,ENST00000470491.6	ENSG00000175061.10,C17orf76-AS1,OTTHUMG00000058990.3,ENSG00000175061.13,FAM211A-AS1,ENSG00000175061.17,LRRC75A-AS1,MGC40157
assay 1367	lnc-TNFRSF13B-1	lnc-TNFRSF13B-1:1	ENST00000428142,ENST00000428142.1,AC104024.1-001,OTTHUMT00000131473.1,NONHSAT146031	ENSG00000230709,AC104024.1,ENSG00000230709.1,OTTHUMG00000059261.1
assay 1368	lnc-TOP3A-1	lnc-TOP3A-1:1	ENST00000503497	ENSG00000249596
assay 1369	lnc-FLII-1	lnc-FLII-1:1	ENST00000500385,ENST00000583062.1,RP11-258F1.1-001,OTTHUMT00000446134.1,NONHSAT146155	ENSG00000246628,ENSG00000266677.1,RP11-258F1.1,OTTHUMG00000179407.1
assay 1370	lnc-TRIM16L-1	lnc-TRIM16L-1:1	ENST00000507743,NONHSAT146397	ENSG00000248683,AC026271.1
assay 1371	lnc-C17orf51-4	lnc-C17orf51-4:1	ENST00000507397,TCONS_00025219,ENST00000578977.1,RP11-1109M24.16-001,OTTHUMT00000444731.2	ENSG00000248598,XLOC_012422,linc-C17orf51-2,ENSG00000263609.1,RP11-1109M24.16,OTTHUMG00000179080.2
assay 1372	lnc-NLK-2	lnc-NLK-2:1	ENST00000502259,ENST00000581901.1,RP11-138P22.1-001,OTTHUMT00000445282.1,NONHSAT052350	ENSG00000251558,ENSG00000266527.1,RP11-138P22.1,OTTHUMG00000179206.1
assay 1373	lnc-C17orf108-1	lnc-C17orf108-1:1	ENST00000510249,ENST00000567574.1,RP11-218F4.1-001,OTTHUMT00000431352.1	ENSG00000249243,ENSG00000260019.1,RP11-218F4.1,OTTHUMG00000175990.1
assay 1374	lnc-ERAL1-4	lnc-ERAL1-4:1	ENST00000501110	ENSG00000247313
assay 1375	lnc-RNF135-1	lnc-RNF135-1:1	ENST00000504550,NONHSAT052853	ENSG00000250288,AC138207.1
assay 1376	lnc-AC135724.1.1-8	lnc-AC135724.1.1-8:1	ENST00000508866	ENSG00000249749
assay 1377	lnc-MYO1D-1	lnc-MYO1D-1:1	ENST00000429292,NONHSAT052946	ENSG00000246715,AC005899.1
assay 1378	lnc-CDK5R1-3	lnc-CDK5R1-3:1	ENST00000511192	ENSG00000250818
assay 1379	lnc-SLC35G3-1	lnc-SLC35G3-1:3	ENST00000499949,TCONS_00025221	ENSG00000247843,XLOC_012444,linc-AMAC1,AC022916.1
assay 1380	lnc-GAS2L2-1	lnc-GAS2L2-1:1	ENST00000499128	ENSG00000245181
assay 1381	lnc-MMP28-3	lnc-MMP28-3:2	ENST00000449789	ENSG00000245021
assay 1382	lnc-RDM1-1	lnc-RDM1-1:1	ENST00000506920	ENSG00000248695
assay 1383	lnc-CCL18-2	lnc-CCL18-2:1	ENST00000514091	ENSG00000251502
assay 1384	lnc-GGNBP2-1	lnc-GGNBP2-1:1	ENST00000511851	ENSG00000249827
assay 1385	lnc-MYO19-1	lnc-MYO19-1:1	ENST00000499603,TCONS_00025223,NONHSAT053231	ENSG00000245538,XLOC_012451,linc-MYO19-2,AC126327.1
assay 1386	lnc-ACACA-5	lnc-ACACA-5:2	ENST00000528383,ENST00000528383.1,RP11-445F12.1-004,OTTHUMT00000387605.1,NONHSAT053241,ENST00000616341.1	ENSG00000255509,RP11-445F12.1,ENSG00000255509.1,OTTHUMG00000166047.1,ENSG00000255509.2,ENSG00000277268.1
assay 1387	lnc-HNF1B-3	lnc-HNF1B-3:1	ENST00000514896	ENSG00000250985
assay 1388	RARA-AS1	RARA-AS1:2	ENST00000501561	ENSG00000245085,
assay 1389	lnc-GAPDH-1	lnc-GAPDH-1:1	ENST00000499202.2,RP5-940J5.8-001,OTTHUMT00000402608.1,NONHSAT026110	ENSG00000245667.2,RP5-940J5.8,OTTHUMG00000169162.1
assay 1390	LINC00974	LINC00974:1	ENST00000456403,ENST00000456403.1,AC019349.2-001,OTTHUMT00000257715.1,NONHSAT053635,NR_038442	ENSG00000226629,AC019349.2,ENSG00000226629.1,OTTHUMG00000133607.1,LINC00974,
assay 1391	lnc-DNAJC7-1	lnc-DNAJC7-1:1	ENST00000499234	ENSG00000247918
assay 1392	LINC00671	LINC00671:4	ENST00000436546,ENST00000436546.1,AC100793.2-002,OTTHUMT00000280518.1,NONHSAT053783	ENSG00000213373,AC100793.2,ENSG00000213373.3,OTTHUMG00000132654.2,LINC00671,ENSG00000213373.7,
assay 1393	lnc-LRIT2-1	lnc-LRIT2-1:3	ENST00000514797	ENSG00000248253,AC022389.1
assay 1394	lnc-C17orf65-1	lnc-C17orf65-1:1	ENST00000509949	ENSG00000251119
assay 1395	RUNDC3A-AS1	RUNDC3A-AS1:2	ENST00000453562,ENST00000453562.1,AC003102.3-001,OTTHUMT00000255876.1,NONHSAT053934	ENSG00000225445,AC003102.3,ENSG00000225445.1,OTTHUMG00000132629.1,
assay 1396	lnc-FAM187A-1	lnc-FAM187A-1:1	ENST00000499010	ENSG00000247075
assay 1397	MAP3K14-AS1	MAP3K14-AS1:17	ENST00000500316,NONHSAT054077	ENSG00000229966,
assay 1398	lnc-FMNL1-2	lnc-FMNL1-2:1	ENST00000502258,NONHSAT054096	ENSG00000250018,AC003963.1
assay 1399	lnc-KIAA1267-2	lnc-KIAA1267-2:1	ENST00000504306	ENSG00000251651
assay 1400	lnc-CDC27-1	lnc-CDC27-1:1	ENST00000504741	ENSG00000249029
assay 1401	lnc-RPRML-3	lnc-RPRML-3:28	ENST00000508811	ENSG00000250104
assay 1402	lnc-RPRML-3	lnc-RPRML-3:2	ENST00000499972	ENSG00000246634,AC068152.2
assay 1403	lnc-MYL4-2	lnc-MYL4-2:1	ENST00000503262	ENSG00000249938
assay 1404	lnc-CDC27-2	lnc-CDC27-2:3	ENST00000501005,NONHSAT054298	ENSG00000247683,AC068234.1
assay 1405	lnc-CALCOCO2-6	lnc-CALCOCO2-6:1	ENST00000510789	ENSG00000248304,AC103702.1
assay 1406	CACNA1G-AS1	CACNA1G-AS1:2	ENST00000505495,ENST00000505495.1,RP11-94C24.10-002,OTTHUMT00000367677.1,NONHSAT054702	ENSG00000250107,RP11-94C24.10,ENSG00000250107.1,OTTHUMG00000162163.1,CACNA1G-AS1,
assay 1407	LINC00483	LINC00483:3	ENST00000300458,ENST00000300458.1,LINC00483-001,OTTHUMT00000255568.1,NONHSAT054719	ENSG00000167117,C17orf73,ENSG00000167117.4,LINC00483,OTTHUMG00000132429.5,ENSG00000167117.8,FLJ20694
assay 1408	lnc-SPAG9-1	lnc-SPAG9-1:1	ENST00000501718,TCONS_00025242,ENST00000501718.2,RP11-700H6.1-001,OTTHUMT00000368558.1,NONHSAT054736	ENSG00000247011,XLOC_012521,linc-TOB1,RP11-700H6.1,ENSG00000247011.2,OTTHUMG00000162317.1
assay 1409	lnc-MMD-2	lnc-MMD-2:1	ENST00000514286,TCONS_00025244,ENST00000576751.1,RP11-515O17.3-001,OTTHUMT00000439197.1,NONHSAT054810	ENSG00000251272,XLOC_012524,linc-COX11,ENSG00000262079.1,RP11-515O17.3,OTTHUMG00000177842.1
assay 1410	lnc-VEZF1-1	lnc-VEZF1-1:1	ENST00000414925,TCONS_00025147,ENST00000585065.1,RP11-159D12.2-001,OTTHUMT00000443327.1,NONHSAT054916	ENSG00000234873,XLOC_012534,linc-VEZF1,ENSG00000264112.1,RP11-159D12.2,OTTHUMG00000178780.1
assay 1411	lnc-SRSF1-1	lnc-SRSF1-1:2	ENST00000499710,TCONS_00025245	ENSG00000246806,XLOC_012535,linc-SRSF1,AC015813.1
assay 1412	BZRAP1-AS1	BZRAP1-AS1:19	ENST00000501248	ENSG00000246115,
assay 1413	TBX2-AS1	TBX2-AS1:2	ENST00000502172	ENSG00000245950,
assay 1414	lnc-MAP3K3-1	lnc-MAP3K3-1:1	ENST00000502202	ENSG00000245966
assay 1415	PRR29-AS1	PRR29-AS1:1	ENST00000501158,ENST00000580942.1,RP11-214C8.2-001,OTTHUMT00000442607.1,NONHSAT055254,NR_126169	ENSG00000245434,ENSG00000264954.1,RP11-214C8.2,OTTHUMG00000178593.1,PRR29-AS1,
assay 1416	lnc-C17orf58-4	lnc-C17orf58-4:1	ENST00000500767,NONHSAT055443	ENSG00000247912,AC107377.1
assay 1417	LINC01028	LINC01028:3	ENST00000514386,TCONS_00025127	ENSG00000250216,XLOC_012296,linc-KCNJ16-1,TCONS_00025127
assay 1418	LINC01152	LINC01152:3	ENST00000538810,ENST00000538810.1,RP11-84E24.3-002,OTTHUMT00000397675.1,NONHSAT055641,ENST00000538810.5	ENSG00000256124,RP11-84E24.3,ENSG00000256124.1,OTTHUMG00000168039.1,LINC01152,ENSG00000256124.5,TCONS_00025128,CMPD
assay 1419	SOX9-AS1	SOX9-AS1:23	ENST00000446332,ENST00000446332.1,AC005152.1-002,OTTHUMT00000255296.1,NONHSAT055665	ENSG00000231994,AC005152.1,ENSG00000231994.2,OTTHUMG00000132231.1,ENSG00000234899.5,SOX9-AS1,ENSG00000234899.9,FLJ37644
assay 1420	lnc-SLC39A11-1	lnc-SLC39A11-1:4	ENST00000453722.2,LINC00511-002,OTTHUMT00000255287.2,NONHSAT055684,ENST00000453722.6	ENSG00000227036.2,LINC00511,OTTHUMG00000132227.4,ENSG00000227036.6
assay 1421	lnc-SLC39A11-1	lnc-SLC39A11-1:1	ENST00000499674,ENST00000581549.1,LINC00511-018,OTTHUMT00000441438.1,NONHSAT055705,NR_033876	ENSG00000245411,AC080037.2,ENSG00000227036.2,LINC00511,OTTHUMG00000132227.4,ENSG00000227036.6
assay 1422	lnc-C17orf80-1	lnc-C17orf80-1:1	ENST00000503487,TCONS_00025198,NONHSAT055725	ENSG00000251071,XLOC_012301,linc-RPL38-3
assay 1423	lnc-C17orf110-1	lnc-C17orf110-1:1	ENST00000510348	ENSG00000250199
assay 1424	lnc-SRP68-1	lnc-SRP68-1:1	ENST00000501755	ENSG00000247689
assay 1425	lnc-EVPL-1	lnc-EVPL-1:1	ENST00000505288	ENSG00000251043
assay 1426	RNF157-AS1	RNF157-AS1:1	ENST00000499811,ENST00000590137.1	ENSG00000247180,AC018665.1,ENSG00000267128.1,RNF157-AS1,RP11-449J21.5,
assay 1427	lnc-CYGB-1	lnc-CYGB-1:1	ENST00000509966,NONHSAT056016	ENSG00000250233,AC015802.1
assay 1428	lnc-METTL23-1	lnc-METTL23-1:1	ENST00000508921	ENSG00000251282
assay 1429	lnc-AC015804.1-3	lnc-AC015804.1-3:1	ENST00000508979,NONHSAT056152	ENSG00000250022
assay 1430	lnc-SEPT9-3	lnc-SEPT9-3:1	ENST00000510620,TCONS_00025199,ENST00000590398.1,ENST00000590398.5	ENSG00000249845,XLOC_012317,linc-TNRC6C-3,ENSG00000267506.1,RP11-13K12.1,ENSG00000267506.5
assay 1431	lnc-TBC1D16-1	lnc-TBC1D16-1:2	ENST00000507040,TCONS_00025255,NONHSAT056321	ENSG00000248706,XLOC_012583,linc-CBX4,AC100791.3
assay 1432	lnc-TMEM105-1	lnc-TMEM105-1:1	ENST00000505044	ENSG00000250297
assay 1433	lnc-AC127496.3-8	lnc-AC127496.3-8:2	ENST00000501711	ENSG00000247501
assay 1434	lnc-TSPAN10-1	lnc-TSPAN10-1:1	ENST00000499078,TCONS_00025132,NONHSAT056532	ENSG00000246747,XLOC_012339,linc-TSPAN10,AC139530.1
assay 1435	lnc-CCDC57-1	lnc-CCDC57-1:1	ENST00000508570,TCONS_00025256,NONHSAT056651	ENSG00000248630,XLOC_012590,linc-CCDC57,AC132872.4
assay 1436	lnc-SLC16A3-1	lnc-SLC16A3-1:1	ENST00000499503,NONHSAT056662	ENSG00000245410,AC132872.3
assay 1437	lnc-CSNK1D-1	lnc-CSNK1D-1:1	ENST00000499745,TCONS_00025153,ENST00000581489.1,RP13-516M14.4-001,OTTHUMT00000442824.1,NONHSAT056678	ENSG00000244773,XLOC_012591,linc-CSNK1D,AC132872.2,ENSG00000265692.1,RP13-516M14.4,OTTHUMG00000178661.1
assay 1438	lnc-RAB40B-1	lnc-RAB40B-1:1	ENST00000500746,TCONS_00025257	ENSG00000245109,XLOC_012596,linc-RAB40B,AC024361.1
assay 1439	lnc-TYMS-1	lnc-TYMS-1:1	ENST00000508278	ENSG00000215726
assay 1440	lnc-MYL12A-1	lnc-MYL12A-1:1	ENST00000513478,ENST00000580139.1,RP13-270P17.2-001,OTTHUMT00000441616.1,NONHSAT056970	ENSG00000251082,ENSG00000265399.1,RP13-270P17.2,OTTHUMG00000178339.1
assay 1441	DLGAP1-AS2	DLGAP1-AS2:3	ENST00000445581	ENSG00000238060,AP002478.2,MGC11082
assay 1442	lnc-AP002478.1-10	lnc-AP002478.1-10:2	ENST00000509728	ENSG00000251512
assay 1443	lnc-DLGAP1-2	lnc-DLGAP1-2:1	ENST00000515196	ENSG00000250093
assay 1444	LINC00526	LINC00526:3	ENST00000501139,ENST00000579933.1,RP11-835E18.5-001,OTTHUMT00000444199.1,NONHSAT057054	ENSG00000245452,ENSG00000265091.1,RP11-835E18.5,OTTHUMG00000178981.1,ENSG00000265091.5,MGC17515,HsT959
assay 1445	L3MBTL4-AS1	L3MBTL4-AS1:2	ENST00000513742	ENSG00000249597,
assay 1446	LINC00668	LINC00668:13	ENST00000512930	ENSG00000248723,
assay 1447	GATA6-AS1	GATA6-AS1:1	ENST00000501730,ENST00000583490.1,RP11-627G18.3-001,OTTHUMT00000446373.1,NONHSAT058607,NR_102763	ENSG00000245382,AC091588.1,ENSG00000266010.1,RP11-627G18.3,OTTHUMG00000179440.1,GATA6-AS1,locus5689
assay 1448	lnc-HRH4-4	lnc-HRH4-4:1	ENST00000500155,TCONS_00026189,ENST00000577994.1,RP11-449D8.1-001,OTTHUMT00000446753.1,NR_040033,ENST00000577994.5	ENSG00000246302,XLOC_012644,linc-PSMA8-3,AC022884.1,ENSG00000265485.1,RP11-449D8.1,OTTHUMG00000179501.1,ENSG00000265485.5
assay 1449	DSG2-AS1	DSG2-AS1:1	ENST00000505772	ENSG00000250408,
assay 1450	lnc-TPGS2-1	lnc-TPGS2-1:1	ENST00000512461,ENST00000586106.1	ENSG00000248825,ENSG00000267039.1,RP11-58G13.1
assay 1451	MIR924HG	MIR924HG:5	ENST00000503211,NONHSAT059015,NR_024391	ENSG00000249862,AC016205.1,
assay 1452	LINC01478	LINC01478:1	ENST00000511428,ENST00000587877.1	ENSG00000250872,ENSG00000267337.1,CTC-782O7.1,LINC01478,
assay 1453	lnc-SLC14A2-1	lnc-SLC14A2-1:1	ENST00000513717	ENSG00000250270
assay 1454	lnc-LOXHD1-1	lnc-LOXHD1-1:1	ENST00000422709,NONHSAT059133	ENSG00000248078,AC015959.1
assay 1455	SNHG22	SNHG22:2	ENST00000508397,NONHSAT059253,ENST00000589499.1,NR_117096	ENSG00000248524,ENSG00000267322.1,SCARNA17,ENSG00000267322.2,SNHG22,SCARNA17HG
assay 1456	lnc-C18orf26-1	lnc-C18orf26-1:1	ENST00000514692,NONHSAT059354,ENST00000590604.1	ENSG00000248941,ENSG00000267311.1,RP11-99A1.2
assay 1457	lnc-CCDC68-2	lnc-CCDC68-2:1	ENST00000507267	ENSG00000251494
assay 1458	LINC01415	LINC01415:1	ENST00000498862,TCONS_00026208,NONHSAT059379,ENST00000587320.1	ENSG00000246990,XLOC_012849,linc-TCF4-1,AC022031.1,ENSG00000267325.1,RP11-397A16.2,LINC01415,TCONS_00026208
assay 1460	lnc-NEDD4L-2	lnc-NEDD4L-2:1	ENST00000507923,TCONS_00026215,NONHSAT059466	ENSG00000249134,XLOC_012692,linc-NEDD4L-1,AC022724.1
assay 1461	lnc-ZCCHC2-1	lnc-ZCCHC2-1:1	ENST00000505963,NONHSAT059645	ENSG00000249546
assay 1462	lnc-CCDC102B-7	lnc-CCDC102B-7:2	ENST00000500778	ENSG00000246923,AC114689.1
assay 1463	lnc-CCDC102B-1	lnc-CCDC102B-1:1	ENST00000509396	ENSG00000249983
assay 1464	lnc-NETO1-1	lnc-NETO1-1:9	ENST00000507480,ENST00000584544.5	ENSG00000251565,AC079062.1,ENSG00000263711.5,RP11-169F17.1
assay 1465	lnc-C18orf62-3	lnc-C18orf62-3:1	ENST00000515252,TCONS_00026214	ENSG00000248784,XLOC_012887,linc-C18orf62-1
assay 1466	LINC00908	LINC00908:2	ENST00000501504,TCONS_00026179,ENST00000578613.5	ENSG00000247544,XLOC_012726,linc-ZNF236-4,AC034110.1,ENSG00000263812.5,LINC00908,
assay 1467	LINC00683	LINC00683:4	ENST00000499318,TCONS_00026219,ENST00000578803.1,RP11-111H3.2-002,OTTHUMT00000445529.1,NONHSAT059940,NR_120419	ENSG00000247645,XLOC_012728,linc-ZNF236-2,AC034110.2,ENSG00000266256.1,RP11-111H3.2,OTTHUMG00000179274.1,LINC00683,
assay 1468	LINC01029	LINC01029:7	ENST00000505670,TCONS_00026222,NONHSAT059995	ENSG00000249424,XLOC_012897,linc-MBP-1,
assay 1469	PARD6G-AS1	PARD6G-AS1:2	ENST00000424835,NR_028339	ENSG00000226924,AC139100.1,
assay 1470	lnc-C19orf26-2	lnc-C19orf26-2:1	ENST00000499925	ENSG00000247073
assay 1471	lnc-ONECUT3-1	lnc-ONECUT3-1:1	ENST00000502061,NONHSAT060363,NR_034114,ENST00000593201.1	ENSG00000247727,ENSG00000267244.1,CTB-31O20.4
assay 1472	lnc-PLEKHJ1-1	lnc-PLEKHJ1-1:1	ENST00000500296,NONHSAT060409,ENST00000585593.1	ENSG00000246306,ENSG00000267122.1,AC004490.1
assay 1473	lnc-RP11-62N21.1.1-6	lnc-RP11-62N21.1.1-6:2	ENST00000507172,NONHSAT098349	ENSG00000248119,AC108052.1
assay 1474	lnc-TIMM13-1	lnc-TIMM13-1:1	ENST00000424899	ENSG00000235230
assay 1475	lnc-GADD45B-1	lnc-GADD45B-1:2	ENST00000500742	ENSG00000247581
assay 1476	lnc-PIP5K1C-1	lnc-PIP5K1C-1:1	ENST00000508018	ENSG00000248889
assay 1477	lnc-PCDH9-1	lnc-PCDH9-1:1	ENST00000512415,NONHSAT034205	ENSG00000250631,AL353896.1
assay 1478	lnc-MLLT1-1	lnc-MLLT1-1:1	ENST00000502114,NONHSAT060744	ENSG00000247165
assay 1479	lnc-EVI5L-5	lnc-EVI5L-5:2	ENST00000512667,NR_002931	ENSG00000248217,CLEC4GP1
assay 1480	lnc-ZNF177-1	lnc-ZNF177-1:1	ENST00000500679	ENSG00000244781
assay 1481	lnc-ZNF177-2	lnc-ZNF177-2:1	ENST00000455223	ENSG00000247585,AC008567.1
assay 1482	ZNF561-AS1	ZNF561-AS1:7	ENST00000498993,ENST00000587536.5	ENSG00000245884,AC008759.1,ENSG00000267106.5,ZNF561-AS1,
assay 1483	lnc-CNN1-2	lnc-CNN1-2:1	ENST00000499903,NONHSAT061172	ENSG00000247118,AC008481.2
assay 1484	lnc-ZNF627-3	lnc-ZNF627-3:3	ENST00000425561	ENSG00000234465
assay 1485	lnc-ZNF625.1-2	lnc-ZNF625.1-2:1	ENST00000501271,TCONS_00026839,NONHSAT061230	ENSG00000229504,XLOC_013235,linc-ZNF625
assay 1486	lnc-ZNF136-1	lnc-ZNF136-1:2	ENST00000415793,ENST00000415793.1,CTD-2666L21.1-003,OTTHUMT00000344138.1,ENST00000415793.5	ENSG00000234773,CTD-2666L21.1,ENSG00000234773.1,OTTHUMG00000156425.1,ENSG00000234773.2,ENSG00000234773.6
assay 1487	lnc-AC022098.1-1	lnc-AC022098.1-1:1	ENST00000498856	ENSG00000248045,AC022098.3
assay 1488	lnc-DDX39A-1	lnc-DDX39A-1:1	ENST00000502238	ENSG00000247801
assay 1489	lnc-ZNF333-1	lnc-ZNF333-1:1	ENST00000430444	ENSG00000233422
assay 1490	lnc-CYP4F22-1	lnc-CYP4F22-1:1	ENST00000421670	ENSG00000247638
assay 1491	lnc-OR10H1-1	lnc-OR10H1-1:1	ENST00000509303,NONHSAT061518	ENSG00000250388,AC004510.1
assay 1492	lnc-CIB3-1	lnc-CIB3-1:1	ENST00000499530,NONHSAT062771,ENST00000597983.1	ENSG00000246914,ENSG00000269243.1,CTD-2231E14.8
assay 1493	lnc-OR7C2-1	lnc-OR7C2-1:2	ENST00000499938,NONHSAT061452	ENSG00000246896,AC020911.1
assay 1494	lnc-DDX49-1	lnc-DDX49-1:1	ENST00000513244	ENSG00000248819
assay 1495	lnc-ARMC6-1	lnc-ARMC6-1:1	ENST00000500699	ENSG00000245755
assay 1496	lnc-NCAN-1	lnc-NCAN-1:1	ENST00000513173	ENSG00000250450
assay 1497	lnc-TSSK6-1	lnc-TSSK6-1:2	ENST00000501391	ENSG00000245833
assay 1498	lnc-ZNF101-1	lnc-ZNF101-1:1	ENST00000507121	ENSG00000249155
assay 1499	LINC00663	LINC00663:11	ENST00000434276,NONHSAT063581	ENSG00000228642,AC011477.1,MGC39821
assay 1500	lnc-ZNF506-2	lnc-ZNF506-2:1	ENST00000499171,NONHSAT063605	ENSG00000245381,AC011477.2
assay 1501	lnc-ZNF682-1	lnc-ZNF682-1:1	ENST00000502602,TCONS_00026840,NONHSAT063638,ENST00000592022.1	ENSG00000251268,XLOC_013256,linc-ZNF682-1,ENSG00000267383.2,CTC-260E6.6,ENSG00000267383.6
assay 1502	lnc-ZNF85-2	lnc-ZNF85-2:1	ENST00000506371,ENST00000570714.1,CTD-2542C24.1-001,OTTHUMT00000440368.1,NONHSAT063674	ENSG00000250870,ENSG00000262934.1,CTD-2542C24.1,OTTHUMG00000178060.1
assay 1503	lnc-ZNF708-1	lnc-ZNF708-1:1	ENST00000341265	ENSG00000196686
assay 1504	lnc-ZNF708-2	lnc-ZNF708-2:1	ENST00000504832	ENSG00000249756,AC010615.2
assay 1505	LINC00664	LINC00664:9	ENST00000500999,ENST00000596203.1	ENSG00000248094,ENSG00000268658.1,LINC00664,ENSG00000268658.5,
assay 1506	lnc-ZNF429-2	lnc-ZNF429-2:1	ENST00000504760,NONHSAT063729	ENSG00000249576,AC092364.1
assay 1507	lnc-ZNF100-1	lnc-ZNF100-1:1	ENST00000507159	ENSG00000251067,AC123912.2
assay 1508	lnc-ZNF724P-2	lnc-ZNF724P-2:2	ENST00000510687,TCONS_00026841	ENSG00000251358,XLOC_013272,linc-ZNF99-4
assay 1509	lnc-ZNF724P-1	lnc-ZNF724P-1:1	ENST00000507983	ENSG00000251233
assay 1510	LINC01224	LINC01224:7	ENST00000499882	ENSG00000246181,AC022409.1,
assay 1511	lnc-ZNF726-1	lnc-ZNF726-1:1	ENST00000508333	ENSG00000250795
assay 1512	lnc-ZNF681-1	lnc-ZNF681-1:1	ENST00000502686,NONHSAT063938,ENST00000599944.1	ENSG00000250179,ENSG00000267924.1,RP11-255H23.4
assay 1513	lnc-ZNF681-2	lnc-ZNF681-2:2	ENST00000512013	ENSG00000104777
assay 1514	lnc-ZNF254-1	lnc-ZNF254-1:2	ENST00000515501,NONHSAT063952,ENST00000597683.1	ENSG00000249648,ENSG00000268362.1,CTD-2017D11.1,ENSG00000268362.5
assay 1515	LINC00662	LINC00662:42	ENST00000504303,TCONS_00026843,NONHSAT063978	ENSG00000249063,XLOC_013282,linc-ZNF681-4,
assay 1516	LINC00662	LINC00662:7	ENST00000500569,TCONS_00026762	ENSG00000247687,XLOC_013282,linc-ZNF681-4,AC006504.2,
assay 1517	lnc-VSTM2B-9	lnc-VSTM2B-9:1	ENST00000444167	ENSG00000233391,AC006504.1
assay 1518	lnc-UQCRFS1-3	lnc-UQCRFS1-3:1	ENST00000511462	ENSG00000250689,AC005394.1
assay 1519	lnc-UQCRFS1-2	lnc-UQCRFS1-2:1	ENST00000512358,TCONS_00026844	ENSG00000250283,XLOC_013288,linc-ZNF681-1
assay 1520	LINC01533	LINC01533:2	ENST00000504888,TCONS_00026829,NONHSAT064166	ENSG00000248887,XLOC_013038,linc-ZNF507-4,
assay 1521	lnc-ANKRD27-3	lnc-ANKRD27-3:1	ENST00000513947,TCONS_00026845,NONHSAT064179	ENSG00000249027,XLOC_013299,linc-TSHZ3-1
assay 1522	lnc-ANKRD27-2	lnc-ANKRD27-2:1	ENST00000509808,TCONS_00026846	ENSG00000249530,XLOC_013300,linc-TSHZ3-6,AC007773.1
assay 1523	lnc-RPS4XP21-1	lnc-RPS4XP21-1:1	ENST00000514883	ENSG00000249886
assay 1524	lnc-ZNF599-2	lnc-ZNF599-2:1	ENST00000502044,ENST00000590963.1	ENSG00000246294,ENSG00000267767.2,CTC-523E23.4
assay 1525	lnc-ZNF30-2	lnc-ZNF30-2:2	ENST00000541350,ENST00000595783.1	ENSG00000256946,AC008555.4,ENSG00000269037.1,CTC-523E23.6
assay 1526	lnc-ZNF30-1	lnc-ZNF30-1:1	ENST00000509942,TCONS_00026830,NONHSAT065779	ENSG00000248495,XLOC_013047,linc-ZNF30-1
assay 1527	lnc-HSPB6-1	lnc-HSPB6-1:1	ENST00000501632	ENSG00000247203
assay 1528	LINC01529	LINC01529:2	ENST00000433059,ENST00000433059.1,AC002398.5-001,OTTHUMT00000109494.1,NONHSAT065921	ENSG00000225872,AC002398.5,ENSG00000225872.2,OTTHUMG00000048120.2,LINC01529,
assay 1529	lnc-ZNF566-1	lnc-ZNF566-1:1	ENST00000500282	ENSG00000246576
assay 1530	lnc-AC092295.7.1-2	lnc-AC092295.7.1-2:1	ENST00000500856	ENSG00000247034
assay 1531	lnc-ZNF382-2	lnc-ZNF382-2:1	ENST00000499057	ENSG00000245218
assay 1532	lnc-ZNF382-1	lnc-ZNF382-1:1	ENST00000429170	ENSG00000232819
assay 1533	lnc-ZNF567-2	lnc-ZNF567-2:1	ENST00000500464	ENSG00000244997,AC020928.1
assay 1534	ZNF790-AS1	ZNF790-AS1:10	ENST00000501367,ENST00000588906.1,ENST00000588906.5	ENSG00000247207,AC020928.2,ENSG00000267254.1,CTD-2162K18.5,ENSG00000267254.5,ZNF790-AS1,
assay 1535	lnc-HKR1-1	lnc-HKR1-1:6	ENST00000504080	ENSG00000248454
assay 1536	lnc-C19orf54-1	lnc-C19orf54-1:1	ENST00000511958,NONHSAT066419,ENST00000595728.2	ENSG00000249523,AC008537.3,ENSG00000282951.1,CTC-490E21.14
assay 1537	PCAT19	PCAT19:2	ENST00000508289,NONHSAT066452,ENST00000595837.1	ENSG00000249527,ENSG00000267107.2,AC011526.1,ENSG00000267107.6,PCAT19,LINC01190
assay 1538	lnc-ATP1A3-1	lnc-ATP1A3-1:1	ENST00000504705	ENSG00000250528
assay 1539	lnc-ZNF526-1	lnc-ZNF526-1:1	ENST00000510388,TCONS_00026792,ENST00000559786.1,CTC-378H22.2-001,OTTHUMT00000416146.1,NONHSAT066523	ENSG00000249075,XLOC_013083,linc-ZNF526-1,ENSG00000259436.1,CTC-378H22.2,OTTHUMG00000171961.1
assay 1540	lnc-LYPD5-1	lnc-LYPD5-1:1	ENST00000499389	ENSG00000247547,AC011508.1
assay 1541	lnc-ZNF404-1	lnc-ZNF404-1:2	ENST00000498944	ENSG00000247377,AC006213.1
assay 1542	lnc-NKPD1-1	lnc-NKPD1-1:1	ENST00000507442,NONHSAT066761	ENSG00000250044,AC011489.1
assay 1543	lnc-RTN2-1	lnc-RTN2-1:1	ENST00000501583,NONHSAT066781	ENSG00000248000,AC138128.1
assay 1544	lnc-OPA3-1	lnc-OPA3-1:1	ENST00000448055	ENSG00000248042
assay 1545	lnc-IGFL4-1	lnc-IGFL4-1:1	ENST00000366172,NONHSAT066844	ENSG00000203347,AC007785.1
assay 1546	lnc-CCDC8-1	lnc-CCDC8-1:1	ENST00000499483,NONHSAT066885	ENSG00000246156
assay 1547	lnc-AC011484.1-1	lnc-AC011484.1-1:1	ENST00000503237	ENSG00000248985
assay 1548	DACT3-AS1	DACT3-AS1:5	ENST00000525352,ENST00000525352.1,CTB-12A17.1-003,OTTHUMT00000387313.1,NONHSAT066910	ENSG00000245598,CTB-12A17.1,ENSG00000245598.2,OTTHUMG00000165987.1,DACT3-AS1,ENSG00000245598.6,
assay 1549	lnc-TMEM160-1	lnc-TMEM160-1:1	ENST00000501576	ENSG00000246803
assay 1550	NAPA-AS1	NAPA-AS1:2	ENST00000500835,NONHSAT066972,ENST00000593284.1,ENST00000593284.5	ENSG00000245602,AC073548.1,ENSG00000268061.1,NAPA-AS1,ENSG00000268061.5,
assay 1551	lnc-ELSPBP1-1	lnc-ELSPBP1-1:1	ENST00000503308	ENSG00000250291
assay 1552	CARD8-AS1	CARD8-AS1:1	ENST00000499475	ENSG00000247217,AC008392.1,LOC100505812
assay 1553	lnc-LMTK3-1	lnc-LMTK3-1:1	ENST00000500348	ENSG00000246646
assay 1554	lnc-TEAD2-1	lnc-TEAD2-1:1	ENST00000505462,NONHSAT067178,ENST00000599433.1,NR_110729	ENSG00000249897,ENSG00000268686.1,AC010524.2
assay 1555	PTOV1-AS1	PTOV1-AS1:4	ENST00000501766,NONHSAT067253,ENST00000600742.1	ENSG00000245041,ENSG00000268006.1,PTOV1-AS1,
assay 1556	lnc-SIGLEC16-1	lnc-SIGLEC16-1:1	ENST00000505832	ENSG00000250401
assay 1557	lnc-ZNF473-1	lnc-ZNF473-1:1	ENST00000527209,ENST00000527209.1,CTD-2126E3.1-001,OTTHUMT00000384643.1,NONHSAT067308	ENSG00000204666,CTD-2126E3.1,ENSG00000204666.3,OTTHUMG00000165525.1,FLJ26850
assay 1558	SPACA6P-AS	SPACA6P-AS:1	ENST00000503177,NONHSAT067460,NR_108100,ENST00000602324.1	ENSG00000251384,AC018755.2,ENSG00000269959.1,SPACA6P-AS,
assay 1559	ZNF350-AS1	ZNF350-AS1:4	ENST00000500242	ENSG00000246125,AC011460.1,uc002pyc
assay 1560	lnc-ZNF841-1	lnc-ZNF841-1:1	ENST00000514408	ENSG00000249246
assay 1561	lnc-ZNF613-2	lnc-ZNF613-2:1	ENST00000377305	ENSG00000245697
assay 1562	ZNF528-AS1	ZNF528-AS1:9	ENST00000500322,NONHSAT067541	ENSG00000246015,AC010332.1,
assay 1563	lnc-ZNF160-1	lnc-ZNF160-1:1	ENST00000512592	ENSG00000251255
assay 1564	lnc-EPS8L1-1	lnc-EPS8L1-1:1	ENST00000509693	ENSG00000248481
assay 1565	lnc-EPS8L1-2	lnc-EPS8L1-2:1	ENST00000509804,NONHSAT067997,ENST00000591665.1	ENSG00000249659,ENSG00000267577.1,CTD-2587H24.5
assay 1566	lnc-BRSK1-1	lnc-BRSK1-1:1	ENST00000511136,TCONS_00026835,NONHSAT068005,ENST00000585911.1	ENSG00000249969,XLOC_013154,linc-BRSK1-2,AC010327.1,ENSG00000267649.1,CTD-2587H24.10
assay 1567	lnc-NLRP5-1	lnc-NLRP5-1:1	ENST00000505773,TCONS_00026836	ENSG00000248386,XLOC_013163,linc-ZNF444-2,AC024580.2
assay 1568	ZNF582-AS1	ZNF582-AS1:16	ENST00000501792,ENST00000589888.1,ENST00000589888.5	ENSG00000245902,AC006116.1,ENSG00000267454.1,ZNF582-AS1,ENSG00000267454.5,
assay 1569	lnc-ZNF582-2	lnc-ZNF582-2:1	ENST00000504904,NONHSAT068153	ENSG00000250660
assay 1570	lnc-ZNF667-2	lnc-ZNF667-2:1	ENST00000499186	ENSG00000245443,AC005498.1
assay 1571	lnc-ZNF667-1	lnc-ZNF667-1:1	ENST00000499394	ENSG00000246247
assay 1572	lnc-ZNF71-1	lnc-ZNF71-1:1	ENST00000512081	ENSG00000250702
assay 1573	PEG3-AS1	PEG3-AS1:1	ENST00000513382	ENSG00000248561,APEG3,NCRNA00155
assay 1574	MIMT1	MIMT1:2	ENST00000506016,TCONS_00026756,NR_024059	ENSG00000249567,XLOC_013173,linc-USP29-1,MIMT1,MIM1,NCRNA00067,LINC00067
assay 1575	lnc-VN1R1-1	lnc-VN1R1-1:1	ENST00000501492	ENSG00000246220
assay 1576	lnc-AC003682.1-2	lnc-AC003682.1-2:1	ENST00000499896	ENSG00000247474
assay 1577	lnc-ZNF814-2	lnc-ZNF814-2:1	ENST00000514177,NONHSAT068280	ENSG00000250014
assay 1578	lnc-ZNF814-1	lnc-ZNF814-1:1	ENST00000416025	ENSG00000225702
assay 1579	lnc-CTD-2368P22.1.1-2	lnc-CTD-2368P22.1.1-2:1	ENST00000501768	ENSG00000244835
assay 1580	lnc-ZNF135-1	lnc-ZNF135-1:1	ENST00000500161	ENSG00000246463
assay 1581	lnc-ZNF8-2	lnc-ZNF8-2:1	ENST00000501378	ENSG00000244936
assay 1582	lnc-ZNF132-1	lnc-ZNF132-1:1	ENST00000510567	ENSG00000248580
assay 1583	lnc-ZNF446-1	lnc-ZNF446-1:1	ENST00000514271	ENSG00000249146
assay 1584	lnc-C20orf96-1	lnc-C20orf96-1:1	ENST00000500893	ENSG00000247315
assay 1585	lnc-C20orf96-3	lnc-C20orf96-3:1	ENST00000500146,NONHSAT078055	ENSG00000246892,AL034548.1
assay 1586	lnc-C20orf96-4	lnc-C20orf96-4:1	ENST00000510727	ENSG00000248992
assay 1587	SDCBP2-AS1	SDCBP2-AS1:9	ENST00000446423,ENST00000446423.1,FKBP1A-SDCBP2-001,OTTHUMT00000077548.1	ENSG00000234684,FKBP1A-SDCBP2,ENSG00000234684.1,OTTHUMG00000031671.1,ENSG00000234684.2,SDCBP2-AS1,ENSG00000234684.6,
assay 1588	SIRPG-AS1	SIRPG-AS1:1	ENST00000456177,ENST00000456177.1,RP11-77C3.3-002,OTTHUMT00000251689.1,NONHSAT078124,ENST00000456177.5	ENSG00000237914,RP11-77C3.3,ENSG00000237914.1,OTTHUMG00000031675.2,ENSG00000237914.5,SIRPG-AS1,
assay 1589	lnc-SIRPA-2	lnc-SIRPA-2:1	ENST00000446562,ENST00000446562.1,RP4-684O24.5-001,OTTHUMT00000251764.1,NONHSAT078147	ENSG00000233896,RP4-684O24.5,ENSG00000233896.1,OTTHUMG00000129569.1
assay 1590	UBOX5-AS1	UBOX5-AS1:3	ENST00000446537,ENST00000446537.1,RP5-1187M17.7-001,OTTHUMT00000077704.1,ENST00000446537.5	ENSG00000235958,RP5-1187M17.7,ENSG00000235958.1,OTTHUMG00000031730.1,UBOX5-AS1,ENSG00000235958.5,
assay 1591	lnc-ITPA-1	lnc-ITPA-1:1	ENST00000502279	ENSG00000250798
assay 1592	lnc-RNF24-1	lnc-RNF24-1:1	ENST00000499787	ENSG00000247957
assay 1593	MCM8-AS1	MCM8-AS1:1	ENST00000500193,NONHSAT078516,ENST00000613522.1	ENSG00000247862,AL035461.1,ENSG00000278719.1,MCM8-AS1,
assay 1594	lnc-PLCB1-1	lnc-PLCB1-1:1	ENST00000457707,ENST00000457707.1,RP5-971N18.3-001,OTTHUMT00000077927.1,NONHSAT078550	ENSG00000229766,RP5-971N18.3,ENSG00000229766.1,OTTHUMG00000031842.1,ENSG00000229766.2,ENSG00000229766.6
assay 1595	SNAP25-AS1	SNAP25-AS1:9	ENST00000451151.5	ENSG00000227906.7,SNAP25-AS1,
assay 1596	lnc-C20orf94-1	lnc-C20orf94-1:1	ENST00000501369,NONHSAT078601	ENSG00000245640,AL035456.1
assay 1597	RASSF8-AS1	RASSF8-AS1:4	ENST00000502069,ENST00000502069.2,RP11-877E17.2-006,OTTHUMT00000402342.1,NONHSAT027375,ENST00000502069.6	ENSG00000246695,RP11-877E17.2,ENSG00000246695.3,OTTHUMG00000169126.2,RASSF8-AS1,ENSG00000246695.7,
assay 1598	LINC00652	LINC00652:6	ENST00000412553.5	ENSG00000179935.9,LINC00652,HSPC072
assay 1599	lnc-XRN2-2	lnc-XRN2-2:5	ENST00000246027,ENST00000246027.8,PLK1S1-007,OTTHUMT00000078266.2	ENSG00000088970,PLK1S1,ENSG00000088970.10,OTTHUMG00000032020.2,ENSG00000088970.11
assay 1600	LINC00261	LINC00261:4	ENST00000450346,ENST00000564492.1,LINC00261-003,OTTHUMT00000106574.1,NONHSAT078992	ENSG00000225074,NCRNA00261,ENSG00000259974.1,LINC00261,OTTHUMG00000046240.1,ENSG00000259974.2,bA216C10.1,HCCDR1,TCONS_00027846,ALIEN,DEANR1,onco-lncRNA-17
assay 1601	LINC00656	LINC00656:2	ENST00000443744,ENST00000443744.1,RP4-737E23.4-001,OTTHUMT00000256764.1	ENSG00000233746,RP4-737E23.4,ENSG00000233746.1,OTTHUMG00000133099.1,LINC00656,
assay 1602	lnc-C20orf3-1	lnc-C20orf3-1:1	ENST00000508332,TCONS_00028028,NONHSAT079118	ENSG00000250527,XLOC_013703,linc-GGTLC1-7,AL035661.1
assay 1603	lnc-CST7-2	lnc-CST7-2:1	ENST00000506743	ENSG00000249718
assay 1604	lnc-VSX1-1	lnc-VSX1-1:9	ENST00000426854,TCONS_00028030,ENST00000426854.1,RP4-738P15.1-002,OTTHUMT00000078390.1,NONHSAT079136,ENST00000426854.5	ENSG00000230725,XLOC_013704,linc-VSX1-2,RP4-738P15.1,ENSG00000230725.1,OTTHUMG00000032113.1,ENSG00000230725.5
assay 1605	lnc-ASXL1-1	lnc-ASXL1-1:1	ENST00000503924,TCONS_00027922,NONHSAT079354	ENSG00000249039,XLOC_013506,linc-ASXL1
assay 1606	lnc-RP11-410N8.4.1-3	lnc-RP11-410N8.4.1-3:1	ENST00000498926	ENSG00000245977
assay 1607	lnc-COMMD7-1	lnc-COMMD7-1:6	ENST00000360785.5	ENSG00000198547.8,C20orf203
assay 1608	lnc-SCAND1-3	lnc-SCAND1-3:1	ENST00000441208,ENST00000441208.1,RP11-234K24.3-001,OTTHUMT00000078970.1,NONHSAT079558	ENSG00000232406,RP11-234K24.3,ENSG00000232406.1,OTTHUMG00000032377.1,ENSG00000232406.2,ENSG00000232406.6
assay 1609	lnc-SLA2-1	lnc-SLA2-1:1	ENST00000500008	ENSG00000246654
assay 1610	lnc-C20orf118-1	lnc-C20orf118-1:1	ENST00000509795	ENSG00000250861
assay 1611	SNHG17	SNHG17:20	ENST00000414142,ENST00000414142.1,RP4-564F22.2-005,OTTHUMT00000079165.1,NONHSAT079661,ENST00000414142.5	ENSG00000196756,RP4-564F22.2,ENSG00000196756.5,OTTHUMG00000032442.1,ENSG00000196756.7,SNHG17,ENSG00000196756.11,
assay 1612	lnc-KIAA1755-3	lnc-KIAA1755-3:1	ENST00000439232,ENST00000439232.1,SNORA71B-001,OTTHUMT00000079173.1	ENSG00000235408,AL080249.2,ENSG00000235408.1,SNORA71B,OTTHUMG00000032446.1
assay 1613	SNHG11	SNHG11:2	ENST00000400436,ENST00000400436.2,SNHG11-007,OTTHUMT00000079182.1,NONHSAT079674,ENST00000400436.6	ENSG00000174365,SNHG11,ENSG00000174365.14,OTTHUMG00000032449.1,ENSG00000174365.15,ENSG00000174365.19,LINC00101
assay 1614	lnc-LPIN3-1	lnc-LPIN3-1:1	ENST00000500201	ENSG00000246885
assay 1615	lnc-SRSF6-3	lnc-SRSF6-3:3	NONHSAT079804,NR_110004,ENST00000457704.2	ENSG00000229042.2,RP1-232N11.2
assay 1616	OSER1-AS1	OSER1-AS1:4	ENST00000437730,ENST00000437730.1,RP5-995J12.2-004,OTTHUMT00000079340.2,NONHSAT079850,ENST00000437730.5	ENSG00000223891,RP5-995J12.2,ENSG00000223891.1,OTTHUMG00000032521.2,OSER1-AS1,ENSG00000223891.5,
assay 1617	HNF4A-AS1	HNF4A-AS1:3	ENST00000452481,ENST00000452481.1,RP5-881L22.4-001,OTTHUMT00000079345.1,NONHSAT079873,NR_109949	ENSG00000229005,RP5-881L22.4,ENSG00000229005.1,OTTHUMG00000032525.1,ENSG00000229005.2,HNF4A-AS1,uc002xlx
assay 1618	lnc-NCOA3-3	lnc-NCOA3-3:1	ENST00000413818,ENST00000413818.2,RP4-569M23.2-001,OTTHUMT00000079599.2,NONHSAT080052	ENSG00000231119,RP4-569M23.2,ENSG00000231119.2,OTTHUMG00000032668.2
assay 1619	lnc-ARFGEF2-2	lnc-ARFGEF2-2:6	ENST00000508054,TCONS_00027943,NONHSAT080155	ENSG00000248368,XLOC_013552,linc-ARFGEF2-3
assay 1620	lnc-ARFGEF2-1	lnc-ARFGEF2-1:1	ENST00000456747	ENSG00000245952
assay 1621	lnc-DDX27-3	lnc-DDX27-3:1	ENST00000501864	ENSG00000247609
assay 1622	LINC01270	LINC01270:1	ENST00000371639,ENST00000371639.3,RP11-290F20.1-001,OTTHUMT00000079678.1,NONHSAT080290,ENST00000371639.7	ENSG00000203999,RP11-290F20.1,ENSG00000203999.4,OTTHUMG00000032719.1,ENSG00000203999.8,LINC01270,
assay 1623	lnc-ZNF217-2	lnc-ZNF217-2:1	ENST00000436286.2,RP4-669H2.1-001,OTTHUMT00000080413.2,NONHSAT080392	ENSG00000231703.2,RP4-669H2.1,OTTHUMG00000033066.2
assay 1624	lnc-TSHZ2-1	lnc-TSHZ2-1:2	ENST00000424252.2	ENSG00000197670.6,RP4-724E16.2
assay 1625	lnc-SPO11-1	lnc-SPO11-1:1	ENST00000412321,ENST00000412321.1,RP4-813D12.3-001,OTTHUMT00000079829.2	ENSG00000226308,RP4-813D12.3,ENSG00000226308.1,OTTHUMG00000032811.2
assay 1626	lnc-CTCFL-1	lnc-CTCFL-1:1	ENST00000503777,TCONS_00028072,NONHSAT080509	ENSG00000251422,XLOC_013814,linc-CTCFL-1,AL035541.1
assay 1627	APCDD1L-AS1	APCDD1L-AS1:9	ENST00000427794,ENST00000427794.1,RP5-907D15.2-003,OTTHUMT00000079885.1,NONHSAT080552	ENSG00000231290,RP5-907D15.2,ENSG00000231290.1,OTTHUMG00000032847.2,APCDD1L-AS1,ENSG00000231290.5,
assay 1628	MIR646HG	MIR646HG:20	ENST00000427820,ENST00000427820.1,RP5-1043L13.1-011,OTTHUMT00000079957.1,NONHSAT080651	ENSG00000228340,RP5-1043L13.1,ENSG00000228340.1,OTTHUMG00000032883.1,ENSG00000228340.5,MIR646HG,
assay 1629	MIR646HG	MIR646HG:23	ENST00000506383,NONHSAT080673	ENSG00000248220,AL161940.1,
assay 1632	lnc-YTHDF1-1	lnc-YTHDF1-1:1	ENST00000504036	ENSG00000249254
assay 1633	lnc-COL20A1-1	lnc-COL20A1-1:1	ENST00000370257,ENST00000370257.1,RP11-261N11.8-002,OTTHUMT00000280681.1,NONHSAT080860,NR_110634	ENSG00000203900,RP11-261N11.8,ENSG00000203900.2,OTTHUMG00000032958.2
assay 1634	lnc-COL20A1-2	lnc-COL20A1-2:1	ENST00000505424,TCONS_00027982,NONHSAT080869	ENSG00000250203,XLOC_013611,linc-PPDPF-4
assay 1635	LINC00176	LINC00176:7	ENST00000358393,ENST00000358393.1,LINC00176-003,OTTHUMT00000354076.1,NONHSAT081015	ENSG00000196421,NCRNA00176,ENSG00000196421.3,LINC00176,OTTHUMG00000033015.2,ENSG00000196421.7,DKFZp434G015,FLJ27267
assay 1636	MIR99AHG	MIR99AHG:8	NONHSAT081226,ENST00000428669.2,ENST00000428669.6	ENSG00000215386.6,LINC00478,ENSG00000215386.10,MIR99AHG,MONC
assay 1637	lnc-CXADR-2	lnc-CXADR-2:1	ENST00000510743	ENSG00000250851
assay 1638	MIR548XHG	MIR548XHG:3	ENST00000355189,ENST00000355189.3,AL109763.2-002,OTTHUMT00000158277.1,NONHSAT081312,ENST00000355189.7	ENSG00000224141,AL109763.2,ENSG00000224141.1,OTTHUMG00000074544.1,ENSG00000224141.5,MIR548XHG,
assay 1639	lnc-JAM2-6	lnc-JAM2-6:4	ENST00000415182,ENST00000415182.1,AP000476.1-002,OTTHUMT00000171138.1,NONHSAT081453	ENSG00000237484,AP000476.1,ENSG00000237484.3,OTTHUMG00000078326.1,ENSG00000237484.5
assay 1640	LINC00158	LINC00158:2	ENST00000332587,ENST00000332587.4,LINC00158-002,OTTHUMT00000171189.1,NONHSAT081476,NR_024027,ENST00000332587.8	ENSG00000185433,NCRNA00158,ENSG00000185433.4,LINC00158,OTTHUMG00000078368.1,ENSG00000185433.8,
assay 1641	lnc-MRPL39-2	lnc-MRPL39-2:1	ENST00000501838,TCONS_00028904,NONHSAT081497	ENSG00000246147,XLOC_014038,linc-TMPRSS15-16,AL109616.1
assay 1642	MIR155HG	MIR155HG:1	ENST00000456917,ENST00000456917.1,MIR155HG-001,OTTHUMT00000171187.1,NONHSAT081498	ENSG00000234883,MIR155HG,ENSG00000234883.1,OTTHUMG00000078367.1,ENSG00000234883.2,ENSG00000234883.3,BIC,NCRNA00172
assay 1643	lnc-JAM2-1	lnc-JAM2-1:1	ENST00000509807	ENSG00000251052
assay 1644	PAXBP1-AS1	PAXBP1-AS1:5	ENST00000440052,ENST00000440052.1,GCFC1-AS1-002,OTTHUMT00000139629.1,ENST00000440052.5	ENSG00000238197,GCFC1-AS1,ENSG00000238197.1,OTTHUMG00000064979.3,PAXBP1-AS1,ENSG00000238197.5,
assay 1645	IL10RB-AS1	IL10RB-AS1:1	ENST00000411998,ENST00000411998.1,AP000295.7-001,OTTHUMT00000139822.1	ENSG00000223799,AP000295.7,ENSG00000223799.1,OTTHUMG00000065125.1,IL10RB-AS1,IFNAR2-AS1
assay 1646	lnc-SETD4-1	lnc-SETD4-1:1	ENST00000503619,NONHSAT081935	ENSG00000251481,AP000688.1
assay 1647	CBR3-AS1	CBR3-AS1:12	ENST00000427491,ENST00000427491.1,CBR3-AS1-003,OTTHUMT00000194621.1	ENSG00000236830,AP000689.8,ENSG00000236830.1,CBR3-AS1,OTTHUMG00000086607.1,ENSG00000236830.2,ENSG00000236830.6,PlncRNA-1
assay 1648	DSCR9	DSCR9:9	ENST00000454482.2,DSCR9-001,OTTHUMT00000194797.2,NR_026719	ENSG00000230366.5,DSCR9,OTTHUMG00000086655.2,ENSG00000230366.9,NCRNA00038
assay 1649	LINC00479	LINC00479:1	ENST00000412102,ENST00000412102.1,LINC00479-001,OTTHUMT00000195207.3,NONHSAT082274,NR_027272,ENST00000412102.5	ENSG00000236384,C21orf129,ENSG00000236384.2,LINC00479,OTTHUMG00000086773.4,ENSG00000236384.3,ENSG00000236384.7,PRED76,FLJ32835
assay 1650	lnc-NDUFV3-1	lnc-NDUFV3-1:1	ENST00000506887	ENSG00000251415
assay 1651	lnc-ITGB2-1	lnc-ITGB2-1:1	ENST00000504556	ENSG00000250713
assay 1652	COL18A1-AS1	COL18A1-AS1:2	ENST00000397787,ENST00000397787.1,COL18A1-AS1-002,OTTHUMT00000269033.2,NONHSAT082960,NR_028082,ENST00000397787.5	ENSG00000183535,NCRNA00175,ENSG00000183535.5,COL18A1-AS1,OTTHUMG00000090401.3,ENSG00000183535.9,PRED80
assay 1653	lnc-C21orf58-1	lnc-C21orf58-1:1	ENST00000499524,NONHSAT083071	ENSG00000245754,AP000337.1
assay 1654	lnc-MRPL40-2	lnc-MRPL40-2:1	ENST00000512240,NONHSAT083403	ENSG00000248786,AC000079.1
assay 1655	lnc-MRPL40-1	lnc-MRPL40-1:1	ENST00000431090,ENST00000431090.1,AC000068.5-001,OTTHUMT00000316490.1,NONHSAT083405	ENSG00000185065,AC000068.5,ENSG00000185065.6,OTTHUMG00000150135.1
assay 1656	lnc-CLDN5-1	lnc-CLDN5-1:1	ENST00000514976	ENSG00000250369
assay 1657	lnc-RTN4R-1	lnc-RTN4R-1:1	ENST00000506039,TCONS_00029346,ENST00000506039.1,XXbac-B444P24.8-001,OTTHUMT00000318944.3,NONHSAT083491	ENSG00000249923,XLOC_014299,linc-TRMT2A,ENSG00000249923.1,XXbac-B444P24.8,OTTHUMG00000150567.3
assay 1658	lnc-POM121L4P-1	lnc-POM121L4P-1:10	ENST00000419950,ENST00000419950.1,TMEM191A-006,OTTHUMT00000316654.1,NONHSAT083587,ENST00000419950.5	ENSG00000226287,TMEM191A,ENSG00000226287.3,OTTHUMG00000150164.2,ENSG00000226287.7
assay 1659	lnc-AP000350.10.1-1	lnc-AP000350.10.1-1:1	ENST00000511223	ENSG00000247349
assay 1660	lnc-GGT5-1	lnc-GGT5-1:1	ENST00000452954	ENSG00000225686
assay 1661	lnc-TMEM211-1	lnc-TMEM211-1:1	ENST00000507732,NONHSAT084388	ENSG00000251180
assay 1663	lnc-CRYBA4-1	lnc-CRYBA4-1:3	ENST00000418918,TCONS_00029373,ENST00000418918.1,MIAT-006,OTTHUMT00000320801.1,NONHSAT084505,ENST00000418918.5	ENSG00000225783,XLOC_014192,linc-HSCB-11,MIAT,ENSG00000225783.2,OTTHUMG00000150985.2,ENSG00000225783.6
assay 1664	lnc-CRYBA4-1	lnc-CRYBA4-1:43	ENST00000417083,TCONS_00029395,ENST00000417083.1,CTA-211A9.5-008,OTTHUMT00000320775.1,NONHSAT084547	ENSG00000244625,XLOC_014192,linc-HSCB-11,CTA-211A9.5,ENSG00000244625.1,OTTHUMG00000150981.2,ENSG00000244625.5,MIATNB
assay 1665	ZNRF3-AS1	ZNRF3-AS1:1	ENST00000325660,ENST00000325660.3,ZNRF3-AS1-001,OTTHUMT00000331448.1,NONHSAT084665,NR_046851	ENSG00000177993,ZNRF3-AS1,ENSG00000177993.3,OTTHUMG00000153511.1,
assay 1666	lnc-ASCC2-1	lnc-ASCC2-1:1	ENST00000504478	ENSG00000249836
assay 1668	TUG1	TUG1:22	NONHSAT084831,ENST00000519077.3	ENSG00000253352.4,TUG1,ENSG00000253352.8,FLJ20618,NCRNA00080,LINC00080
assay 1669	lnc-FBXO7-1	lnc-FBXO7-1:1	ENST00000512799	ENSG00000249905
assay 1670	lnc-TIMP3-2	lnc-TIMP3-2:1	ENST00000514117	ENSG00000251658
assay 1671	lnc-ANKRD54-1	lnc-ANKRD54-1:1	ENST00000455466	ENSG00000235456
assay 1672	lnc-SMCR7L-1	lnc-SMCR7L-1:1	ENST00000514789	ENSG00000250953
assay 1673	lnc-MCHR1-1	lnc-MCHR1-1:1	ENST00000499213	ENSG00000247100
assay 1674	lnc-XRCC6-1	lnc-XRCC6-1:1	ENST00000510703,TCONS_00029427,NONHSAT086924	ENSG00000249355,XLOC_014251,linc-XRCC6
assay 1675	lnc-SERHL2-3	lnc-SERHL2-3:1	ENST00000502807,NONHSAT087080	ENSG00000248178,AL049757.1
assay 1676	lnc-C22orf40-1	lnc-C22orf40-1:1	ENST00000509577	ENSG00000249062
assay 1677	lnc-PPARA-1	lnc-PPARA-1:1	ENST00000499161,NONHSAT087306	ENSG00000247670,AL078611.1
assay 1678	lnc-TBC1D22A-2	lnc-TBC1D22A-2:1	ENST00000502868,NONHSAT087331	ENSG00000249879,AL021392.1
assay 1679	LINC00898	LINC00898:1	ENST00000380990,ENST00000380990.1,RP11-191L9.6-001,OTTHUMT00000317560.1,NONHSAT087349,NR_033377,ENST00000380990.5	ENSG00000205634,RP11-191L9.6,ENSG00000205634.1,OTTHUMG00000150323.1,ENSG00000205634.2,LINC00898,ENSG00000205634.6,
assay 1680	lnc-TBC1D22A-4	lnc-TBC1D22A-4:3	ENST00000438810,ENST00000438810.1,RP11-191L9.4-003,OTTHUMT00000317558.1,NONHSAT087358	ENSG00000224271,RP11-191L9.4,ENSG00000224271.1,OTTHUMG00000150321.1,ENSG00000224271.5
assay 1681	lnc-BRD1-2	lnc-BRD1-2:1	ENST00000447372,TCONS_00029494,ENST00000447372.1,RP5-983L19.2-001,OTTHUMT00000317428.1,NONHSAT087415	ENSG00000226954,XLOC_014412,linc-CERK-3,RP5-983L19.2,ENSG00000226954.1,OTTHUMG00000150297.1
assay 1682	lnc-ALG12-1	lnc-ALG12-1:1	ENST00000502014	ENSG00000246355
assay 1683	lnc-ZBED4-1	lnc-ZBED4-1:1	ENST00000499173,NONHSAT087446	ENSG00000248043,AL671710.1
assay 1684	lnc-ARHGAP6-1	lnc-ARHGAP6-1:8	ENST00000433747.2,ENST00000433747.6	ENSG00000234129.3,RP11-120D5.1,ENSG00000234129.7
assay 1685	lnc-ATP6AP2-4	lnc-ATP6AP2-4:1	ENST00000447651,TCONS_00016930,ENST00000447651.1,AC092198.1-001,OTTHUMT00000060663.2,NONHSAT136682	ENSG00000223486,XLOC_007959,linc-ATP6AP2-2,AC092198.1,ENSG00000223486.1,OTTHUMG00000024099.2
assay 1686	LINC01204	LINC01204:4	ENST00000422047,TCONS_00016984,ENST00000422047.1,RP11-245M24.1-001,OTTHUMT00000056341.1,NONHSAT136795	ENSG00000229563,XLOC_007966,linc-ZNF673-4,RP11-245M24.1,ENSG00000229563.1,OTTHUMG00000021406.1,ENSG00000229563.2,ENSG00000229563.6,LINC01204,
assay 1687	ZNF674-AS1	ZNF674-AS1:4	ENST00000421685.2	ENSG00000230844.2,ZNF674-AS1,
assay 1688	USP27X-AS1	USP27X-AS1:3	ENST00000437322.2	ENSG00000234390.4,USP27X-AS1,
assay 1689	lnc-TSPYL2-2	lnc-TSPYL2-2:1	ENST00000452825	ENSG00000224306
assay 1690	LINC01420	LINC01420:2	ENST00000374922,ENST00000374922.4,RP11-622K12.1-001,OTTHUMT00000056902.1,NONHSAT137270	ENSG00000204272,RP11-622K12.1,ENSG00000204272.6,OTTHUMG00000021676.1,
assay 1691	lnc-FAAH2-1	lnc-FAAH2-1:1	ENST00000505360	ENSG00000250805
assay 1692	lnc-ZXDA-1	lnc-ZXDA-1:1	ENST00000506499	ENSG00000249187
assay 1694	XIST	XIST:24	ENST00000416330,TCONS_00017073,ENST00000416330.1,XIST-002,OTTHUMT00000057240.3,NONHSAT147736	ENSG00000229807,XLOC_008185,linc-NAP1L2-4,XIST,ENSG00000229807.3,OTTHUMG00000021839.3,ENSG00000229807.5,ENSG00000229807.9,NCRNA00001,DXS1089,swd66,LINC00001
assay 1696	FTX	FTX:12	ENST00000418855,ENST00000418855.1,FTX-003,OTTHUMT00000057257.1,NONHSAT137628,ENST00000418855.5	ENSG00000230590,FTX,ENSG00000230590.1,OTTHUMG00000021850.1,ENSG00000230590.3,ENSG00000230590.7,LINC00182,FLJ33139
assay 1697	LINC00630	LINC00630:10	ENST00000416381,ENST00000416381.1,LL0XNC01-157D4.1-005,OTTHUMT00000057668.1,NONHSAT138007	ENSG00000223546,LL0XNC01-157D4.1,ENSG00000223546.2,OTTHUMG00000022077.1,LINC00630,ENSG00000223546.6,
assay 1698	lnc-TEX13B-1	lnc-TEX13B-1:1	ENST00000430140,ENST00000430140.1,RP6-191P20.4-001,OTTHUMT00000057856.1,NONHSAT138125,NR_110395	ENSG00000236064,RP6-191P20.4,ENSG00000236064.1,OTTHUMG00000022173.1
assay 1699	lnc-COL4A5-1	lnc-COL4A5-1:1	ENST00000436013,ENST00000436013.1,RP6-24A23.3-001,OTTHUMT00000057878.1,NONHSAT138145,NR_110652	ENSG00000237863,RP6-24A23.3,ENSG00000237863.1,OTTHUMG00000022180.1,ENSG00000237863.2
assay 1700	PLS3-AS1	PLS3-AS1:1	ENST00000543279,NONHSAT138255,NR_110384	ENSG00000256559,AC003983.1,
assay 1701	LINC01285	LINC01285:5	ENST00000412422.2,ENST00000412422.6	ENSG00000203650.3,RP4-562J12.2,ENSG00000203650.8,LINC01285,
assay 1702	SLC25A5-AS1	SLC25A5-AS1:4	ENST00000395539,ENST00000395539.2,SLC25A5-AS1-201	ENSG00000224281,RP3-404F18.2,ENSG00000224281.3,SLC25A5-AS1,OTTHUMG00000022273.1,ENSG00000224281.4,
assay 1703	lnc-GPR119-1	lnc-GPR119-1:1	ENST00000458525,ENST00000458525.1,RP1-274L7.1-001,OTTHUMT00000058271.1,NONHSAT138520	ENSG00000229702,RP1-274L7.1,ENSG00000229702.1,OTTHUMG00000022398.1
assay 1704	MIR503HG	MIR503HG:7	ENST00000441492,ENST00000441492.1,AC004383.4-001,OTTHUMT00000058369.1,NONHSAT138627	ENSG00000223749,AC004383.4,ENSG00000223749.2,OTTHUMG00000022455.1,ENSG00000223749.3,MIR503HG,ENSG00000223749.7,MGC16121,H19X
assay 1705	LINC00629	LINC00629:3	ENST00000434384,TCONS_00017012,ENST00000434384.1,AC004383.5-001,OTTHUMT00000058374.1,NONHSAT138635,ENST00000434384.5	ENSG00000227060,XLOC_008068,linc-FAM122C-2,AC004383.5,ENSG00000227060.1,OTTHUMG00000022456.1,ENSG00000227060.2,LINC00629,ENSG00000227060.6,
assay 1706	FGF13-AS1	FGF13-AS1:2	ENST00000438238,ENST00000438238.1,RP1-260J9.2-001,OTTHUMT00000058531.1,NONHSAT138767	ENSG00000226031,RP1-260J9.2,ENSG00000226031.1,OTTHUMG00000137416.1,FGF13-AS1,ENSG00000226031.5,
assay 1707	FMR1-AS1	FMR1-AS1:1	ENST00000433064	ENSG00000224191,FMR1-AS1,ASFMR1,FMR4

## Sheet: Sheet1
		probe_id
		JOVANLNC-2_09212011_WAFERGEN_14_E10	assay 0001
		JOVANLNC-2_09212011_WAFERGEN_12_F7	assay 0002
		JOVANLNC-2_09212011_WAFERGEN_12_F8	assay 0003
		JOVANLNC-2_09212011_WAFERGEN_9_G5	assay 0004
		JOVANLNC-2_09212011_WAFERGEN_8_C10	assay 0005
		JOVANLNC-2_09212011_WAFERGEN_11_C7	assay 0006
		JOVANLNC-2_09212011_WAFERGEN_18_A7	assay 0007
		JOVANLNC-2_09212011_WAFERGEN_17_H10	assay 0008
		JOVANLNC-2_09212011_WAFERGEN_11_C12	assay 0009
		JOVANLNC-2_09212011_WAFERGEN_17_F4	assay 0010
		JOVANLNC-2_09212011_WAFERGEN_16_G10	assay 0011
		JOVANLNC-2_09212011_WAFERGEN_18_A1	assay 0012
		JOVANLNC-2_09212011_WAFERGEN_14_B5	assay 0013
		JOVANLNC-2_09212011_WAFERGEN_9_F9	assay 0014
		JOVANLNC-2_09212011_WAFERGEN_6_F7	assay 0015
		JOVANLNC-2_09212011_WAFERGEN_7_E6	assay 0016
		JOVANLNC-2_09212011_WAFERGEN_4_B5	assay 0017
		JOVANLNC-2_09212011_WAFERGEN_11_E4	assay 0018
		JOVANLNC-2_09212011_WAFERGEN_12_H7	assay 0019
		JOVANLNC-2_09212011_WAFERGEN_1_D2	assay 0020
		JOVANLNC-2_09212011_WAFERGEN_18_G8	assay 0021
		JOVANLNC-2_09212011_WAFERGEN_1_H6	assay 0022
		JOVANLNC-2_09212011_WAFERGEN_14_C4	assay 0023
		JOVANLNC-2_09212011_WAFERGEN_11_F9	assay 0024
		JOVANLNC-2_09212011_WAFERGEN_8_F7	assay 0025
		JOVANLNC-2_09212011_WAFERGEN_1_B5	assay 0026
		JOVANLNC-2_09212011_WAFERGEN_17_D6	assay 0027
		JOVANLNC-2_09212011_WAFERGEN_15_A7	assay 0028
		JOVANLNC-2_09212011_WAFERGEN_9_E8	assay 0029
		JOVANLNC-2_09212011_WAFERGEN_3_C1	assay 0030
		JOVANLNC-2_09212011_WAFERGEN_8_A4	assay 0031
		JOVANLNC-2_09212011_WAFERGEN_7_F10	assay 0032
		JOVANLNC-2_09212011_WAFERGEN_17_H5	assay 0033
		JOVANLNC-2_09212011_WAFERGEN_17_A6	assay 0034
		JOVANLNC-2_09212011_WAFERGEN_9_B10	assay 0035
		JOVANLNC-2_09212011_WAFERGEN_6_E1	assay 0036
		JOVANLNC-2_09212011_WAFERGEN_11_H10	assay 0037
		JOVANLNC-2_09212011_WAFERGEN_1_E4	assay 0038
		JOVANLNC-2_09212011_WAFERGEN_14_E8	assay 0039
		JOVANLNC-2_09212011_WAFERGEN_8_E6	assay 0040
		JOVANLNC-2_09212011_WAFERGEN_2_D9	assay 0041
		JOVANLNC-2_09212011_WAFERGEN_17_D1	assay 0042
		JOVANLNC-2_09212011_WAFERGEN_5_F11	assay 0043
		JOVANLNC-2_09212011_WAFERGEN_15_B4	assay 0044
		JOVANLNC-2_09212011_WAFERGEN_13_C1	assay 0045
		JOVANLNC-2_09212011_WAFERGEN_15_A1	assay 0046
		JOVANLNC-2_09212011_WAFERGEN_17_H6	assay 0047
		JOVANLNC-2_09212011_WAFERGEN_8_B7	assay 0048
		JOVANLNC-2_09212011_WAFERGEN_15_B6	assay 0049
		JOVANLNC-2_09212011_WAFERGEN_17_B7	assay 0050
		JOVANLNC-2_09212011_WAFERGEN_4_C11	assay 0051
		JOVANLNC-2_09212011_WAFERGEN_18_A4	assay 0052
		JOVANLNC-2_09212011_WAFERGEN_17_G1	assay 0053
		JOVANLNC-2_09212011_WAFERGEN_17_E12	assay 0054
		JOVANLNC-2_09212011_WAFERGEN_15_B1	assay 0055
		JOVANLNC-2_09212011_WAFERGEN_17_C10	assay 0056
		JOVANLNC-2_09212011_WAFERGEN_3_A3	assay 0057
		JOVANLNC-2_09212011_WAFERGEN_15_B7	assay 0058
		JOVANLNC-2_09212011_WAFERGEN_8_A6	assay 0059
		JOVANLNC-2_09212011_WAFERGEN_6_E7	assay 0060
		JOVANLNC-2_09212011_WAFERGEN_18_A9	assay 0061
		JOVANLNC-2_09212011_WAFERGEN_7_H1	assay 0062
		JOVANLNC-2_09212011_WAFERGEN_15_C6	assay 0063
		JOVANLNC-2_09212011_WAFERGEN_5_B6	assay 0064
		JOVANLNC-2_09212011_WAFERGEN_5_G10	assay 0065
		JOVANLNC-2_09212011_WAFERGEN_3_F7	assay 0066
		JOVANLNC-2_09212011_WAFERGEN_1_B12	assay 0067
		JOVANLNC-2_09212011_WAFERGEN_9_C9	assay 0068
		JOVANLNC-2_09212011_WAFERGEN_1_H9	assay 0069
		JOVANLNC-2_09212011_WAFERGEN_15_E1	assay 0070
		JOVANLNC-2_09212011_WAFERGEN_1_H2	assay 0071
		JOVANLNC-2_09212011_WAFERGEN_1_A8	assay 0072
		JOVANLNC-2_09212011_WAFERGEN_4_C6	assay 0073
		JOVANLNC-2_09212011_WAFERGEN_15_D6	assay 0074
		JOVANLNC-2_09212011_WAFERGEN_12_E8	assay 0075
		JOVANLNC-2_09212011_WAFERGEN_17_D7	assay 0076
		JOVANLNC-2_09212011_WAFERGEN_4_G7	assay 0077
		JOVANLNC-2_09212011_WAFERGEN_8_A1	assay 0078
		JOVANLNC-2_09212011_WAFERGEN_14_E5	assay 0079
		JOVANLNC-2_09212011_WAFERGEN_2_D7	assay 0080
		JOVANLNC-2_09212011_WAFERGEN_9_B11	assay 0081
		JOVANLNC-2_09212011_WAFERGEN_18_E11	assay 0082
		JOVANLNC-2_09212011_WAFERGEN_17_G10	assay 0083
		JOVANLNC-2_09212011_WAFERGEN_13_H10	assay 0084
		JOVANLNC-2_09212011_WAFERGEN_3_A9	assay 0085
		JOVANLNC-2_09212011_WAFERGEN_12_E10	assay 0086
		JOVANLNC-2_09212011_WAFERGEN_10_G8	assay 0087
		JOVANLNC-2_09212011_WAFERGEN_17_F8	assay 0088
		JOVANLNC-2_09212011_WAFERGEN_12_E12	assay 0089
		JOVANLNC-2_09212011_WAFERGEN_18_A12	assay 0090
		JOVANLNC-2_09212011_WAFERGEN_8_A11	assay 0091
		JOVANLNC-2_09212011_WAFERGEN_14_H7	assay 0092
		JOVANLNC-2_09212011_WAFERGEN_10_A10	assay 0093
		JOVANLNC-2_09212011_WAFERGEN_3_C9	assay 0094
		JOVANLNC-2_09212011_WAFERGEN_14_A1	assay 0095
		JOVANLNC-2_09212011_WAFERGEN_17_B12	assay 0096
		JOVANLNC-2_09212011_WAFERGEN_12_F3	assay 0097
		JOVANLNC-2_09212011_WAFERGEN_15_A11	assay 0098
		JOVANLNC-2_09212011_WAFERGEN_7_A7	assay 0099
		JOVANLNC-2_09212011_WAFERGEN_14_G8	assay 0100
		JOVANLNC-2_09212011_WAFERGEN_14_A2	assay 0101
		JOVANLNC-2_09212011_WAFERGEN_14_G12	assay 0102
		JOVANLNC-2_09212011_WAFERGEN_18_A6	assay 0103
		JOVANLNC-2_09212011_WAFERGEN_10_A7	assay 0104
		JOVANLNC-2_09212011_WAFERGEN_7_B10	assay 0105
		JOVANLNC-2_09212011_WAFERGEN_1_F2	assay 0106
		JOVANLNC-2_09212011_WAFERGEN_1_A5	assay 0107
		JOVANLNC-2_09212011_WAFERGEN_17_D8	assay 0108
		JOVANLNC-2_09212011_WAFERGEN_14_A6	assay 0109
		JOVANLNC-2_09212011_WAFERGEN_14_A8	assay 0110
		JOVANLNC-2_09212011_WAFERGEN_8_G4	assay 0111
		JOVANLNC-2_09212011_WAFERGEN_6_E3	assay 0112
		JOVANLNC-2_09212011_WAFERGEN_12_F5	assay 0113
		JOVANLNC-2_09212011_WAFERGEN_12_F12	assay 0114
		JOVANLNC-2_09212011_WAFERGEN_2_C12	assay 0115
		JOVANLNC-2_09212011_WAFERGEN_14_H1	assay 0116
		JOVANLNC-2_09212011_WAFERGEN_16_E2	assay 0117
		JOVANLNC-2_09212011_WAFERGEN_4_C3	assay 0118
		JOVANLNC-2_09212011_WAFERGEN_12_G11	assay 0119
		JOVANLNC-2_09212011_WAFERGEN_14_H4	assay 0120
		JOVANLNC-2_09212011_WAFERGEN_11_D9	assay 0121
		JOVANLNC-2_09212011_WAFERGEN_9_F3	assay 0122
		JOVANLNC-2_09212011_WAFERGEN_11_B9	assay 0123
		JOVANLNC-2_09212011_WAFERGEN_12_H9	assay 0124
		JOVANLNC-2_09212011_WAFERGEN_8_C8	assay 0125
		JOVANLNC-2_09212011_WAFERGEN_5_G7	assay 0126
		JOVANLNC-2_09212011_WAFERGEN_14_H12	assay 0127
		JOVANLNC-2_09212011_WAFERGEN_11_E12	assay 0128
		JOVANLNC-2_09212011_WAFERGEN_6_G3	assay 0129
		JOVANLNC-2_09212011_WAFERGEN_13_A5	assay 0130
		JOVANLNC-2_09212011_WAFERGEN_9_A7	assay 0131
		JOVANLNC-2_09212011_WAFERGEN_13_A11	assay 0132
		JOVANLNC-2_09212011_WAFERGEN_15_C1	assay 0133
		JOVANLNC-2_09212011_WAFERGEN_11_H9	assay 0134
		JOVANLNC-2_09212011_WAFERGEN_10_A11	assay 0135
		JOVANLNC-2_09212011_WAFERGEN_8_A10	assay 0136
		JOVANLNC-2_09212011_WAFERGEN_17_F12	assay 0137
		JOVANLNC-2_09212011_WAFERGEN_6_C1	assay 0138
		JOVANLNC-2_09212011_WAFERGEN_3_C12	assay 0139
		JOVANLNC-2_09212011_WAFERGEN_17_A12	assay 0140
		JOVANLNC-2_09212011_WAFERGEN_11_A2	assay 0141
		JOVANLNC-2_09212011_WAFERGEN_14_F3	assay 0142
		JOVANLNC-2_09212011_WAFERGEN_13_B10	assay 0143
		JOVANLNC-2_09212011_WAFERGEN_14_C11	assay 0144
		JOVANLNC-2_09212011_WAFERGEN_4_E8	assay 0145
		JOVANLNC-2_09212011_WAFERGEN_6_H9	assay 0146
		JOVANLNC-2_09212011_WAFERGEN_2_C11	assay 0147
		JOVANLNC-2_09212011_WAFERGEN_2_F3	assay 0148
		JOVANLNC-2_09212011_WAFERGEN_4_G3	assay 0149
		JOVANLNC-2_09212011_WAFERGEN_1_D4	assay 0150
		JOVANLNC-2_09212011_WAFERGEN_15_D11	assay 0151
		JOVANLNC-2_09212011_WAFERGEN_12_B4	assay 0152
		JOVANLNC-2_09212011_WAFERGEN_13_C8	assay 0153
		JOVANLNC-2_09212011_WAFERGEN_9_E3	assay 0154
		JOVANLNC-2_09212011_WAFERGEN_4_F2	assay 0155
		JOVANLNC-2_09212011_WAFERGEN_15_B5	assay 0156
		JOVANLNC-2_09212011_WAFERGEN_5_A1	assay 0157
		JOVANLNC-2_09212011_WAFERGEN_9_C10	assay 0158
		JOVANLNC-2_09212011_WAFERGEN_17_G4	assay 0159
		JOVANLNC-2_09212011_WAFERGEN_17_E8	assay 0160
		JOVANLNC-2_09212011_WAFERGEN_2_G6	assay 0161
		JOVANLNC-2_09212011_WAFERGEN_12_C5	assay 0162
		JOVANLNC-2_09212011_WAFERGEN_10_A12	assay 0163
		JOVANLNC-2_09212011_WAFERGEN_2_D4	assay 0164
		JOVANLNC-2_09212011_WAFERGEN_6_D4	assay 0165
		JOVANLNC-2_09212011_WAFERGEN_17_H3	assay 0166
		JOVANLNC-2_09212011_WAFERGEN_13_E2	assay 0167
		JOVANLNC-2_09212011_WAFERGEN_17_E6	assay 0168
		JOVANLNC-2_09212011_WAFERGEN_8_E8	assay 0169
		JOVANLNC-2_09212011_WAFERGEN_12_C12	assay 0170
		JOVANLNC-2_09212011_WAFERGEN_14_B3	assay 0171
		JOVANLNC-2_09212011_WAFERGEN_16_H12	assay 0172
		JOVANLNC-2_09212011_WAFERGEN_9_G8	assay 0173
		JOVANLNC-2_09212011_WAFERGEN_7_G5	assay 0174
		JOVANLNC-2_09212011_WAFERGEN_15_D3	assay 0175
		JOVANLNC-2_09212011_WAFERGEN_13_F10	assay 0176
		JOVANLNC-2_09212011_WAFERGEN_4_G2	assay 0177
		JOVANLNC-2_09212011_WAFERGEN_5_G2	assay 0178
		JOVANLNC-2_09212011_WAFERGEN_17_F11	assay 0179
		JOVANLNC-2_09212011_WAFERGEN_17_D2	assay 0180
		JOVANLNC-2_09212011_WAFERGEN_14_G11	assay 0181
		JOVANLNC-2_09212011_WAFERGEN_9_E12	assay 0182
		JOVANLNC-2_09212011_WAFERGEN_5_D5	assay 0183
		JOVANLNC-2_09212011_WAFERGEN_2_D8	assay 0184
		JOVANLNC-2_09212011_WAFERGEN_14_D3	assay 0185
		JOVANLNC-2_09212011_WAFERGEN_8_B10	assay 0186
		JOVANLNC-2_09212011_WAFERGEN_14_G10	assay 0187
		JOVANLNC-2_09212011_WAFERGEN_17_F3	assay 0188
		JOVANLNC-2_09212011_WAFERGEN_13_H9	assay 0189
		JOVANLNC-2_09212011_WAFERGEN_14_E2	assay 0190
		JOVANLNC-2_09212011_WAFERGEN_14_E1	assay 0191
		JOVANLNC-2_09212011_WAFERGEN_15_D5	assay 0192
		JOVANLNC-2_09212011_WAFERGEN_2_E10	assay 0193
		JOVANLNC-2_09212011_WAFERGEN_12_F1	assay 0194
		JOVANLNC-2_09212011_WAFERGEN_18_G3	assay 0195
		JOVANLNC-2_09212011_WAFERGEN_1_B9	assay 0196
		JOVANLNC-2_09212011_WAFERGEN_12_F2	assay 0197
		JOVANLNC-2_09212011_WAFERGEN_14_F4	assay 0198
		JOVANLNC-2_09212011_WAFERGEN_17_A1	assay 0199
		JOVANLNC-2_09212011_WAFERGEN_14_A3	assay 0200
		JOVANLNC-2_09212011_WAFERGEN_14_A4	assay 0201
		JOVANLNC-2_09212011_WAFERGEN_15_D10	assay 0202
		JOVANLNC-2_09212011_WAFERGEN_5_C5	assay 0203
		JOVANLNC-2_09212011_WAFERGEN_14_A5	assay 0204
		JOVANLNC-2_09212011_WAFERGEN_12_F4	assay 0205
		JOVANLNC-2_09212011_WAFERGEN_5_C8	assay 0206
		JOVANLNC-2_09212011_WAFERGEN_16_H4	assay 0207
		JOVANLNC-2_09212011_WAFERGEN_14_A7	assay 0208
		JOVANLNC-2_09212011_WAFERGEN_12_F6	assay 0209
		JOVANLNC-2_09212011_WAFERGEN_17_H7	assay 0210
		JOVANLNC-2_09212011_WAFERGEN_14_B10	assay 0211
		JOVANLNC-2_09212011_WAFERGEN_7_A3	assay 0212
		JOVANLNC-2_09212011_WAFERGEN_8_B4	assay 0213
		JOVANLNC-2_09212011_WAFERGEN_1_C2	assay 0214
		JOVANLNC-2_09212011_WAFERGEN_4_E12	assay 0215
		JOVANLNC-2_09212011_WAFERGEN_11_D5	assay 0216
		JOVANLNC-2_09212011_WAFERGEN_14_E9	assay 0217
		JOVANLNC-2_09212011_WAFERGEN_10_E10	assay 0218
		JOVANLNC-2_09212011_WAFERGEN_10_G3	assay 0219
		JOVANLNC-2_09212011_WAFERGEN_13_A1	assay 0220
		JOVANLNC-2_09212011_WAFERGEN_7_B3	assay 0221
		JOVANLNC-2_09212011_WAFERGEN_4_C12	assay 0222
		JOVANLNC-2_09212011_WAFERGEN_4_D9	assay 0223
		JOVANLNC-2_09212011_WAFERGEN_17_A11	assay 0224
		JOVANLNC-2_09212011_WAFERGEN_11_G3	assay 0225
		JOVANLNC-2_09212011_WAFERGEN_15_A5	assay 0226
		JOVANLNC-2_09212011_WAFERGEN_14_G7	assay 0227
		JOVANLNC-2_09212011_WAFERGEN_9_G6	assay 0228
		JOVANLNC-2_09212011_WAFERGEN_11_G10	assay 0229
		JOVANLNC-2_09212011_WAFERGEN_4_E3	assay 0230
		JOVANLNC-2_09212011_WAFERGEN_14_G1	assay 0231
		JOVANLNC-2_09212011_WAFERGEN_18_F11	assay 0232
		JOVANLNC-2_09212011_WAFERGEN_6_A10	assay 0233
		JOVANLNC-2_09212011_WAFERGEN_11_H4	assay 0234
		JOVANLNC-2_09212011_WAFERGEN_15_F5	assay 0235
		JOVANLNC-2_09212011_WAFERGEN_2_B7	assay 0236
		JOVANLNC-2_09212011_WAFERGEN_18_B1	assay 0237
		JOVANLNC-2_09212011_WAFERGEN_7_D7	assay 0238
		JOVANLNC-2_09212011_WAFERGEN_15_F3	assay 0239
		JOVANLNC-2_09212011_WAFERGEN_15_E10	assay 0240
		JOVANLNC-2_09212011_WAFERGEN_15_F8	assay 0241
		JOVANLNC-2_09212011_WAFERGEN_15_F1	assay 0242
		JOVANLNC-2_09212011_WAFERGEN_15_E7	assay 0243
		JOVANLNC-2_09212011_WAFERGEN_13_C2	assay 0244
		JOVANLNC-2_09212011_WAFERGEN_18_A11	assay 0245
		JOVANLNC-2_09212011_WAFERGEN_6_E6	assay 0246
		JOVANLNC-2_09212011_WAFERGEN_10_B8	assay 0247
		JOVANLNC-2_09212011_WAFERGEN_15_E5	assay 0248
		JOVANLNC-2_09212011_WAFERGEN_16_D2	assay 0249
		JOVANLNC-2_09212011_WAFERGEN_15_F6	assay 0250
		JOVANLNC-2_09212011_WAFERGEN_1_D10	assay 0251
		JOVANLNC-2_09212011_WAFERGEN_10_D8	assay 0252
		JOVANLNC-2_09212011_WAFERGEN_1_B7	assay 0253
		JOVANLNC-2_09212011_WAFERGEN_15_E11	assay 0254
		JOVANLNC-2_09212011_WAFERGEN_18_F10	assay 0255
		JOVANLNC-2_09212011_WAFERGEN_6_F8	assay 0256
		JOVANLNC-2_09212011_WAFERGEN_10_C4	assay 0257
		JOVANLNC-2_09212011_WAFERGEN_15_E6	assay 0258
		JOVANLNC-2_09212011_WAFERGEN_18_B3	assay 0259
		JOVANLNC-2_09212011_WAFERGEN_5_B8	assay 0260
		JOVANLNC-2_09212011_WAFERGEN_6_H5	assay 0261
		JOVANLNC-2_09212011_WAFERGEN_12_E4	assay 0262
		JOVANLNC-2_09212011_WAFERGEN_12_E5	assay 0263
		JOVANLNC-2_09212011_WAFERGEN_13_H5	assay 0264
		JOVANLNC-2_09212011_WAFERGEN_15_E12	assay 0265
		JOVANLNC-2_09212011_WAFERGEN_15_F4	assay 0266
		JOVANLNC-2_09212011_WAFERGEN_15_F7	assay 0267
		JOVANLNC-2_09212011_WAFERGEN_18_A10	assay 0268
		JOVANLNC-2_09212011_WAFERGEN_4_B7	assay 0269
		JOVANLNC-2_09212011_WAFERGEN_2_F6	assay 0270
		JOVANLNC-2_09212011_WAFERGEN_15_E2	assay 0271
		JOVANLNC-2_09212011_WAFERGEN_18_B2	assay 0272
		JOVANLNC-2_09212011_WAFERGEN_15_F2	assay 0273
		JOVANLNC-2_09212011_WAFERGEN_4_F7	assay 0274
		JOVANLNC-2_09212011_WAFERGEN_14_E6	assay 0275
		JOVANLNC-2_09212011_WAFERGEN_17_A4	assay 0276
		JOVANLNC-2_09212011_WAFERGEN_1_F11	assay 0277
		JOVANLNC-2_09212011_WAFERGEN_13_H12	assay 0278
		JOVANLNC-2_09212011_WAFERGEN_17_E9	assay 0279
		JOVANLNC-2_09212011_WAFERGEN_17_F9	assay 0280
		JOVANLNC-2_09212011_WAFERGEN_17_B11	assay 0281
		JOVANLNC-2_09212011_WAFERGEN_3_G5	assay 0282
		JOVANLNC-2_09212011_WAFERGEN_2_B3	assay 0283
		JOVANLNC-2_09212011_WAFERGEN_16_A3	assay 0284
		JOVANLNC-2_09212011_WAFERGEN_18_B11	assay 0285
		JOVANLNC-2_09212011_WAFERGEN_12_G2	assay 0286
		JOVANLNC-2_09212011_WAFERGEN_7_H12	assay 0287
		JOVANLNC-2_09212011_WAFERGEN_5_E10	assay 0288
		JOVANLNC-2_09212011_WAFERGEN_15_H1	assay 0289
		JOVANLNC-2_09212011_WAFERGEN_10_C2	assay 0290
		JOVANLNC-2_09212011_WAFERGEN_8_E9	assay 0291
		JOVANLNC-2_09212011_WAFERGEN_9_H10	assay 0292
		JOVANLNC-2_09212011_WAFERGEN_15_H10	assay 0293
		JOVANLNC-2_09212011_WAFERGEN_11_F5	assay 0294
		JOVANLNC-2_09212011_WAFERGEN_11_F7	assay 0295
		JOVANLNC-2_09212011_WAFERGEN_5_D12	assay 0296
		JOVANLNC-2_09212011_WAFERGEN_11_F8	assay 0297
		JOVANLNC-2_09212011_WAFERGEN_15_G5	assay 0298
		JOVANLNC-2_09212011_WAFERGEN_13_A7	assay 0299
		JOVANLNC-2_09212011_WAFERGEN_14_G3	assay 0300
		JOVANLNC-2_09212011_WAFERGEN_8_A7	assay 0301
		JOVANLNC-2_09212011_WAFERGEN_17_B3	assay 0302
		JOVANLNC-2_09212011_WAFERGEN_12_A3	assay 0303
		JOVANLNC-2_09212011_WAFERGEN_18_C5	assay 0304
		JOVANLNC-2_09212011_WAFERGEN_15_H5	assay 0305
		JOVANLNC-2_09212011_WAFERGEN_8_D7	assay 0306
		JOVANLNC-2_09212011_WAFERGEN_2_G8	assay 0307
		JOVANLNC-2_09212011_WAFERGEN_8_B3	assay 0308
		JOVANLNC-2_09212011_WAFERGEN_16_A12	assay 0309
		JOVANLNC-2_09212011_WAFERGEN_18_C4	assay 0310
		JOVANLNC-2_09212011_WAFERGEN_15_H9	assay 0311
		JOVANLNC-2_09212011_WAFERGEN_16_H3	assay 0312
		JOVANLNC-2_09212011_WAFERGEN_5_D6	assay 0313
		JOVANLNC-2_09212011_WAFERGEN_13_D2	assay 0314
		JOVANLNC-2_09212011_WAFERGEN_15_H2	assay 0315
		JOVANLNC-2_09212011_WAFERGEN_15_G9	assay 0316
		JOVANLNC-2_09212011_WAFERGEN_6_E12	assay 0317
		JOVANLNC-2_09212011_WAFERGEN_18_B9	assay 0318
		JOVANLNC-2_09212011_WAFERGEN_3_G11	assay 0319
		JOVANLNC-2_09212011_WAFERGEN_15_B12	assay 0320
		JOVANLNC-2_09212011_WAFERGEN_13_E4	assay 0321
		JOVANLNC-2_09212011_WAFERGEN_15_H3	assay 0322
		JOVANLNC-2_09212011_WAFERGEN_2_G1	assay 0323
		JOVANLNC-2_09212011_WAFERGEN_3_F9	assay 0324
		JOVANLNC-2_09212011_WAFERGEN_16_A2	assay 0325
		JOVANLNC-2_09212011_WAFERGEN_6_D2	assay 0326
		JOVANLNC-2_09212011_WAFERGEN_16_A11	assay 0327
		JOVANLNC-2_09212011_WAFERGEN_3_G3	assay 0328
		JOVANLNC-2_09212011_WAFERGEN_18_C2	assay 0329
		JOVANLNC-2_09212011_WAFERGEN_16_A10	assay 0330
		JOVANLNC-2_09212011_WAFERGEN_5_H12	assay 0331
		JOVANLNC-2_09212011_WAFERGEN_5_E6	assay 0332
		JOVANLNC-2_09212011_WAFERGEN_15_H11	assay 0333
		JOVANLNC-2_09212011_WAFERGEN_16_A4	assay 0334
		JOVANLNC-2_09212011_WAFERGEN_9_G2	assay 0335
		JOVANLNC-2_09212011_WAFERGEN_3_H4	assay 0336
		JOVANLNC-2_09212011_WAFERGEN_15_H8	assay 0337
		JOVANLNC-2_09212011_WAFERGEN_6_E2	assay 0338
		JOVANLNC-2_09212011_WAFERGEN_15_G2	assay 0339
		JOVANLNC-2_09212011_WAFERGEN_7_E2	assay 0340
		JOVANLNC-2_09212011_WAFERGEN_15_H6	assay 0341
		JOVANLNC-2_09212011_WAFERGEN_14_B4	assay 0342
		JOVANLNC-2_09212011_WAFERGEN_11_A12	assay 0343
		JOVANLNC-2_09212011_WAFERGEN_14_B7	assay 0344
		JOVANLNC-2_09212011_WAFERGEN_7_G4	assay 0345
		JOVANLNC-2_09212011_WAFERGEN_16_A1	assay 0346
		JOVANLNC-2_09212011_WAFERGEN_15_G4	assay 0347
		JOVANLNC-2_09212011_WAFERGEN_4_F8	assay 0348
		JOVANLNC-2_09212011_WAFERGEN_16_A6	assay 0349
		JOVANLNC-2_09212011_WAFERGEN_18_B5	assay 0350
		JOVANLNC-2_09212011_WAFERGEN_18_B12	assay 0351
		JOVANLNC-2_09212011_WAFERGEN_16_A8	assay 0352
		JOVANLNC-2_09212011_WAFERGEN_8_E10	assay 0353
		JOVANLNC-2_09212011_WAFERGEN_18_C3	assay 0354
		JOVANLNC-2_09212011_WAFERGEN_6_F3	assay 0355
		JOVANLNC-2_09212011_WAFERGEN_10_A5	assay 0356
		JOVANLNC-2_09212011_WAFERGEN_15_H4	assay 0357
		JOVANLNC-2_09212011_WAFERGEN_15_F10	assay 0358
		JOVANLNC-2_09212011_WAFERGEN_7_G11	assay 0359
		JOVANLNC-2_09212011_WAFERGEN_16_H1	assay 0360
		JOVANLNC-2_09212011_WAFERGEN_13_A6	assay 0361
		JOVANLNC-2_09212011_WAFERGEN_4_E11	assay 0362
		JOVANLNC-2_09212011_WAFERGEN_14_A10	assay 0363
		JOVANLNC-2_09212011_WAFERGEN_17_C5	assay 0364
		JOVANLNC-2_09212011_WAFERGEN_13_C9	assay 0365
		JOVANLNC-2_09212011_WAFERGEN_1_F5	assay 0366
		JOVANLNC-2_09212011_WAFERGEN_7_E10	assay 0367
		JOVANLNC-2_09212011_WAFERGEN_15_G3	assay 0368
		JOVANLNC-2_09212011_WAFERGEN_15_H7	assay 0369
		JOVANLNC-2_09212011_WAFERGEN_15_D4	assay 0370
		JOVANLNC-2_09212011_WAFERGEN_12_C4	assay 0371
		JOVANLNC-2_09212011_WAFERGEN_13_D11	assay 0372
		JOVANLNC-2_09212011_WAFERGEN_17_B9	assay 0373
		JOVANLNC-2_09212011_WAFERGEN_4_D7	assay 0374
		JOVANLNC-2_09212011_WAFERGEN_12_D2	assay 0375
		JOVANLNC-2_09212011_WAFERGEN_6_H7	assay 0376
		JOVANLNC-2_09212011_WAFERGEN_15_G7	assay 0377
		JOVANLNC-2_09212011_WAFERGEN_13_G10	assay 0378
		JOVANLNC-2_09212011_WAFERGEN_18_B8	assay 0379
		JOVANLNC-2_09212011_WAFERGEN_15_F12	assay 0380
		JOVANLNC-2_09212011_WAFERGEN_9_A1	assay 0381
		JOVANLNC-2_09212011_WAFERGEN_7_G1	assay 0382
		JOVANLNC-2_09212011_WAFERGEN_12_E1	assay 0383
		JOVANLNC-2_09212011_WAFERGEN_11_A4	assay 0384
		JOVANLNC-2_09212011_WAFERGEN_12_E2	assay 0385
		JOVANLNC-2_09212011_WAFERGEN_4_H2	assay 0386
		JOVANLNC-2_09212011_WAFERGEN_12_E3	assay 0387
		JOVANLNC-2_09212011_WAFERGEN_8_A9	assay 0388
		JOVANLNC-2_09212011_WAFERGEN_3_C2	assay 0389
		JOVANLNC-2_09212011_WAFERGEN_10_D5	assay 0390
		JOVANLNC-2_09212011_WAFERGEN_18_B10	assay 0391
		JOVANLNC-2_09212011_WAFERGEN_18_C1	assay 0392
		JOVANLNC-2_09212011_WAFERGEN_13_H3	assay 0393
		JOVANLNC-2_09212011_WAFERGEN_1_A11	assay 0394
		JOVANLNC-2_09212011_WAFERGEN_12_E7	assay 0395
		JOVANLNC-2_09212011_WAFERGEN_10_H10	assay 0396
		JOVANLNC-2_09212011_WAFERGEN_18_B4	assay 0397
		JOVANLNC-2_09212011_WAFERGEN_5_H9	assay 0398
		JOVANLNC-2_09212011_WAFERGEN_12_E9	assay 0399
		JOVANLNC-2_09212011_WAFERGEN_2_H8	assay 0400
		JOVANLNC-2_09212011_WAFERGEN_18_B6	assay 0401
		JOVANLNC-2_09212011_WAFERGEN_13_H7	assay 0402
		JOVANLNC-2_09212011_WAFERGEN_8_D10	assay 0403
		JOVANLNC-2_09212011_WAFERGEN_17_A9	assay 0404
		JOVANLNC-2_09212011_WAFERGEN_3_H8	assay 0405
		JOVANLNC-2_09212011_WAFERGEN_5_E12	assay 0406
		JOVANLNC-2_09212011_WAFERGEN_3_C11	assay 0407
		JOVANLNC-2_09212011_WAFERGEN_15_G8	assay 0408
		JOVANLNC-2_09212011_WAFERGEN_9_C5	assay 0409
		JOVANLNC-2_09212011_WAFERGEN_1_G2	assay 0410
		JOVANLNC-2_09212011_WAFERGEN_7_G12	assay 0411
		JOVANLNC-2_09212011_WAFERGEN_5_G12	assay 0412
		JOVANLNC-2_09212011_WAFERGEN_13_H11	assay 0413
		JOVANLNC-2_09212011_WAFERGEN_12_E11	assay 0414
		JOVANLNC-2_09212011_WAFERGEN_8_D4	assay 0415
		JOVANLNC-2_09212011_WAFERGEN_10_G12	assay 0416
		JOVANLNC-2_09212011_WAFERGEN_11_B12	assay 0417
		JOVANLNC-2_09212011_WAFERGEN_5_G4	assay 0418
		JOVANLNC-2_09212011_WAFERGEN_11_C10	assay 0419
		JOVANLNC-2_09212011_WAFERGEN_4_D10	assay 0420
		JOVANLNC-2_09212011_WAFERGEN_9_A3	assay 0421
		JOVANLNC-2_09212011_WAFERGEN_3_B1	assay 0422
		JOVANLNC-2_09212011_WAFERGEN_7_D3	assay 0423
		JOVANLNC-2_09212011_WAFERGEN_15_C4	assay 0424
		JOVANLNC-2_09212011_WAFERGEN_9_B2	assay 0425
		JOVANLNC-2_09212011_WAFERGEN_7_F12	assay 0426
		JOVANLNC-2_09212011_WAFERGEN_7_G6	assay 0427
		JOVANLNC-2_09212011_WAFERGEN_6_H8	assay 0428
		JOVANLNC-2_09212011_WAFERGEN_7_G10	assay 0429
		JOVANLNC-2_09212011_WAFERGEN_4_A3	assay 0430
		JOVANLNC-2_09212011_WAFERGEN_1_D8	assay 0431
		JOVANLNC-2_09212011_WAFERGEN_9_H8	assay 0432
		JOVANLNC-2_09212011_WAFERGEN_14_B8	assay 0433
		JOVANLNC-2_09212011_WAFERGEN_18_A5	assay 0434
		JOVANLNC-2_09212011_WAFERGEN_2_H6	assay 0435
		JOVANLNC-2_09212011_WAFERGEN_3_H7	assay 0436
		JOVANLNC-2_09212011_WAFERGEN_17_E10	assay 0437
		JOVANLNC-2_09212011_WAFERGEN_8_B9	assay 0438
		JOVANLNC-2_09212011_WAFERGEN_6_E4	assay 0439
		JOVANLNC-2_09212011_WAFERGEN_10_F6	assay 0440
		JOVANLNC-2_09212011_WAFERGEN_7_C10	assay 0441
		JOVANLNC-2_09212011_WAFERGEN_7_B8	assay 0442
		JOVANLNC-2_09212011_WAFERGEN_4_H11	assay 0443
		JOVANLNC-2_09212011_WAFERGEN_9_C3	assay 0444
		JOVANLNC-2_09212011_WAFERGEN_8_E11	assay 0445
		JOVANLNC-2_09212011_WAFERGEN_11_E7	assay 0446
		JOVANLNC-2_09212011_WAFERGEN_7_D1	assay 0447
		JOVANLNC-2_09212011_WAFERGEN_9_G7	assay 0448
		JOVANLNC-2_09212011_WAFERGEN_6_H6	assay 0449
		JOVANLNC-2_09212011_WAFERGEN_1_C8	assay 0450
		JOVANLNC-2_09212011_WAFERGEN_10_A1	assay 0451
		JOVANLNC-2_09212011_WAFERGEN_11_E8	assay 0452
		JOVANLNC-2_09212011_WAFERGEN_14_F9	assay 0453
		JOVANLNC-2_09212011_WAFERGEN_3_A5	assay 0454
		JOVANLNC-2_09212011_WAFERGEN_7_C6	assay 0455
		JOVANLNC-2_09212011_WAFERGEN_8_H4	assay 0456
		JOVANLNC-2_09212011_WAFERGEN_2_B9	assay 0457
		JOVANLNC-2_09212011_WAFERGEN_8_G7	assay 0458
		JOVANLNC-2_09212011_WAFERGEN_5_C9	assay 0459
		JOVANLNC-2_09212011_WAFERGEN_1_A6	assay 0460
		JOVANLNC-2_09212011_WAFERGEN_6_G10	assay 0461
		JOVANLNC-2_09212011_WAFERGEN_10_B1	assay 0462
		JOVANLNC-2_09212011_WAFERGEN_7_F1	assay 0463
		JOVANLNC-2_09212011_WAFERGEN_8_B1	assay 0464
		JOVANLNC-2_09212011_WAFERGEN_17_C8	assay 0465
		JOVANLNC-2_09212011_WAFERGEN_9_F12	assay 0466
		JOVANLNC-2_09212011_WAFERGEN_14_F12	assay 0467
		JOVANLNC-2_09212011_WAFERGEN_9_F5	assay 0468
		JOVANLNC-2_09212011_WAFERGEN_12_A11	assay 0469
		JOVANLNC-2_09212011_WAFERGEN_15_B8	assay 0470
		JOVANLNC-2_09212011_WAFERGEN_14_F2	assay 0471
		JOVANLNC-2_09212011_WAFERGEN_9_E7	assay 0472
		JOVANLNC-2_09212011_WAFERGEN_1_E6	assay 0473
		JOVANLNC-2_09212011_WAFERGEN_2_G11	assay 0474
		JOVANLNC-2_09212011_WAFERGEN_14_C7	assay 0475
		JOVANLNC-2_09212011_WAFERGEN_5_D2	assay 0476
		JOVANLNC-2_09212011_WAFERGEN_2_B4	assay 0477
		JOVANLNC-2_09212011_WAFERGEN_17_G11	assay 0478
		JOVANLNC-2_09212011_WAFERGEN_9_F4	assay 0479
		JOVANLNC-2_09212011_WAFERGEN_14_E12	assay 0480
		JOVANLNC-2_09212011_WAFERGEN_15_B3	assay 0481
		JOVANLNC-2_09212011_WAFERGEN_7_D6	assay 0482
		JOVANLNC-2_09212011_WAFERGEN_11_B4	assay 0483
		JOVANLNC-2_09212011_WAFERGEN_8_F12	assay 0484
		JOVANLNC-2_09212011_WAFERGEN_17_D4	assay 0485
		JOVANLNC-2_09212011_WAFERGEN_14_H2	assay 0486
		JOVANLNC-2_09212011_WAFERGEN_4_A10	assay 0487
		JOVANLNC-2_09212011_WAFERGEN_7_A6	assay 0488
		JOVANLNC-2_09212011_WAFERGEN_15_C12	assay 0489
		JOVANLNC-2_09212011_WAFERGEN_15_D2	assay 0490
		JOVANLNC-2_09212011_WAFERGEN_17_B6	assay 0491
		JOVANLNC-2_09212011_WAFERGEN_17_G7	assay 0492
		JOVANLNC-2_09212011_WAFERGEN_13_G11	assay 0493
		JOVANLNC-2_09212011_WAFERGEN_15_A12	assay 0494
		JOVANLNC-2_09212011_WAFERGEN_17_F10	assay 0495
		JOVANLNC-2_09212011_WAFERGEN_18_G2	assay 0496
		JOVANLNC-2_09212011_WAFERGEN_15_C8	assay 0497
		JOVANLNC-2_09212011_WAFERGEN_15_D8	assay 0498
		JOVANLNC-2_09212011_WAFERGEN_2_G4	assay 0499
		JOVANLNC-2_09212011_WAFERGEN_10_B4	assay 0500
		JOVANLNC-2_09212011_WAFERGEN_15_C7	assay 0501
		JOVANLNC-2_09212011_WAFERGEN_15_B9	assay 0502
		JOVANLNC-2_09212011_WAFERGEN_8_A5	assay 0503
		JOVANLNC-2_09212011_WAFERGEN_16_D10	assay 0504
		JOVANLNC-2_09212011_WAFERGEN_13_H6	assay 0505
		JOVANLNC-2_09212011_WAFERGEN_1_C5	assay 0506
		JOVANLNC-2_09212011_WAFERGEN_6_G9	assay 0507
		JOVANLNC-2_09212011_WAFERGEN_2_H7	assay 0508
		JOVANLNC-2_09212011_WAFERGEN_13_H8	assay 0509
		JOVANLNC-2_09212011_WAFERGEN_17_D5	assay 0510
		JOVANLNC-2_09212011_WAFERGEN_15_E9	assay 0511
		JOVANLNC-2_09212011_WAFERGEN_17_B8	assay 0512
		JOVANLNC-2_09212011_WAFERGEN_3_H2	assay 0513
		JOVANLNC-2_09212011_WAFERGEN_11_C4	assay 0514
		JOVANLNC-2_09212011_WAFERGEN_15_A4	assay 0515
		JOVANLNC-2_09212011_WAFERGEN_11_C11	assay 0516
		JOVANLNC-2_09212011_WAFERGEN_15_C2	assay 0517
		JOVANLNC-2_09212011_WAFERGEN_12_G4	assay 0518
		JOVANLNC-2_09212011_WAFERGEN_15_A2	assay 0519
		JOVANLNC-2_09212011_WAFERGEN_9_D8	assay 0520
		JOVANLNC-2_09212011_WAFERGEN_9_B3	assay 0521
		JOVANLNC-2_09212011_WAFERGEN_17_H12	assay 0522
		JOVANLNC-2_09212011_WAFERGEN_14_H9	assay 0523
		JOVANLNC-2_09212011_WAFERGEN_17_E4	assay 0524
		JOVANLNC-2_09212011_WAFERGEN_9_A2	assay 0525
		JOVANLNC-2_09212011_WAFERGEN_12_H5	assay 0526
		JOVANLNC-2_09212011_WAFERGEN_5_C2	assay 0527
		JOVANLNC-2_09212011_WAFERGEN_15_A8	assay 0528
		JOVANLNC-2_09212011_WAFERGEN_17_B2	assay 0529
		JOVANLNC-2_09212011_WAFERGEN_18_F3	assay 0530
		JOVANLNC-2_09212011_WAFERGEN_18_F5	assay 0531
		JOVANLNC-2_09212011_WAFERGEN_16_B3	assay 0532
		JOVANLNC-2_09212011_WAFERGEN_18_F6	assay 0533
		JOVANLNC-2_09212011_WAFERGEN_16_B6	assay 0534
		JOVANLNC-2_09212011_WAFERGEN_18_F4	assay 0535
		JOVANLNC-2_09212011_WAFERGEN_16_B4	assay 0536
		JOVANLNC-2_09212011_WAFERGEN_5_F10	assay 0537
		JOVANLNC-2_09212011_WAFERGEN_6_B1	assay 0538
		JOVANLNC-2_09212011_WAFERGEN_14_D11	assay 0539
		JOVANLNC-2_09212011_WAFERGEN_10_B2	assay 0540
		JOVANLNC-2_09212011_WAFERGEN_1_E5	assay 0541
		JOVANLNC-2_09212011_WAFERGEN_8_G3	assay 0542
		JOVANLNC-2_09212011_WAFERGEN_16_H11	assay 0543
		JOVANLNC-2_09212011_WAFERGEN_15_E4	assay 0544
		JOVANLNC-2_09212011_WAFERGEN_6_F10	assay 0545
		JOVANLNC-2_09212011_WAFERGEN_17_H1	assay 0546
		JOVANLNC-2_09212011_WAFERGEN_4_G4	assay 0547
		JOVANLNC-2_09212011_WAFERGEN_2_G3	assay 0548
		JOVANLNC-2_09212011_WAFERGEN_3_D4	assay 0549
		JOVANLNC-2_09212011_WAFERGEN_6_F5	assay 0550
		JOVANLNC-2_09212011_WAFERGEN_1_A12	assay 0551
		JOVANLNC-2_09212011_WAFERGEN_2_G7	assay 0552
		JOVANLNC-2_09212011_WAFERGEN_12_A12	assay 0553
		JOVANLNC-2_09212011_WAFERGEN_9_F2	assay 0554
		JOVANLNC-2_09212011_WAFERGEN_10_D12	assay 0555
		JOVANLNC-2_09212011_WAFERGEN_8_E3	assay 0556
		JOVANLNC-2_09212011_WAFERGEN_14_D6	assay 0557
		JOVANLNC-2_09212011_WAFERGEN_7_H11	assay 0558
		JOVANLNC-2_09212011_WAFERGEN_16_H5	assay 0559
		JOVANLNC-2_09212011_WAFERGEN_10_H12	assay 0560
		JOVANLNC-2_09212011_WAFERGEN_2_E12	assay 0561
		JOVANLNC-2_09212011_WAFERGEN_2_C9	assay 0562
		JOVANLNC-2_09212011_WAFERGEN_4_H1	assay 0563
		JOVANLNC-2_09212011_WAFERGEN_10_G1	assay 0564
		JOVANLNC-2_09212011_WAFERGEN_12_C8	assay 0565
		JOVANLNC-2_09212011_WAFERGEN_2_B2	assay 0566
		JOVANLNC-2_09212011_WAFERGEN_13_E1	assay 0567
		JOVANLNC-2_09212011_WAFERGEN_17_G2	assay 0568
		JOVANLNC-2_09212011_WAFERGEN_12_D1	assay 0569
		JOVANLNC-2_09212011_WAFERGEN_18_G10	assay 0570
		JOVANLNC-2_09212011_WAFERGEN_18_G12	assay 0571
		JOVANLNC-2_09212011_WAFERGEN_18_H1	assay 0572
		JOVANLNC-2_09212011_WAFERGEN_18_G11	assay 0573
		JOVANLNC-2_09212011_WAFERGEN_14_E11	assay 0574
		JOVANLNC-2_09212011_WAFERGEN_14_D8	assay 0575
		JOVANLNC-2_09212011_WAFERGEN_11_B8	assay 0576
		JOVANLNC-2_09212011_WAFERGEN_9_D2	assay 0577
		JOVANLNC-2_09212011_WAFERGEN_10_H4	assay 0578
		JOVANLNC-2_09212011_WAFERGEN_13_G1	assay 0579
		JOVANLNC-2_09212011_WAFERGEN_17_C11	assay 0580
		JOVANLNC-2_09212011_WAFERGEN_4_D12	assay 0581
		JOVANLNC-2_09212011_WAFERGEN_13_G4	assay 0582
		JOVANLNC-2_09212011_WAFERGEN_17_C3	assay 0583
		JOVANLNC-2_09212011_WAFERGEN_6_D12	assay 0584
		JOVANLNC-2_09212011_WAFERGEN_8_G2	assay 0585
		JOVANLNC-2_09212011_WAFERGEN_17_G6	assay 0586
		JOVANLNC-2_09212011_WAFERGEN_3_F10	assay 0587
		JOVANLNC-2_09212011_WAFERGEN_7_B9	assay 0588
		JOVANLNC-2_09212011_WAFERGEN_9_F8	assay 0589
		JOVANLNC-2_09212011_WAFERGEN_17_D11	assay 0590
		JOVANLNC-2_09212011_WAFERGEN_10_B12	assay 0591
		JOVANLNC-2_09212011_WAFERGEN_17_E1	assay 0592
		JOVANLNC-2_09212011_WAFERGEN_10_D3	assay 0593
		JOVANLNC-2_09212011_WAFERGEN_14_C12	assay 0594
		JOVANLNC-2_09212011_WAFERGEN_4_G1	assay 0595
		JOVANLNC-2_09212011_WAFERGEN_8_F3	assay 0596
		JOVANLNC-2_09212011_WAFERGEN_13_H4	assay 0597
		JOVANLNC-2_09212011_WAFERGEN_6_C6	assay 0598
		JOVANLNC-2_09212011_WAFERGEN_9_B6	assay 0599
		JOVANLNC-2_09212011_WAFERGEN_10_C3	assay 0600
		JOVANLNC-2_09212011_WAFERGEN_16_A5	assay 0601
		JOVANLNC-2_09212011_WAFERGEN_16_H9	assay 0602
		JOVANLNC-2_09212011_WAFERGEN_16_B1	assay 0603
		JOVANLNC-2_09212011_WAFERGEN_15_H12	assay 0604
		JOVANLNC-2_09212011_WAFERGEN_3_B3	assay 0605
		JOVANLNC-2_09212011_WAFERGEN_2_C2	assay 0606
		JOVANLNC-2_09212011_WAFERGEN_7_F3	assay 0607
		JOVANLNC-2_09212011_WAFERGEN_12_H1	assay 0608
		JOVANLNC-2_09212011_WAFERGEN_16_H10	assay 0609
		JOVANLNC-2_09212011_WAFERGEN_11_D12	assay 0610
		JOVANLNC-2_09212011_WAFERGEN_4_F3	assay 0611
		JOVANLNC-2_09212011_WAFERGEN_15_F11	assay 0612
		JOVANLNC-2_09212011_WAFERGEN_16_B5	assay 0613
		JOVANLNC-2_09212011_WAFERGEN_2_B11	assay 0614
		JOVANLNC-2_09212011_WAFERGEN_1_F7	assay 0615
		JOVANLNC-2_09212011_WAFERGEN_11_A7	assay 0616
		JOVANLNC-2_09212011_WAFERGEN_6_C7	assay 0617
		JOVANLNC-2_09212011_WAFERGEN_3_H6	assay 0618
		JOVANLNC-2_09212011_WAFERGEN_14_A12	assay 0619
		JOVANLNC-2_09212011_WAFERGEN_18_E8	assay 0620
		JOVANLNC-2_09212011_WAFERGEN_18_C8	assay 0621
		JOVANLNC-2_09212011_WAFERGEN_18_G9	assay 0622
		JOVANLNC-2_09212011_WAFERGEN_15_G6	assay 0623
		JOVANLNC-2_09212011_WAFERGEN_3_D8	assay 0624
		JOVANLNC-2_09212011_WAFERGEN_8_H2	assay 0625
		JOVANLNC-2_09212011_WAFERGEN_1_D1	assay 0626
		JOVANLNC-2_09212011_WAFERGEN_7_A9	assay 0627
		JOVANLNC-2_09212011_WAFERGEN_5_D3	assay 0628
		JOVANLNC-2_09212011_WAFERGEN_18_C7	assay 0629
		JOVANLNC-2_09212011_WAFERGEN_3_D10	assay 0630
		JOVANLNC-2_09212011_WAFERGEN_6_B3	assay 0631
		JOVANLNC-2_09212011_WAFERGEN_16_A9	assay 0632
		JOVANLNC-2_09212011_WAFERGEN_15_G10	assay 0633
		JOVANLNC-2_09212011_WAFERGEN_13_D9	assay 0634
		JOVANLNC-2_09212011_WAFERGEN_12_C7	assay 0635
		JOVANLNC-2_09212011_WAFERGEN_7_G8	assay 0636
		JOVANLNC-2_09212011_WAFERGEN_6_E10	assay 0637
		JOVANLNC-2_09212011_WAFERGEN_15_G12	assay 0638
		JOVANLNC-2_09212011_WAFERGEN_6_A11	assay 0639
		JOVANLNC-2_09212011_WAFERGEN_16_B2	assay 0640
		JOVANLNC-2_09212011_WAFERGEN_8_H10	assay 0641
		JOVANLNC-2_09212011_WAFERGEN_3_C6	assay 0642
		JOVANLNC-2_09212011_WAFERGEN_15_G1	assay 0643
		JOVANLNC-2_09212011_WAFERGEN_18_B7	assay 0644
		JOVANLNC-2_09212011_WAFERGEN_5_H11	assay 0645
		JOVANLNC-2_09212011_WAFERGEN_5_H10	assay 0646
		JOVANLNC-2_09212011_WAFERGEN_1_A1	assay 0647
		JOVANLNC-2_09212011_WAFERGEN_12_E6	assay 0648
		JOVANLNC-2_09212011_WAFERGEN_4_A2	assay 0649
		JOVANLNC-2_09212011_WAFERGEN_13_H2	assay 0650
		JOVANLNC-2_09212011_WAFERGEN_6_E8	assay 0651
		JOVANLNC-2_09212011_WAFERGEN_15_C11	assay 0652
		JOVANLNC-2_09212011_WAFERGEN_1_B3	assay 0653
		JOVANLNC-2_09212011_WAFERGEN_12_G5	assay 0654
		JOVANLNC-2_09212011_WAFERGEN_17_C12	assay 0655
		JOVANLNC-2_09212011_WAFERGEN_12_H4	assay 0656
		JOVANLNC-2_09212011_WAFERGEN_9_H4	assay 0657
		JOVANLNC-2_09212011_WAFERGEN_1_A2	assay 0658
		JOVANLNC-2_09212011_WAFERGEN_17_H2	assay 0659
		JOVANLNC-2_09212011_WAFERGEN_7_C12	assay 0660
		JOVANLNC-2_09212011_WAFERGEN_7_E1	assay 0661
		JOVANLNC-2_09212011_WAFERGEN_5_H2	assay 0662
		JOVANLNC-2_09212011_WAFERGEN_5_E3	assay 0663
		JOVANLNC-2_09212011_WAFERGEN_13_C3	assay 0664
		JOVANLNC-2_09212011_WAFERGEN_2_F12	assay 0665
		JOVANLNC-2_09212011_WAFERGEN_17_C6	assay 0666
		JOVANLNC-2_09212011_WAFERGEN_5_F1	assay 0667
		JOVANLNC-2_09212011_WAFERGEN_12_B12	assay 0668
		JOVANLNC-2_09212011_WAFERGEN_1_B1	assay 0669
		JOVANLNC-2_09212011_WAFERGEN_14_F6	assay 0670
		JOVANLNC-2_09212011_WAFERGEN_13_D5	assay 0671
		JOVANLNC-2_09212011_WAFERGEN_12_C2	assay 0672
		JOVANLNC-2_09212011_WAFERGEN_6_H12	assay 0673
		JOVANLNC-2_09212011_WAFERGEN_9_D4	assay 0674
		JOVANLNC-2_09212011_WAFERGEN_7_H10	assay 0675
		JOVANLNC-2_09212011_WAFERGEN_17_F5	assay 0676
		JOVANLNC-2_09212011_WAFERGEN_8_A2	assay 0677
		JOVANLNC-2_09212011_WAFERGEN_16_G11	assay 0678
		JOVANLNC-2_09212011_WAFERGEN_9_E2	assay 0679
		JOVANLNC-2_09212011_WAFERGEN_1_B10	assay 0680
		JOVANLNC-2_09212011_WAFERGEN_7_C4	assay 0681
		JOVANLNC-2_09212011_WAFERGEN_17_F1	assay 0682
		JOVANLNC-2_09212011_WAFERGEN_4_C4	assay 0683
		JOVANLNC-2_09212011_WAFERGEN_5_C1	assay 0684
		JOVANLNC-2_09212011_WAFERGEN_2_E2	assay 0685
		JOVANLNC-2_09212011_WAFERGEN_12_D3	assay 0686
		JOVANLNC-2_09212011_WAFERGEN_8_C9	assay 0687
		JOVANLNC-2_09212011_WAFERGEN_15_B10	assay 0688
		JOVANLNC-2_09212011_WAFERGEN_13_F1	assay 0689
		JOVANLNC-2_09212011_WAFERGEN_7_C11	assay 0690
		JOVANLNC-2_09212011_WAFERGEN_14_F11	assay 0691
		JOVANLNC-2_09212011_WAFERGEN_9_G3	assay 0692
		JOVANLNC-2_09212011_WAFERGEN_6_F2	assay 0693
		JOVANLNC-2_09212011_WAFERGEN_2_E11	assay 0694
		JOVANLNC-2_09212011_WAFERGEN_7_G7	assay 0695
		JOVANLNC-2_09212011_WAFERGEN_4_G12	assay 0696
		JOVANLNC-2_09212011_WAFERGEN_11_A6	assay 0697
		JOVANLNC-2_09212011_WAFERGEN_12_D7	assay 0698
		JOVANLNC-2_09212011_WAFERGEN_13_G7	assay 0699
		JOVANLNC-2_09212011_WAFERGEN_14_C9	assay 0700
		JOVANLNC-2_09212011_WAFERGEN_13_G9	assay 0701
		JOVANLNC-2_09212011_WAFERGEN_4_B6	assay 0702
		JOVANLNC-2_09212011_WAFERGEN_9_F11	assay 0703
		JOVANLNC-2_09212011_WAFERGEN_4_D8	assay 0704
		JOVANLNC-2_09212011_WAFERGEN_8_B6	assay 0705
		JOVANLNC-2_09212011_WAFERGEN_1_H4	assay 0706
		JOVANLNC-2_09212011_WAFERGEN_12_D10	assay 0707
		JOVANLNC-2_09212011_WAFERGEN_13_G12	assay 0708
		JOVANLNC-2_09212011_WAFERGEN_12_D11	assay 0709
		JOVANLNC-2_09212011_WAFERGEN_13_H1	assay 0710
		JOVANLNC-2_09212011_WAFERGEN_12_D12	assay 0711
		JOVANLNC-2_09212011_WAFERGEN_3_E11	assay 0712
		JOVANLNC-2_09212011_WAFERGEN_18_E2	assay 0713
		JOVANLNC-2_09212011_WAFERGEN_5_D11	assay 0714
		JOVANLNC-2_09212011_WAFERGEN_2_A6	assay 0715
		JOVANLNC-2_09212011_WAFERGEN_14_H8	assay 0716
		JOVANLNC-2_09212011_WAFERGEN_6_G5	assay 0717
		JOVANLNC-2_09212011_WAFERGEN_15_E3	assay 0718
		JOVANLNC-2_09212011_WAFERGEN_12_G3	assay 0719
		JOVANLNC-2_09212011_WAFERGEN_14_C2	assay 0720
		JOVANLNC-2_09212011_WAFERGEN_3_B5	assay 0721
		JOVANLNC-2_09212011_WAFERGEN_8_B11	assay 0722
		JOVANLNC-2_09212011_WAFERGEN_7_E5	assay 0723
		JOVANLNC-2_09212011_WAFERGEN_9_B4	assay 0724
		JOVANLNC-2_09212011_WAFERGEN_18_G5	assay 0725
		JOVANLNC-2_09212011_WAFERGEN_3_A10	assay 0726
		JOVANLNC-2_09212011_WAFERGEN_6_A4	assay 0727
		JOVANLNC-2_09212011_WAFERGEN_4_F6	assay 0728
		JOVANLNC-2_09212011_WAFERGEN_17_C2	assay 0729
		JOVANLNC-2_09212011_WAFERGEN_8_F4	assay 0730
		JOVANLNC-2_09212011_WAFERGEN_11_H2	assay 0731
		JOVANLNC-2_09212011_WAFERGEN_15_D1	assay 0732
		JOVANLNC-2_09212011_WAFERGEN_17_F2	assay 0733
		JOVANLNC-2_09212011_WAFERGEN_7_A5	assay 0734
		JOVANLNC-2_09212011_WAFERGEN_12_A10	assay 0735
		JOVANLNC-2_09212011_WAFERGEN_8_D6	assay 0736
		JOVANLNC-2_09212011_WAFERGEN_10_E4	assay 0737
		JOVANLNC-2_09212011_WAFERGEN_3_A6	assay 0738
		JOVANLNC-2_09212011_WAFERGEN_10_E6	assay 0739
		JOVANLNC-2_09212011_WAFERGEN_6_B9	assay 0740
		JOVANLNC-2_09212011_WAFERGEN_2_B5	assay 0741
		JOVANLNC-2_09212011_WAFERGEN_9_G9	assay 0742
		JOVANLNC-2_09212011_WAFERGEN_8_A8	assay 0743
		JOVANLNC-2_09212011_WAFERGEN_17_E11	assay 0744
		JOVANLNC-2_09212011_WAFERGEN_14_E7	assay 0745
		JOVANLNC-2_09212011_WAFERGEN_13_C11	assay 0746
		JOVANLNC-2_09212011_WAFERGEN_17_E2	assay 0747
		JOVANLNC-2_09212011_WAFERGEN_7_G9	assay 0748
		JOVANLNC-2_09212011_WAFERGEN_7_H9	assay 0749
		JOVANLNC-2_09212011_WAFERGEN_12_C1	assay 0750
		JOVANLNC-2_09212011_WAFERGEN_18_G6	assay 0751
		JOVANLNC-2_09212011_WAFERGEN_6_D3	assay 0752
		JOVANLNC-2_09212011_WAFERGEN_17_D12	assay 0753
		JOVANLNC-2_09212011_WAFERGEN_13_D12	assay 0754
		JOVANLNC-2_09212011_WAFERGEN_15_C9	assay 0755
		JOVANLNC-2_09212011_WAFERGEN_6_B4	assay 0756
		JOVANLNC-2_09212011_WAFERGEN_3_G9	assay 0757
		JOVANLNC-2_09212011_WAFERGEN_1_G1	assay 0758
		JOVANLNC-2_09212011_WAFERGEN_4_D1	assay 0759
		JOVANLNC-2_09212011_WAFERGEN_12_C11	assay 0760
		JOVANLNC-2_09212011_WAFERGEN_13_F2	assay 0761
		JOVANLNC-2_09212011_WAFERGEN_9_H3	assay 0762
		JOVANLNC-2_09212011_WAFERGEN_17_G12	assay 0763
		JOVANLNC-2_09212011_WAFERGEN_16_G12	assay 0764
		JOVANLNC-2_09212011_WAFERGEN_17_D3	assay 0765
		JOVANLNC-2_09212011_WAFERGEN_12_D6	assay 0766
		JOVANLNC-2_09212011_WAFERGEN_18_D9	assay 0767
		JOVANLNC-2_09212011_WAFERGEN_18_A3	assay 0768
		JOVANLNC-2_09212011_WAFERGEN_4_E4	assay 0769
		JOVANLNC-2_09212011_WAFERGEN_15_E8	assay 0770
		JOVANLNC-2_09212011_WAFERGEN_11_C1	assay 0771
		JOVANLNC-2_09212011_WAFERGEN_2_C1	assay 0772
		JOVANLNC-2_09212011_WAFERGEN_5_F12	assay 0773
		JOVANLNC-2_09212011_WAFERGEN_11_C6	assay 0774
		JOVANLNC-2_09212011_WAFERGEN_18_F1	assay 0775
		JOVANLNC-2_09212011_WAFERGEN_18_F8	assay 0776
		JOVANLNC-2_09212011_WAFERGEN_17_E3	assay 0777
		JOVANLNC-2_09212011_WAFERGEN_2_A12	assay 0778
		JOVANLNC-2_09212011_WAFERGEN_4_F12	assay 0779
		JOVANLNC-2_09212011_WAFERGEN_7_G3	assay 0780
		JOVANLNC-2_09212011_WAFERGEN_9_H1	assay 0781
		JOVANLNC-2_09212011_WAFERGEN_1_A4	assay 0782
		JOVANLNC-2_09212011_WAFERGEN_8_G8	assay 0783
		JOVANLNC-2_09212011_WAFERGEN_5_G9	assay 0784
		JOVANLNC-2_09212011_WAFERGEN_1_H12	assay 0785
		JOVANLNC-2_09212011_WAFERGEN_9_H5	assay 0786
		JOVANLNC-2_09212011_WAFERGEN_8_G5	assay 0787
		JOVANLNC-2_09212011_WAFERGEN_18_E10	assay 0788
		JOVANLNC-2_09212011_WAFERGEN_3_C5	assay 0789
		JOVANLNC-2_09212011_WAFERGEN_8_H12	assay 0790
		JOVANLNC-2_09212011_WAFERGEN_8_H5	assay 0791
		JOVANLNC-2_09212011_WAFERGEN_2_F8	assay 0792
		JOVANLNC-2_09212011_WAFERGEN_10_H2	assay 0793
		JOVANLNC-2_09212011_WAFERGEN_16_B8	assay 0794
		JOVANLNC-2_09212011_WAFERGEN_8_H3	assay 0795
		JOVANLNC-2_09212011_WAFERGEN_9_C12	assay 0796
		JOVANLNC-2_09212011_WAFERGEN_4_G10	assay 0797
		JOVANLNC-2_09212011_WAFERGEN_11_B11	assay 0798
		JOVANLNC-2_09212011_WAFERGEN_1_D6	assay 0799
		JOVANLNC-2_09212011_WAFERGEN_7_A1	assay 0800
		JOVANLNC-2_09212011_WAFERGEN_18_E9	assay 0801
		JOVANLNC-2_09212011_WAFERGEN_11_B10	assay 0802
		JOVANLNC-2_09212011_WAFERGEN_8_G12	assay 0803
		JOVANLNC-2_09212011_WAFERGEN_11_G4	assay 0804
		JOVANLNC-2_09212011_WAFERGEN_4_A12	assay 0805
		JOVANLNC-2_09212011_WAFERGEN_13_B9	assay 0806
		JOVANLNC-2_09212011_WAFERGEN_9_B8	assay 0807
		JOVANLNC-2_09212011_WAFERGEN_5_G3	assay 0808
		JOVANLNC-2_09212011_WAFERGEN_9_H7	assay 0809
		JOVANLNC-2_09212011_WAFERGEN_16_C1	assay 0810
		JOVANLNC-2_09212011_WAFERGEN_7_A4	assay 0811
		JOVANLNC-2_09212011_WAFERGEN_18_G1	assay 0812
		JOVANLNC-2_09212011_WAFERGEN_9_A12	assay 0813
		JOVANLNC-2_09212011_WAFERGEN_9_G11	assay 0814
		JOVANLNC-2_09212011_WAFERGEN_18_F12	assay 0815
		JOVANLNC-2_09212011_WAFERGEN_6_D6	assay 0816
		JOVANLNC-2_09212011_WAFERGEN_3_H11	assay 0817
		JOVANLNC-2_09212011_WAFERGEN_8_H11	assay 0818
		JOVANLNC-2_09212011_WAFERGEN_10_B10	assay 0819
		JOVANLNC-2_09212011_WAFERGEN_7_D4	assay 0820
		JOVANLNC-2_09212011_WAFERGEN_9_D11	assay 0821
		JOVANLNC-2_09212011_WAFERGEN_18_D11	assay 0822
		JOVANLNC-2_09212011_WAFERGEN_11_B2	assay 0823
		JOVANLNC-2_09212011_WAFERGEN_2_C4	assay 0824
		JOVANLNC-2_09212011_WAFERGEN_8_H9	assay 0825
		JOVANLNC-2_09212011_WAFERGEN_4_E7	assay 0826
		JOVANLNC-2_09212011_WAFERGEN_2_C3	assay 0827
		JOVANLNC-2_09212011_WAFERGEN_12_B2	assay 0828
		JOVANLNC-2_09212011_WAFERGEN_4_C2	assay 0829
		JOVANLNC-2_09212011_WAFERGEN_6_A12	assay 0830
		JOVANLNC-2_09212011_WAFERGEN_12_B7	assay 0831
		JOVANLNC-2_09212011_WAFERGEN_9_G4	assay 0832
		JOVANLNC-2_09212011_WAFERGEN_7_H7	assay 0833
		JOVANLNC-2_09212011_WAFERGEN_8_H7	assay 0834
		JOVANLNC-2_09212011_WAFERGEN_8_G11	assay 0835
		JOVANLNC-2_09212011_WAFERGEN_8_H1	assay 0836
		JOVANLNC-2_09212011_WAFERGEN_12_B11	assay 0837
		JOVANLNC-2_09212011_WAFERGEN_10_B5	assay 0838
		JOVANLNC-2_09212011_WAFERGEN_1_G9	assay 0839
		JOVANLNC-2_09212011_WAFERGEN_3_E12	assay 0840
		JOVANLNC-2_09212011_WAFERGEN_18_G4	assay 0841
		JOVANLNC-2_09212011_WAFERGEN_16_B7	assay 0842
		JOVANLNC-2_09212011_WAFERGEN_16_B9	assay 0843
		JOVANLNC-2_09212011_WAFERGEN_18_E1	assay 0844
		JOVANLNC-2_09212011_WAFERGEN_3_D1	assay 0845
		JOVANLNC-2_09212011_WAFERGEN_9_F7	assay 0846
		JOVANLNC-2_09212011_WAFERGEN_8_H6	assay 0847
		JOVANLNC-2_09212011_WAFERGEN_16_D1	assay 0848
		JOVANLNC-2_09212011_WAFERGEN_13_E8	assay 0849
		JOVANLNC-2_09212011_WAFERGEN_13_E9	assay 0850
		JOVANLNC-2_09212011_WAFERGEN_16_C10	assay 0851
		JOVANLNC-2_09212011_WAFERGEN_18_D7	assay 0852
		JOVANLNC-2_09212011_WAFERGEN_16_D5	assay 0853
		JOVANLNC-2_09212011_WAFERGEN_3_E6	assay 0854
		JOVANLNC-2_09212011_WAFERGEN_9_C4	assay 0855
		JOVANLNC-2_09212011_WAFERGEN_1_A3	assay 0856
		JOVANLNC-2_09212011_WAFERGEN_8_C11	assay 0857
		JOVANLNC-2_09212011_WAFERGEN_10_D6	assay 0858
		JOVANLNC-2_09212011_WAFERGEN_4_C7	assay 0859
		JOVANLNC-2_09212011_WAFERGEN_4_B8	assay 0860
		JOVANLNC-2_09212011_WAFERGEN_18_C9	assay 0861
		JOVANLNC-2_09212011_WAFERGEN_8_H8	assay 0862
		JOVANLNC-2_09212011_WAFERGEN_1_E10	assay 0863
		JOVANLNC-2_09212011_WAFERGEN_3_E10	assay 0864
		JOVANLNC-2_09212011_WAFERGEN_13_F7	assay 0865
		JOVANLNC-2_09212011_WAFERGEN_7_C1	assay 0866
		JOVANLNC-2_09212011_WAFERGEN_13_G2	assay 0867
		JOVANLNC-2_09212011_WAFERGEN_17_A7	assay 0868
		JOVANLNC-2_09212011_WAFERGEN_11_B7	assay 0869
		JOVANLNC-2_09212011_WAFERGEN_5_E11	assay 0870
		JOVANLNC-2_09212011_WAFERGEN_4_H6	assay 0871
		JOVANLNC-2_09212011_WAFERGEN_7_H4	assay 0872
		JOVANLNC-2_09212011_WAFERGEN_8_F11	assay 0873
		JOVANLNC-2_09212011_WAFERGEN_3_F3	assay 0874
		JOVANLNC-2_09212011_WAFERGEN_18_D3	assay 0875
		JOVANLNC-2_09212011_WAFERGEN_4_H9	assay 0876
		JOVANLNC-2_09212011_WAFERGEN_12_G1	assay 0877
		JOVANLNC-2_09212011_WAFERGEN_18_E6	assay 0878
		JOVANLNC-2_09212011_WAFERGEN_5_B2	assay 0879
		JOVANLNC-2_09212011_WAFERGEN_5_C6	assay 0880
		JOVANLNC-2_09212011_WAFERGEN_3_C4	assay 0881
		JOVANLNC-2_09212011_WAFERGEN_6_A3	assay 0882
		JOVANLNC-2_09212011_WAFERGEN_6_H4	assay 0883
		JOVANLNC-2_09212011_WAFERGEN_17_B1	assay 0884
		JOVANLNC-2_09212011_WAFERGEN_2_A1	assay 0885
		JOVANLNC-2_09212011_WAFERGEN_1_B8	assay 0886
		JOVANLNC-2_09212011_WAFERGEN_12_G6	assay 0887
		JOVANLNC-2_09212011_WAFERGEN_16_C8	assay 0888
		JOVANLNC-2_09212011_WAFERGEN_9_F1	assay 0889
		JOVANLNC-2_09212011_WAFERGEN_12_G7	assay 0890
		JOVANLNC-2_09212011_WAFERGEN_12_G8	assay 0891
		JOVANLNC-2_09212011_WAFERGEN_11_D2	assay 0892
		JOVANLNC-2_09212011_WAFERGEN_16_B12	assay 0893
		JOVANLNC-2_09212011_WAFERGEN_2_A10	assay 0894
		JOVANLNC-2_09212011_WAFERGEN_10_F11	assay 0895
		JOVANLNC-2_09212011_WAFERGEN_16_C9	assay 0896
		JOVANLNC-2_09212011_WAFERGEN_11_D4	assay 0897
		JOVANLNC-2_09212011_WAFERGEN_12_G10	assay 0898
		JOVANLNC-2_09212011_WAFERGEN_16_D12	assay 0899
		JOVANLNC-2_09212011_WAFERGEN_12_G12	assay 0900
		JOVANLNC-2_09212011_WAFERGEN_7_A12	assay 0901
		JOVANLNC-2_09212011_WAFERGEN_16_C12	assay 0902
		JOVANLNC-2_09212011_WAFERGEN_16_D11	assay 0903
		JOVANLNC-2_09212011_WAFERGEN_16_C11	assay 0904
		JOVANLNC-2_09212011_WAFERGEN_12_H6	assay 0905
		JOVANLNC-2_09212011_WAFERGEN_16_C6	assay 0906
		JOVANLNC-2_09212011_WAFERGEN_16_C3	assay 0907
		JOVANLNC-2_09212011_WAFERGEN_18_E7	assay 0908
		JOVANLNC-2_09212011_WAFERGEN_12_H8	assay 0909
		JOVANLNC-2_09212011_WAFERGEN_2_B12	assay 0910
		JOVANLNC-2_09212011_WAFERGEN_2_G12	assay 0911
		JOVANLNC-2_09212011_WAFERGEN_2_F5	assay 0912
		JOVANLNC-2_09212011_WAFERGEN_5_H7	assay 0913
		JOVANLNC-2_09212011_WAFERGEN_18_D12	assay 0914
		JOVANLNC-2_09212011_WAFERGEN_2_D1	assay 0915
		JOVANLNC-2_09212011_WAFERGEN_16_F8	assay 0916
		JOVANLNC-2_09212011_WAFERGEN_2_B10	assay 0917
		JOVANLNC-2_09212011_WAFERGEN_2_F9	assay 0918
		JOVANLNC-2_09212011_WAFERGEN_16_G2	assay 0919
		JOVANLNC-2_09212011_WAFERGEN_7_B5	assay 0920
		JOVANLNC-2_09212011_WAFERGEN_16_E11	assay 0921
		JOVANLNC-2_09212011_WAFERGEN_16_E8	assay 0922
		JOVANLNC-2_09212011_WAFERGEN_2_E3	assay 0923
		JOVANLNC-2_09212011_WAFERGEN_16_G5	assay 0924
		JOVANLNC-2_09212011_WAFERGEN_13_A12	assay 0925
		JOVANLNC-2_09212011_WAFERGEN_13_B1	assay 0926
		JOVANLNC-2_09212011_WAFERGEN_13_B2	assay 0927
		JOVANLNC-2_09212011_WAFERGEN_1_F8	assay 0928
		JOVANLNC-2_09212011_WAFERGEN_8_D3	assay 0929
		JOVANLNC-2_09212011_WAFERGEN_10_A4	assay 0930
		JOVANLNC-2_09212011_WAFERGEN_8_G9	assay 0931
		JOVANLNC-2_09212011_WAFERGEN_3_C7	assay 0932
		JOVANLNC-2_09212011_WAFERGEN_11_H3	assay 0933
		JOVANLNC-2_09212011_WAFERGEN_7_H6	assay 0934
		JOVANLNC-2_09212011_WAFERGEN_10_E1	assay 0935
		JOVANLNC-2_09212011_WAFERGEN_1_H1	assay 0936
		JOVANLNC-2_09212011_WAFERGEN_4_G8	assay 0937
		JOVANLNC-2_09212011_WAFERGEN_13_B7	assay 0938
		JOVANLNC-2_09212011_WAFERGEN_9_H12	assay 0939
		JOVANLNC-2_09212011_WAFERGEN_3_B12	assay 0940
		JOVANLNC-2_09212011_WAFERGEN_1_G5	assay 0941
		JOVANLNC-2_09212011_WAFERGEN_16_E4	assay 0942
		JOVANLNC-2_09212011_WAFERGEN_2_G9	assay 0943
		JOVANLNC-2_09212011_WAFERGEN_12_A9	assay 0944
		JOVANLNC-2_09212011_WAFERGEN_9_E10	assay 0945
		JOVANLNC-2_09212011_WAFERGEN_7_D12	assay 0946
		JOVANLNC-2_09212011_WAFERGEN_5_A6	assay 0947
		JOVANLNC-2_09212011_WAFERGEN_3_E2	assay 0948
		JOVANLNC-2_09212011_WAFERGEN_13_B11	assay 0949
		JOVANLNC-2_09212011_WAFERGEN_18_H2	assay 0950
		JOVANLNC-2_09212011_WAFERGEN_10_C5	assay 0951
		JOVANLNC-2_09212011_WAFERGEN_3_F8	assay 0952
		JOVANLNC-2_09212011_WAFERGEN_2_H3	assay 0953
		JOVANLNC-2_09212011_WAFERGEN_3_E7	assay 0954
		JOVANLNC-2_09212011_WAFERGEN_3_D11	assay 0955
		JOVANLNC-2_09212011_WAFERGEN_15_C10	assay 0956
		JOVANLNC-2_09212011_WAFERGEN_16_G6	assay 0957
		JOVANLNC-2_09212011_WAFERGEN_13_C4	assay 0958
		JOVANLNC-2_09212011_WAFERGEN_13_C5	assay 0959
		JOVANLNC-2_09212011_WAFERGEN_8_F6	assay 0960
		JOVANLNC-2_09212011_WAFERGEN_7_C2	assay 0961
		JOVANLNC-2_09212011_WAFERGEN_16_E10	assay 0962
		JOVANLNC-2_09212011_WAFERGEN_16_G8	assay 0963
		JOVANLNC-2_09212011_WAFERGEN_13_C12	assay 0964
		JOVANLNC-2_09212011_WAFERGEN_13_D1	assay 0965
		JOVANLNC-2_09212011_WAFERGEN_2_E6	assay 0966
		JOVANLNC-2_09212011_WAFERGEN_13_D3	assay 0967
		JOVANLNC-2_09212011_WAFERGEN_16_F4	assay 0968
		JOVANLNC-2_09212011_WAFERGEN_14_B12	assay 0969
		JOVANLNC-2_09212011_WAFERGEN_13_D4	assay 0970
		JOVANLNC-2_09212011_WAFERGEN_16_G3	assay 0971
		JOVANLNC-2_09212011_WAFERGEN_3_B10	assay 0972
		JOVANLNC-2_09212011_WAFERGEN_17_A10	assay 0973
		JOVANLNC-2_09212011_WAFERGEN_16_E7	assay 0974
		JOVANLNC-2_09212011_WAFERGEN_1_E9	assay 0975
		JOVANLNC-2_09212011_WAFERGEN_6_B7	assay 0976
		JOVANLNC-2_09212011_WAFERGEN_5_F4	assay 0977
		JOVANLNC-2_09212011_WAFERGEN_13_D8	assay 0978
		JOVANLNC-2_09212011_WAFERGEN_16_F9	assay 0979
		JOVANLNC-2_09212011_WAFERGEN_16_C2	assay 0980
		JOVANLNC-2_09212011_WAFERGEN_13_D10	assay 0981
		JOVANLNC-2_09212011_WAFERGEN_3_G4	assay 0982
		JOVANLNC-2_09212011_WAFERGEN_10_G10	assay 0983
		JOVANLNC-2_09212011_WAFERGEN_1_E8	assay 0984
		JOVANLNC-2_09212011_WAFERGEN_16_E9	assay 0985
		JOVANLNC-2_09212011_WAFERGEN_7_B6	assay 0986
		JOVANLNC-2_09212011_WAFERGEN_16_G7	assay 0987
		JOVANLNC-2_09212011_WAFERGEN_11_A9	assay 0988
		JOVANLNC-2_09212011_WAFERGEN_16_G4	assay 0989
		JOVANLNC-2_09212011_WAFERGEN_16_F5	assay 0990
		JOVANLNC-2_09212011_WAFERGEN_4_B11	assay 0991
		JOVANLNC-2_09212011_WAFERGEN_16_F7	assay 0992
		JOVANLNC-2_09212011_WAFERGEN_7_F8	assay 0993
		JOVANLNC-2_09212011_WAFERGEN_10_C10	assay 0994
		JOVANLNC-2_09212011_WAFERGEN_4_D3	assay 0995
		JOVANLNC-2_09212011_WAFERGEN_7_D10	assay 0996
		JOVANLNC-2_09212011_WAFERGEN_16_B11	assay 0997
		JOVANLNC-2_09212011_WAFERGEN_16_E5	assay 0998
		JOVANLNC-2_09212011_WAFERGEN_14_B9	assay 0999
		JOVANLNC-2_09212011_WAFERGEN_13_E5	assay 1000
		JOVANLNC-2_09212011_WAFERGEN_17_G8	assay 1001
		JOVANLNC-2_09212011_WAFERGEN_7_A10	assay 1002
		JOVANLNC-2_09212011_WAFERGEN_13_E6	assay 1003
		JOVANLNC-2_09212011_WAFERGEN_13_E7	assay 1004
		JOVANLNC-2_09212011_WAFERGEN_6_C5	assay 1005
		JOVANLNC-2_09212011_WAFERGEN_16_E12	assay 1006
		JOVANLNC-2_09212011_WAFERGEN_13_E10	assay 1007
		JOVANLNC-2_09212011_WAFERGEN_17_A2	assay 1008
		JOVANLNC-2_09212011_WAFERGEN_12_D4	assay 1009
		JOVANLNC-2_09212011_WAFERGEN_16_F3	assay 1010
		JOVANLNC-2_09212011_WAFERGEN_6_F4	assay 1011
		JOVANLNC-2_09212011_WAFERGEN_5_D7	assay 1012
		JOVANLNC-2_09212011_WAFERGEN_13_E11	assay 1013
		JOVANLNC-2_09212011_WAFERGEN_8_C3	assay 1014
		JOVANLNC-2_09212011_WAFERGEN_6_E11	assay 1015
		JOVANLNC-2_09212011_WAFERGEN_16_D3	assay 1016
		JOVANLNC-2_09212011_WAFERGEN_2_H9	assay 1017
		JOVANLNC-2_09212011_WAFERGEN_5_C10	assay 1018
		JOVANLNC-2_09212011_WAFERGEN_13_F3	assay 1019
		JOVANLNC-2_09212011_WAFERGEN_5_C4	assay 1020
		JOVANLNC-2_09212011_WAFERGEN_16_E1	assay 1021
		JOVANLNC-2_09212011_WAFERGEN_18_D6	assay 1022
		JOVANLNC-2_09212011_WAFERGEN_12_D5	assay 1023
		JOVANLNC-2_09212011_WAFERGEN_18_D4	assay 1024
		JOVANLNC-2_09212011_WAFERGEN_5_G1	assay 1025
		JOVANLNC-2_09212011_WAFERGEN_13_F4	assay 1026
		JOVANLNC-2_09212011_WAFERGEN_13_F5	assay 1027
		JOVANLNC-2_09212011_WAFERGEN_4_B9	assay 1028
		JOVANLNC-2_09212011_WAFERGEN_10_E7	assay 1029
		JOVANLNC-2_09212011_WAFERGEN_13_F6	assay 1030
		JOVANLNC-2_09212011_WAFERGEN_13_F8	assay 1031
		JOVANLNC-2_09212011_WAFERGEN_18_D10	assay 1032
		JOVANLNC-2_09212011_WAFERGEN_16_D8	assay 1033
		JOVANLNC-2_09212011_WAFERGEN_14_D5	assay 1034
		JOVANLNC-2_09212011_WAFERGEN_13_F9	assay 1035
		JOVANLNC-2_09212011_WAFERGEN_16_D6	assay 1036
		JOVANLNC-2_09212011_WAFERGEN_16_C4	assay 1037
		JOVANLNC-2_09212011_WAFERGEN_14_B11	assay 1038
		JOVANLNC-2_09212011_WAFERGEN_16_C7	assay 1039
		JOVANLNC-2_09212011_WAFERGEN_9_B9	assay 1040
		JOVANLNC-2_09212011_WAFERGEN_7_F9	assay 1041
		JOVANLNC-2_09212011_WAFERGEN_18_C12	assay 1042
		JOVANLNC-2_09212011_WAFERGEN_18_D8	assay 1043
		JOVANLNC-2_09212011_WAFERGEN_18_D1	assay 1044
		JOVANLNC-2_09212011_WAFERGEN_18_E4	assay 1045
		JOVANLNC-2_09212011_WAFERGEN_18_E5	assay 1046
		JOVANLNC-2_09212011_WAFERGEN_13_F11	assay 1047
		JOVANLNC-2_09212011_WAFERGEN_6_D9	assay 1048
		JOVANLNC-2_09212011_WAFERGEN_16_D4	assay 1049
		JOVANLNC-2_09212011_WAFERGEN_13_F12	assay 1050
		JOVANLNC-2_09212011_WAFERGEN_14_D4	assay 1051
		JOVANLNC-2_09212011_WAFERGEN_16_D7	assay 1052
		JOVANLNC-2_09212011_WAFERGEN_5_E8	assay 1053
		JOVANLNC-2_09212011_WAFERGEN_13_G3	assay 1054
		JOVANLNC-2_09212011_WAFERGEN_18_D5	assay 1055
		JOVANLNC-2_09212011_WAFERGEN_13_G5	assay 1056
		JOVANLNC-2_09212011_WAFERGEN_12_D8	assay 1057
		JOVANLNC-2_09212011_WAFERGEN_13_G6	assay 1058
		JOVANLNC-2_09212011_WAFERGEN_13_G8	assay 1059
		JOVANLNC-2_09212011_WAFERGEN_10_A9	assay 1060
		JOVANLNC-2_09212011_WAFERGEN_4_H10	assay 1061
		JOVANLNC-2_09212011_WAFERGEN_12_D9	assay 1062
		JOVANLNC-2_09212011_WAFERGEN_11_E1	assay 1063
		JOVANLNC-2_09212011_WAFERGEN_14_H3	assay 1064
		JOVANLNC-2_09212011_WAFERGEN_7_B11	assay 1065
		JOVANLNC-2_09212011_WAFERGEN_11_E9	assay 1066
		JOVANLNC-2_09212011_WAFERGEN_3_G1	assay 1067
		JOVANLNC-2_09212011_WAFERGEN_3_A11	assay 1068
		JOVANLNC-2_09212011_WAFERGEN_11_E11	assay 1069
		JOVANLNC-2_09212011_WAFERGEN_15_D9	assay 1070
		JOVANLNC-2_09212011_WAFERGEN_1_H7	assay 1071
		JOVANLNC-2_09212011_WAFERGEN_6_F6	assay 1072
		JOVANLNC-2_09212011_WAFERGEN_8_B8	assay 1073
		JOVANLNC-2_09212011_WAFERGEN_1_G10	assay 1074
		JOVANLNC-2_09212011_WAFERGEN_11_F10	assay 1075
		JOVANLNC-2_09212011_WAFERGEN_11_F11	assay 1076
		JOVANLNC-2_09212011_WAFERGEN_3_E4	assay 1077
		JOVANLNC-2_09212011_WAFERGEN_1_F9	assay 1078
		JOVANLNC-2_09212011_WAFERGEN_18_A2	assay 1079
		JOVANLNC-2_09212011_WAFERGEN_8_E1	assay 1080
		JOVANLNC-2_09212011_WAFERGEN_4_B1	assay 1081
		JOVANLNC-2_09212011_WAFERGEN_13_B3	assay 1082
		JOVANLNC-2_09212011_WAFERGEN_11_H5	assay 1083
		JOVANLNC-2_09212011_WAFERGEN_10_C1	assay 1084
		JOVANLNC-2_09212011_WAFERGEN_6_E9	assay 1085
		JOVANLNC-2_09212011_WAFERGEN_18_G7	assay 1086
		JOVANLNC-2_09212011_WAFERGEN_13_C6	assay 1087
		JOVANLNC-2_09212011_WAFERGEN_13_C7	assay 1088
		JOVANLNC-2_09212011_WAFERGEN_12_B8	assay 1089
		JOVANLNC-2_09212011_WAFERGEN_13_C10	assay 1090
		JOVANLNC-2_09212011_WAFERGEN_6_G11	assay 1091
		JOVANLNC-2_09212011_WAFERGEN_14_H5	assay 1092
		JOVANLNC-2_09212011_WAFERGEN_7_H2	assay 1093
		JOVANLNC-2_09212011_WAFERGEN_5_D9	assay 1094
		JOVANLNC-2_09212011_WAFERGEN_10_B6	assay 1095
		JOVANLNC-2_09212011_WAFERGEN_8_G1	assay 1096
		JOVANLNC-2_09212011_WAFERGEN_12_C6	assay 1097
		JOVANLNC-2_09212011_WAFERGEN_7_E7	assay 1098
		JOVANLNC-2_09212011_WAFERGEN_1_C6	assay 1099
		JOVANLNC-2_09212011_WAFERGEN_18_C11	assay 1100
		JOVANLNC-2_09212011_WAFERGEN_17_H4	assay 1101
		JOVANLNC-2_09212011_WAFERGEN_6_A9	assay 1102
		JOVANLNC-2_09212011_WAFERGEN_10_F4	assay 1103
		JOVANLNC-2_09212011_WAFERGEN_8_D8	assay 1104
		JOVANLNC-2_09212011_WAFERGEN_5_F7	assay 1105
		JOVANLNC-2_09212011_WAFERGEN_9_A4	assay 1106
		JOVANLNC-2_09212011_WAFERGEN_2_D12	assay 1107
		JOVANLNC-2_09212011_WAFERGEN_11_D11	assay 1108
		JOVANLNC-2_09212011_WAFERGEN_5_E2	assay 1109
		JOVANLNC-2_09212011_WAFERGEN_10_D1	assay 1110
		JOVANLNC-2_09212011_WAFERGEN_9_G12	assay 1111
		JOVANLNC-2_09212011_WAFERGEN_4_D2	assay 1112
		JOVANLNC-2_09212011_WAFERGEN_5_H3	assay 1113
		JOVANLNC-2_09212011_WAFERGEN_4_G5	assay 1114
		JOVANLNC-2_09212011_WAFERGEN_16_F12	assay 1115
		JOVANLNC-2_09212011_WAFERGEN_16_F6	assay 1116
		JOVANLNC-2_09212011_WAFERGEN_16_E3	assay 1117
		JOVANLNC-2_09212011_WAFERGEN_12_H10	assay 1118
		JOVANLNC-2_09212011_WAFERGEN_16_F11	assay 1119
		JOVANLNC-2_09212011_WAFERGEN_16_F10	assay 1120
		JOVANLNC-2_09212011_WAFERGEN_16_F1	assay 1121
		JOVANLNC-2_09212011_WAFERGEN_16_G1	assay 1122
		JOVANLNC-2_09212011_WAFERGEN_10_C8	assay 1123
		JOVANLNC-2_09212011_WAFERGEN_5_A2	assay 1124
		JOVANLNC-2_09212011_WAFERGEN_4_F1	assay 1125
		JOVANLNC-2_09212011_WAFERGEN_7_D11	assay 1126
		JOVANLNC-2_09212011_WAFERGEN_4_D4	assay 1127
		JOVANLNC-2_09212011_WAFERGEN_4_A7	assay 1128
		JOVANLNC-2_09212011_WAFERGEN_16_E6	assay 1129
		JOVANLNC-2_09212011_WAFERGEN_16_F2	assay 1130
		JOVANLNC-2_09212011_WAFERGEN_8_F1	assay 1131
		JOVANLNC-2_09212011_WAFERGEN_11_G5	assay 1132
		JOVANLNC-2_09212011_WAFERGEN_5_F5	assay 1133
		JOVANLNC-2_09212011_WAFERGEN_11_G12	assay 1134
		JOVANLNC-2_09212011_WAFERGEN_7_B2	assay 1135
		JOVANLNC-2_09212011_WAFERGEN_6_D1	assay 1136
		JOVANLNC-2_09212011_WAFERGEN_3_G12	assay 1137
		JOVANLNC-2_09212011_WAFERGEN_4_F10	assay 1138
		JOVANLNC-2_09212011_WAFERGEN_5_A12	assay 1139
		JOVANLNC-2_09212011_WAFERGEN_13_B8	assay 1140
		JOVANLNC-2_09212011_WAFERGEN_7_B7	assay 1141
		JOVANLNC-2_09212011_WAFERGEN_2_B6	assay 1142
		JOVANLNC-2_09212011_WAFERGEN_10_F1	assay 1143
		JOVANLNC-2_09212011_WAFERGEN_5_B1	assay 1144
		JOVANLNC-2_09212011_WAFERGEN_12_B1	assay 1145
		JOVANLNC-2_09212011_WAFERGEN_9_D5	assay 1146
		JOVANLNC-2_09212011_WAFERGEN_9_B5	assay 1147
		JOVANLNC-2_09212011_WAFERGEN_4_A9	assay 1148
		JOVANLNC-2_09212011_WAFERGEN_5_C12	assay 1149
		JOVANLNC-2_09212011_WAFERGEN_8_F5	assay 1150
		JOVANLNC-2_09212011_WAFERGEN_17_C1	assay 1151
		JOVANLNC-2_09212011_WAFERGEN_12_B9	assay 1152
		JOVANLNC-2_09212011_WAFERGEN_12_B10	assay 1153
		JOVANLNC-2_09212011_WAFERGEN_2_C10	assay 1154
		JOVANLNC-2_09212011_WAFERGEN_5_B9	assay 1155
		JOVANLNC-2_09212011_WAFERGEN_3_H5	assay 1156
		JOVANLNC-2_09212011_WAFERGEN_2_E5	assay 1157
		JOVANLNC-2_09212011_WAFERGEN_7_F6	assay 1158
		JOVANLNC-2_09212011_WAFERGEN_4_D6	assay 1159
		JOVANLNC-2_09212011_WAFERGEN_5_F9	assay 1160
		JOVANLNC-2_09212011_WAFERGEN_13_D7	assay 1161
		JOVANLNC-2_09212011_WAFERGEN_12_C3	assay 1162
		JOVANLNC-2_09212011_WAFERGEN_2_E4	assay 1163
		JOVANLNC-2_09212011_WAFERGEN_1_B2	assay 1164
		JOVANLNC-2_09212011_WAFERGEN_2_A8	assay 1165
		JOVANLNC-2_09212011_WAFERGEN_1_D11	assay 1166
		JOVANLNC-2_09212011_WAFERGEN_4_C5	assay 1167
		JOVANLNC-2_09212011_WAFERGEN_9_H9	assay 1168
		JOVANLNC-2_09212011_WAFERGEN_8_D11	assay 1169
		JOVANLNC-2_09212011_WAFERGEN_6_G12	assay 1170
		JOVANLNC-2_09212011_WAFERGEN_9_H11	assay 1171
		JOVANLNC-2_09212011_WAFERGEN_5_G11	assay 1172
		JOVANLNC-2_09212011_WAFERGEN_12_C9	assay 1173
		JOVANLNC-2_09212011_WAFERGEN_12_C10	assay 1174
		JOVANLNC-2_09212011_WAFERGEN_10_B11	assay 1175
		JOVANLNC-2_09212011_WAFERGEN_10_D9	assay 1176
		JOVANLNC-2_09212011_WAFERGEN_16_C5	assay 1177
		JOVANLNC-2_09212011_WAFERGEN_1_C10	assay 1178
		JOVANLNC-2_09212011_WAFERGEN_13_E3	assay 1179
		JOVANLNC-2_09212011_WAFERGEN_5_B5	assay 1180
		JOVANLNC-2_09212011_WAFERGEN_2_F2	assay 1181
		JOVANLNC-2_09212011_WAFERGEN_9_H2	assay 1182
		JOVANLNC-2_09212011_WAFERGEN_4_B2	assay 1183
		JOVANLNC-2_09212011_WAFERGEN_2_F11	assay 1184
		JOVANLNC-2_09212011_WAFERGEN_3_B2	assay 1185
		JOVANLNC-2_09212011_WAFERGEN_4_H3	assay 1186
		JOVANLNC-2_09212011_WAFERGEN_3_D6	assay 1187
		JOVANLNC-2_09212011_WAFERGEN_17_B5	assay 1188
		JOVANLNC-2_09212011_WAFERGEN_1_C3	assay 1189
		JOVANLNC-2_09212011_WAFERGEN_8_A3	assay 1190
		JOVANLNC-2_09212011_WAFERGEN_2_A3	assay 1191
		JOVANLNC-2_09212011_WAFERGEN_5_A11	assay 1192
		JOVANLNC-2_09212011_WAFERGEN_3_F6	assay 1193
		JOVANLNC-2_09212011_WAFERGEN_10_G7	assay 1194
		JOVANLNC-2_09212011_WAFERGEN_3_B7	assay 1195
		JOVANLNC-2_09212011_WAFERGEN_4_G6	assay 1196
		JOVANLNC-2_09212011_WAFERGEN_7_D2	assay 1197
		JOVANLNC-2_09212011_WAFERGEN_10_H1	assay 1198
		JOVANLNC-2_09212011_WAFERGEN_11_G1	assay 1199
		JOVANLNC-2_09212011_WAFERGEN_11_G2	assay 1200
		JOVANLNC-2_09212011_WAFERGEN_3_A8	assay 1201
		JOVANLNC-2_09212011_WAFERGEN_6_B5	assay 1202
		JOVANLNC-2_09212011_WAFERGEN_8_G10	assay 1203
		JOVANLNC-2_09212011_WAFERGEN_7_C7	assay 1204
		JOVANLNC-2_09212011_WAFERGEN_3_A2	assay 1205
		JOVANLNC-2_09212011_WAFERGEN_6_C3	assay 1206
		JOVANLNC-2_09212011_WAFERGEN_5_G8	assay 1207
		JOVANLNC-2_09212011_WAFERGEN_1_F12	assay 1208
		JOVANLNC-2_09212011_WAFERGEN_2_H5	assay 1209
		JOVANLNC-2_09212011_WAFERGEN_2_H2	assay 1210
		JOVANLNC-2_09212011_WAFERGEN_9_E5	assay 1211
		JOVANLNC-2_09212011_WAFERGEN_13_B6	assay 1212
		JOVANLNC-2_09212011_WAFERGEN_1_H5	assay 1213
		JOVANLNC-2_09212011_WAFERGEN_9_A11	assay 1214
		JOVANLNC-2_09212011_WAFERGEN_1_C4	assay 1215
		JOVANLNC-2_09212011_WAFERGEN_5_A8	assay 1216
		JOVANLNC-2_09212011_WAFERGEN_2_C6	assay 1217
		JOVANLNC-2_09212011_WAFERGEN_12_A5	assay 1218
		JOVANLNC-2_09212011_WAFERGEN_5_F2	assay 1219
		JOVANLNC-2_09212011_WAFERGEN_3_A12	assay 1220
		JOVANLNC-2_09212011_WAFERGEN_12_A7	assay 1221
		JOVANLNC-2_09212011_WAFERGEN_3_G10	assay 1222
		JOVANLNC-2_09212011_WAFERGEN_8_D1	assay 1223
		JOVANLNC-2_09212011_WAFERGEN_6_D10	assay 1224
		JOVANLNC-2_09212011_WAFERGEN_2_H11	assay 1225
		JOVANLNC-2_09212011_WAFERGEN_1_G12	assay 1226
		JOVANLNC-2_09212011_WAFERGEN_4_C8	assay 1227
		JOVANLNC-2_09212011_WAFERGEN_5_E4	assay 1228
		JOVANLNC-2_09212011_WAFERGEN_1_H10	assay 1229
		JOVANLNC-2_09212011_WAFERGEN_7_B12	assay 1230
		JOVANLNC-2_09212011_WAFERGEN_10_H7	assay 1231
		JOVANLNC-2_09212011_WAFERGEN_10_A3	assay 1232
		JOVANLNC-2_09212011_WAFERGEN_14_D2	assay 1233
		JOVANLNC-2_09212011_WAFERGEN_2_H12	assay 1234
		JOVANLNC-2_09212011_WAFERGEN_4_A11	assay 1235
		JOVANLNC-2_09212011_WAFERGEN_10_E11	assay 1236
		JOVANLNC-2_09212011_WAFERGEN_9_D7	assay 1237
		JOVANLNC-2_09212011_WAFERGEN_9_A8	assay 1238
		JOVANLNC-2_09212011_WAFERGEN_3_D9	assay 1239
		JOVANLNC-2_09212011_WAFERGEN_1_D7	assay 1240
		JOVANLNC-2_09212011_WAFERGEN_2_E8	assay 1241
		JOVANLNC-2_09212011_WAFERGEN_10_B7	assay 1242
		JOVANLNC-2_09212011_WAFERGEN_5_A4	assay 1243
		JOVANLNC-2_09212011_WAFERGEN_9_C11	assay 1244
		JOVANLNC-2_09212011_WAFERGEN_1_F4	assay 1245
		JOVANLNC-2_09212011_WAFERGEN_12_B6	assay 1246
		JOVANLNC-2_09212011_WAFERGEN_10_H5	assay 1247
		JOVANLNC-2_09212011_WAFERGEN_11_A3	assay 1248
		JOVANLNC-2_09212011_WAFERGEN_9_B1	assay 1249
		JOVANLNC-2_09212011_WAFERGEN_3_G7	assay 1250
		JOVANLNC-2_09212011_WAFERGEN_6_E5	assay 1251
		JOVANLNC-2_09212011_WAFERGEN_1_E1	assay 1252
		JOVANLNC-2_09212011_WAFERGEN_2_D11	assay 1253
		JOVANLNC-2_09212011_WAFERGEN_2_G5	assay 1254
		JOVANLNC-2_09212011_WAFERGEN_10_F2	assay 1255
		JOVANLNC-2_09212011_WAFERGEN_4_B3	assay 1256
		JOVANLNC-2_09212011_WAFERGEN_11_A1	assay 1257
		JOVANLNC-2_09212011_WAFERGEN_16_B10	assay 1258
		JOVANLNC-2_09212011_WAFERGEN_2_F10	assay 1259
		JOVANLNC-2_09212011_WAFERGEN_10_E5	assay 1260
		JOVANLNC-2_09212011_WAFERGEN_2_F4	assay 1261
		JOVANLNC-2_09212011_WAFERGEN_9_G10	assay 1262
		JOVANLNC-2_09212011_WAFERGEN_4_F4	assay 1263
		JOVANLNC-2_09212011_WAFERGEN_13_D6	assay 1264
		JOVANLNC-2_09212011_WAFERGEN_10_C12	assay 1265
		JOVANLNC-2_09212011_WAFERGEN_4_C9	assay 1266
		JOVANLNC-2_09212011_WAFERGEN_1_C1	assay 1267
		JOVANLNC-2_09212011_WAFERGEN_1_E2	assay 1268
		JOVANLNC-2_09212011_WAFERGEN_3_H10	assay 1269
		JOVANLNC-2_09212011_WAFERGEN_4_E1	assay 1270
		JOVANLNC-2_09212011_WAFERGEN_9_F6	assay 1271
		JOVANLNC-2_09212011_WAFERGEN_6_B10	assay 1272
		JOVANLNC-2_09212011_WAFERGEN_6_F12	assay 1273
		JOVANLNC-2_09212011_WAFERGEN_10_G11	assay 1274
		JOVANLNC-2_09212011_WAFERGEN_2_C5	assay 1275
		JOVANLNC-2_09212011_WAFERGEN_1_C7	assay 1276
		JOVANLNC-2_09212011_WAFERGEN_9_C6	assay 1277
		JOVANLNC-2_09212011_WAFERGEN_10_H3	assay 1278
		JOVANLNC-2_09212011_WAFERGEN_10_F12	assay 1279
		JOVANLNC-2_09212011_WAFERGEN_2_E1	assay 1280
		JOVANLNC-2_09212011_WAFERGEN_3_F11	assay 1281
		JOVANLNC-2_09212011_WAFERGEN_8_B5	assay 1282
		JOVANLNC-2_09212011_WAFERGEN_8_F10	assay 1283
		JOVANLNC-2_09212011_WAFERGEN_6_F1	assay 1284
		JOVANLNC-2_09212011_WAFERGEN_10_D2	assay 1285
		JOVANLNC-2_09212011_WAFERGEN_11_D3	assay 1286
		JOVANLNC-2_09212011_WAFERGEN_9_D3	assay 1287
		JOVANLNC-2_09212011_WAFERGEN_12_H3	assay 1288
		JOVANLNC-2_09212011_WAFERGEN_16_H8	assay 1289
		JOVANLNC-2_09212011_WAFERGEN_11_E2	assay 1290
		JOVANLNC-2_09212011_WAFERGEN_11_E3	assay 1291
		JOVANLNC-2_09212011_WAFERGEN_8_C6	assay 1292
		JOVANLNC-2_09212011_WAFERGEN_5_D8	assay 1293
		JOVANLNC-2_09212011_WAFERGEN_3_B4	assay 1294
		JOVANLNC-2_09212011_WAFERGEN_2_F1	assay 1295
		JOVANLNC-2_09212011_WAFERGEN_10_G6	assay 1296
		JOVANLNC-2_09212011_WAFERGEN_6_H10	assay 1297
		JOVANLNC-2_09212011_WAFERGEN_10_A8	assay 1298
		JOVANLNC-2_09212011_WAFERGEN_1_G7	assay 1299
		JOVANLNC-2_09212011_WAFERGEN_9_A6	assay 1300
		JOVANLNC-2_09212011_WAFERGEN_2_D5	assay 1301
		JOVANLNC-2_09212011_WAFERGEN_11_E10	assay 1302
		JOVANLNC-2_09212011_WAFERGEN_8_F8	assay 1303
		JOVANLNC-2_09212011_WAFERGEN_3_B11	assay 1304
		JOVANLNC-2_09212011_WAFERGEN_1_C12	assay 1305
		JOVANLNC-2_09212011_WAFERGEN_6_D7	assay 1306
		JOVANLNC-2_09212011_WAFERGEN_4_H8	assay 1307
		JOVANLNC-2_09212011_WAFERGEN_16_G9	assay 1308
		JOVANLNC-2_09212011_WAFERGEN_3_E8	assay 1309
		JOVANLNC-2_09212011_WAFERGEN_5_A10	assay 1310
		JOVANLNC-2_09212011_WAFERGEN_4_E9	assay 1311
		JOVANLNC-2_09212011_WAFERGEN_1_D5	assay 1312
		JOVANLNC-2_09212011_WAFERGEN_10_C11	assay 1313
		JOVANLNC-2_09212011_WAFERGEN_7_F5	assay 1314
		JOVANLNC-2_09212011_WAFERGEN_3_D7	assay 1315
		JOVANLNC-2_09212011_WAFERGEN_3_E3	assay 1316
		JOVANLNC-2_09212011_WAFERGEN_9_E1	assay 1317
		JOVANLNC-2_09212011_WAFERGEN_9_E6	assay 1318
		JOVANLNC-2_09212011_WAFERGEN_6_G4	assay 1319
		JOVANLNC-2_09212011_WAFERGEN_3_C8	assay 1320
		JOVANLNC-2_09212011_WAFERGEN_9_D9	assay 1321
		JOVANLNC-2_09212011_WAFERGEN_4_E10	assay 1322
		JOVANLNC-2_09212011_WAFERGEN_2_B1	assay 1323
		JOVANLNC-2_09212011_WAFERGEN_3_H9	assay 1324
		JOVANLNC-2_09212011_WAFERGEN_3_D3	assay 1325
		JOVANLNC-2_09212011_WAFERGEN_4_C10	assay 1326
		JOVANLNC-2_09212011_WAFERGEN_4_B10	assay 1327
		JOVANLNC-2_09212011_WAFERGEN_7_H3	assay 1328
		JOVANLNC-2_09212011_WAFERGEN_2_G10	assay 1329
		JOVANLNC-2_09212011_WAFERGEN_7_E9	assay 1330
		JOVANLNC-2_09212011_WAFERGEN_6_H2	assay 1331
		JOVANLNC-2_09212011_WAFERGEN_10_D4	assay 1332
		JOVANLNC-2_09212011_WAFERGEN_12_B5	assay 1333
		JOVANLNC-2_09212011_WAFERGEN_14_C6	assay 1334
		JOVANLNC-2_09212011_WAFERGEN_7_E11	assay 1335
		JOVANLNC-2_09212011_WAFERGEN_9_C7	assay 1336
		JOVANLNC-2_09212011_WAFERGEN_3_C3	assay 1337
		JOVANLNC-2_09212011_WAFERGEN_6_C4	assay 1338
		JOVANLNC-2_09212011_WAFERGEN_1_H3	assay 1339
		JOVANLNC-2_09212011_WAFERGEN_10_C9	assay 1340
		JOVANLNC-2_09212011_WAFERGEN_7_C8	assay 1341
		JOVANLNC-2_09212011_WAFERGEN_3_E9	assay 1342
		JOVANLNC-2_09212011_WAFERGEN_17_F6	assay 1343
		JOVANLNC-2_09212011_WAFERGEN_4_H5	assay 1344
		JOVANLNC-2_09212011_WAFERGEN_6_B2	assay 1345
		JOVANLNC-2_09212011_WAFERGEN_5_B11	assay 1346
		JOVANLNC-2_09212011_WAFERGEN_7_D5	assay 1347
		JOVANLNC-2_09212011_WAFERGEN_5_H4	assay 1348
		JOVANLNC-2_09212011_WAFERGEN_2_A4	assay 1349
		JOVANLNC-2_09212011_WAFERGEN_8_C5	assay 1350
		JOVANLNC-2_09212011_WAFERGEN_2_F7	assay 1351
		JOVANLNC-2_09212011_WAFERGEN_2_D2	assay 1352
		JOVANLNC-2_09212011_WAFERGEN_8_A12	assay 1353
		JOVANLNC-2_09212011_WAFERGEN_2_B8	assay 1354
		JOVANLNC-2_09212011_WAFERGEN_9_C1	assay 1355
		JOVANLNC-2_09212011_WAFERGEN_10_E12	assay 1356
		JOVANLNC-2_09212011_WAFERGEN_3_D12	assay 1357
		JOVANLNC-2_09212011_WAFERGEN_6_A7	assay 1358
		JOVANLNC-2_09212011_WAFERGEN_10_F7	assay 1359
		JOVANLNC-2_09212011_WAFERGEN_3_H1	assay 1360
		JOVANLNC-2_09212011_WAFERGEN_12_G9	assay 1361
		JOVANLNC-2_09212011_WAFERGEN_2_E9	assay 1362
		JOVANLNC-2_09212011_WAFERGEN_7_F7	assay 1363
		JOVANLNC-2_09212011_WAFERGEN_11_D6	assay 1364
		JOVANLNC-2_09212011_WAFERGEN_5_A9	assay 1365
		JOVANLNC-2_09212011_WAFERGEN_14_B2	assay 1366
		JOVANLNC-2_09212011_WAFERGEN_15_A9	assay 1367
		JOVANLNC-2_09212011_WAFERGEN_4_H4	assay 1368
		JOVANLNC-2_09212011_WAFERGEN_2_E7	assay 1369
		JOVANLNC-2_09212011_WAFERGEN_6_B6	assay 1370
		JOVANLNC-2_09212011_WAFERGEN_6_A6	assay 1371
		JOVANLNC-2_09212011_WAFERGEN_4_E5	assay 1372
		JOVANLNC-2_09212011_WAFERGEN_6_H1	assay 1373
		JOVANLNC-2_09212011_WAFERGEN_3_C10	assay 1374
		JOVANLNC-2_09212011_WAFERGEN_10_H9	assay 1375
		JOVANLNC-2_09212011_WAFERGEN_6_D8	assay 1376
		JOVANLNC-2_09212011_WAFERGEN_10_C7	assay 1377
		JOVANLNC-2_09212011_WAFERGEN_7_C5	assay 1378
		JOVANLNC-2_09212011_WAFERGEN_2_A11	assay 1379
		JOVANLNC-2_09212011_WAFERGEN_1_E7	assay 1380
		JOVANLNC-2_09212011_WAFERGEN_1_C9	assay 1381
		JOVANLNC-2_09212011_WAFERGEN_5_H6	assay 1382
		JOVANLNC-2_09212011_WAFERGEN_8_B12	assay 1383
		JOVANLNC-2_09212011_WAFERGEN_7_D8	assay 1384
		JOVANLNC-2_09212011_WAFERGEN_11_F1	assay 1385
		JOVANLNC-2_09212011_WAFERGEN_18_C10	assay 1386
		JOVANLNC-2_09212011_WAFERGEN_8_E5	assay 1387
		JOVANLNC-2_09212011_WAFERGEN_3_G8	assay 1388
		JOVANLNC-2_09212011_WAFERGEN_1_F1	assay 1389
		JOVANLNC-2_09212011_WAFERGEN_14_F10	assay 1390
		JOVANLNC-2_09212011_WAFERGEN_1_F6	assay 1391
		JOVANLNC-2_09212011_WAFERGEN_13_A2	assay 1392
		JOVANLNC-2_09212011_WAFERGEN_8_E2	assay 1393
		JOVANLNC-2_09212011_WAFERGEN_6_G7	assay 1394
		JOVANLNC-2_09212011_WAFERGEN_17_C7	assay 1395
		JOVANLNC-2_09212011_WAFERGEN_1_D12	assay 1396
		JOVANLNC-2_09212011_WAFERGEN_10_G9	assay 1397
		JOVANLNC-2_09212011_WAFERGEN_9_E9	assay 1398
		JOVANLNC-2_09212011_WAFERGEN_5_B4	assay 1399
		JOVANLNC-2_09212011_WAFERGEN_5_C7	assay 1400
		JOVANLNC-2_09212011_WAFERGEN_6_D5	assay 1401
		JOVANLNC-2_09212011_WAFERGEN_9_D10	assay 1402
		JOVANLNC-2_09212011_WAFERGEN_10_H8	assay 1403
		JOVANLNC-2_09212011_WAFERGEN_3_B9	assay 1404
		JOVANLNC-2_09212011_WAFERGEN_7_B4	assay 1405
		JOVANLNC-2_09212011_WAFERGEN_16_A7	assay 1406
		JOVANLNC-2_09212011_WAFERGEN_14_A11	assay 1407
		JOVANLNC-2_09212011_WAFERGEN_15_G11	assay 1408
		JOVANLNC-2_09212011_WAFERGEN_8_C7	assay 1409
		JOVANLNC-2_09212011_WAFERGEN_1_A9	assay 1410
		JOVANLNC-2_09212011_WAFERGEN_11_H11	assay 1411
		JOVANLNC-2_09212011_WAFERGEN_3_E1	assay 1412
		JOVANLNC-2_09212011_WAFERGEN_12_A8	assay 1413
		JOVANLNC-2_09212011_WAFERGEN_4_D11	assay 1414
		JOVANLNC-2_09212011_WAFERGEN_3_D5	assay 1415
		JOVANLNC-2_09212011_WAFERGEN_3_A1	assay 1416
		JOVANLNC-2_09212011_WAFERGEN_8_C12	assay 1417
		JOVANLNC-2_09212011_WAFERGEN_18_D2	assay 1418
		JOVANLNC-2_09212011_WAFERGEN_13_B12	assay 1419
		JOVANLNC-2_09212011_WAFERGEN_14_G5	assay 1420
		JOVANLNC-2_09212011_WAFERGEN_1_H8	assay 1421
		JOVANLNC-2_09212011_WAFERGEN_9_E4	assay 1422
		JOVANLNC-2_09212011_WAFERGEN_6_H3	assay 1423
		JOVANLNC-2_09212011_WAFERGEN_4_A4	assay 1424
		JOVANLNC-2_09212011_WAFERGEN_5_D10	assay 1425
		JOVANLNC-2_09212011_WAFERGEN_2_A5	assay 1426
		JOVANLNC-2_09212011_WAFERGEN_6_G8	assay 1427
		JOVANLNC-2_09212011_WAFERGEN_12_B3	assay 1428
		JOVANLNC-2_09212011_WAFERGEN_6_D11	assay 1429
		JOVANLNC-2_09212011_WAFERGEN_7_A2	assay 1430
		JOVANLNC-2_09212011_WAFERGEN_10_C6	assay 1431
		JOVANLNC-2_09212011_WAFERGEN_5_D4	assay 1432
		JOVANLNC-2_09212011_WAFERGEN_3_H12	assay 1433
		JOVANLNC-2_09212011_WAFERGEN_1_E3	assay 1434
		JOVANLNC-2_09212011_WAFERGEN_9_D1	assay 1435
		JOVANLNC-2_09212011_WAFERGEN_1_G8	assay 1436
		JOVANLNC-2_09212011_WAFERGEN_1_H11	assay 1437
		JOVANLNC-2_09212011_WAFERGEN_2_H10	assay 1438
		JOVANLNC-2_09212011_WAFERGEN_6_C8	assay 1439
		JOVANLNC-2_09212011_WAFERGEN_9_B7	assay 1440
		JOVANLNC-2_09212011_WAFERGEN_12_F11	assay 1441
		JOVANLNC-2_09212011_WAFERGEN_6_F11	assay 1442
		JOVANLNC-2_09212011_WAFERGEN_8_E12	assay 1443
		JOVANLNC-2_09212011_WAFERGEN_3_D2	assay 1444
		JOVANLNC-2_09212011_WAFERGEN_8_B2	assay 1445
		JOVANLNC-2_09212011_WAFERGEN_11_B6	assay 1446
		JOVANLNC-2_09212011_WAFERGEN_4_A1	assay 1447
		JOVANLNC-2_09212011_WAFERGEN_10_B3	assay 1448
		JOVANLNC-2_09212011_WAFERGEN_10_E9	assay 1449
		JOVANLNC-2_09212011_WAFERGEN_11_B5	assay 1450
		JOVANLNC-2_09212011_WAFERGEN_4_G9	assay 1451
		JOVANLNC-2_09212011_WAFERGEN_10_F3	assay 1452
		JOVANLNC-2_09212011_WAFERGEN_10_E3	assay 1453
		JOVANLNC-2_09212011_WAFERGEN_9_C2	assay 1454
		JOVANLNC-2_09212011_WAFERGEN_6_C12	assay 1455
		JOVANLNC-2_09212011_WAFERGEN_8_D9	assay 1456
		JOVANLNC-2_09212011_WAFERGEN_6_A5	assay 1457
		JOVANLNC-2_09212011_WAFERGEN_11_H7	assay 1458
		JOVANLNC-2_09212011_WAFERGEN_18_F9	assay 1459
		JOVANLNC-2_09212011_WAFERGEN_6_B8	assay 1460
		JOVANLNC-2_09212011_WAFERGEN_5_F3	assay 1461
		JOVANLNC-2_09212011_WAFERGEN_3_A4	assay 1462
		JOVANLNC-2_09212011_WAFERGEN_11_A10	assay 1463
		JOVANLNC-2_09212011_WAFERGEN_10_E2	assay 1464
		JOVANLNC-2_09212011_WAFERGEN_8_F2	assay 1465
		JOVANLNC-2_09212011_WAFERGEN_3_G6	assay 1466
		JOVANLNC-2_09212011_WAFERGEN_1_F10	assay 1467
		JOVANLNC-2_09212011_WAFERGEN_5_E5	assay 1468
		JOVANLNC-2_09212011_WAFERGEN_14_G2	assay 1469
		JOVANLNC-2_09212011_WAFERGEN_11_C5	assay 1470
		JOVANLNC-2_09212011_WAFERGEN_4_C1	assay 1471
		JOVANLNC-2_09212011_WAFERGEN_9_D6	assay 1472
		JOVANLNC-2_09212011_WAFERGEN_6_A2	assay 1473
		JOVANLNC-2_09212011_WAFERGEN_11_C9	assay 1474
		JOVANLNC-2_09212011_WAFERGEN_11_C8	assay 1475
		JOVANLNC-2_09212011_WAFERGEN_6_B12	assay 1476
		JOVANLNC-2_09212011_WAFERGEN_7_F4	assay 1477
		JOVANLNC-2_09212011_WAFERGEN_10_H6	assay 1478
		JOVANLNC-2_09212011_WAFERGEN_7_F11	assay 1479
		JOVANLNC-2_09212011_WAFERGEN_2_H1	assay 1480
		JOVANLNC-2_09212011_WAFERGEN_1_C11	assay 1481
		JOVANLNC-2_09212011_WAFERGEN_1_D9	assay 1482
		JOVANLNC-2_09212011_WAFERGEN_11_D1	assay 1483
		JOVANLNC-2_09212011_WAFERGEN_1_B6	assay 1484
		JOVANLNC-2_09212011_WAFERGEN_3_E5	assay 1485
		JOVANLNC-2_09212011_WAFERGEN_15_C3	assay 1486
		JOVANLNC-2_09212011_WAFERGEN_1_D3	assay 1487
		JOVANLNC-2_09212011_WAFERGEN_4_E2	assay 1488
		JOVANLNC-2_09212011_WAFERGEN_1_B11	assay 1489
		JOVANLNC-2_09212011_WAFERGEN_1_B4	assay 1490
		JOVANLNC-2_09212011_WAFERGEN_11_A8	assay 1491
		JOVANLNC-2_09212011_WAFERGEN_11_D7	assay 1492
		JOVANLNC-2_09212011_WAFERGEN_2_A9	assay 1493
		JOVANLNC-2_09212011_WAFERGEN_7_H8	assay 1494
		JOVANLNC-2_09212011_WAFERGEN_2_H4	assay 1495
		JOVANLNC-2_09212011_WAFERGEN_7_H5	assay 1496
		JOVANLNC-2_09212011_WAFERGEN_3_F5	assay 1497
		JOVANLNC-2_09212011_WAFERGEN_5_H8	assay 1498
		JOVANLNC-2_09212011_WAFERGEN_17_D10	assay 1499
		JOVANLNC-2_09212011_WAFERGEN_1_E12	assay 1500
		JOVANLNC-2_09212011_WAFERGEN_4_F5	assay 1501
		JOVANLNC-2_09212011_WAFERGEN_5_G5	assay 1502
		JOVANLNC-2_09212011_WAFERGEN_11_D10	assay 1503
		JOVANLNC-2_09212011_WAFERGEN_5_C11	assay 1504
		JOVANLNC-2_09212011_WAFERGEN_3_B8	assay 1505
		JOVANLNC-2_09212011_WAFERGEN_10_D7	assay 1506
		JOVANLNC-2_09212011_WAFERGEN_6_A1	assay 1507
		JOVANLNC-2_09212011_WAFERGEN_7_A8	assay 1508
		JOVANLNC-2_09212011_WAFERGEN_6_B11	assay 1509
		JOVANLNC-2_09212011_WAFERGEN_10_F5	assay 1510
		JOVANLNC-2_09212011_WAFERGEN_6_C11	assay 1511
		JOVANLNC-2_09212011_WAFERGEN_10_D11	assay 1512
		JOVANLNC-2_09212011_WAFERGEN_7_E4	assay 1513
		JOVANLNC-2_09212011_WAFERGEN_8_F9	assay 1514
		JOVANLNC-2_09212011_WAFERGEN_5_B3	assay 1515
		JOVANLNC-2_09212011_WAFERGEN_2_G2	assay 1516
		JOVANLNC-2_09212011_WAFERGEN_10_A2	assay 1517
		JOVANLNC-2_09212011_WAFERGEN_7_C9	assay 1518
		JOVANLNC-2_09212011_WAFERGEN_7_F2	assay 1519
		JOVANLNC-2_09212011_WAFERGEN_10_E8	assay 1520
		JOVANLNC-2_09212011_WAFERGEN_9_F10	assay 1521
		JOVANLNC-2_09212011_WAFERGEN_10_B9	assay 1522
		JOVANLNC-2_09212011_WAFERGEN_8_E4	assay 1523
		JOVANLNC-2_09212011_WAFERGEN_4_B12	assay 1524
		JOVANLNC-2_09212011_WAFERGEN_16_D9	assay 1525
		JOVANLNC-2_09212011_WAFERGEN_6_G6	assay 1526
		JOVANLNC-2_09212011_WAFERGEN_3_H3	assay 1527
		JOVANLNC-2_09212011_WAFERGEN_17_C9	assay 1528
		JOVANLNC-2_09212011_WAFERGEN_2_D6	assay 1529
		JOVANLNC-2_09212011_WAFERGEN_11_F3	assay 1530
		JOVANLNC-2_09212011_WAFERGEN_9_C8	assay 1531
		JOVANLNC-2_09212011_WAFERGEN_11_F4	assay 1532
		JOVANLNC-2_09212011_WAFERGEN_9_E11	assay 1533
		JOVANLNC-2_09212011_WAFERGEN_3_F1	assay 1534
		JOVANLNC-2_09212011_WAFERGEN_5_A7	assay 1535
		JOVANLNC-2_09212011_WAFERGEN_7_E3	assay 1536
		JOVANLNC-2_09212011_WAFERGEN_11_A5	assay 1537
		JOVANLNC-2_09212011_WAFERGEN_5_C3	assay 1538
		JOVANLNC-2_09212011_WAFERGEN_11_B1	assay 1539
		JOVANLNC-2_09212011_WAFERGEN_1_G3	assay 1540
		JOVANLNC-2_09212011_WAFERGEN_10_A6	assay 1541
		JOVANLNC-2_09212011_WAFERGEN_6_A8	assay 1542
		JOVANLNC-2_09212011_WAFERGEN_11_G6	assay 1543
		JOVANLNC-2_09212011_WAFERGEN_10_G2	assay 1544
		JOVANLNC-2_09212011_WAFERGEN_14_C5	assay 1545
		JOVANLNC-2_09212011_WAFERGEN_1_G6	assay 1546
		JOVANLNC-2_09212011_WAFERGEN_11_G7	assay 1547
		JOVANLNC-2_09212011_WAFERGEN_8_G6	assay 1548
		JOVANLNC-2_09212011_WAFERGEN_11_G9	assay 1549
		JOVANLNC-2_09212011_WAFERGEN_3_A7	assay 1550
		JOVANLNC-2_09212011_WAFERGEN_4_G11	assay 1551
		JOVANLNC-2_09212011_WAFERGEN_1_G4	assay 1552
		JOVANLNC-2_09212011_WAFERGEN_11_G11	assay 1553
		JOVANLNC-2_09212011_WAFERGEN_5_E1	assay 1554
		JOVANLNC-2_09212011_WAFERGEN_4_A5	assay 1555
		JOVANLNC-2_09212011_WAFERGEN_5_E9	assay 1556
		JOVANLNC-2_09212011_WAFERGEN_17_A8	assay 1557
		JOVANLNC-2_09212011_WAFERGEN_9_G1	assay 1558
		JOVANLNC-2_09212011_WAFERGEN_2_D3	assay 1559
		JOVANLNC-2_09212011_WAFERGEN_8_D2	assay 1560
		JOVANLNC-2_09212011_WAFERGEN_1_A7	assay 1561
		JOVANLNC-2_09212011_WAFERGEN_2_D10	assay 1562
		JOVANLNC-2_09212011_WAFERGEN_11_H8	assay 1563
		JOVANLNC-2_09212011_WAFERGEN_6_F9	assay 1564
		JOVANLNC-2_09212011_WAFERGEN_6_G1	assay 1565
		JOVANLNC-2_09212011_WAFERGEN_7_C3	assay 1566
		JOVANLNC-2_09212011_WAFERGEN_5_E7	assay 1567
		JOVANLNC-2_09212011_WAFERGEN_4_A8	assay 1568
		JOVANLNC-2_09212011_WAFERGEN_5_D1	assay 1569
		JOVANLNC-2_09212011_WAFERGEN_10_G5	assay 1570
		JOVANLNC-2_09212011_WAFERGEN_11_H12	assay 1571
		JOVANLNC-2_09212011_WAFERGEN_7_E8	assay 1572
		JOVANLNC-2_09212011_WAFERGEN_12_A2	assay 1573
		JOVANLNC-2_09212011_WAFERGEN_5_F6	assay 1574
		JOVANLNC-2_09212011_WAFERGEN_3_G2	assay 1575
		JOVANLNC-2_09212011_WAFERGEN_2_A7	assay 1576
		JOVANLNC-2_09212011_WAFERGEN_8_C2	assay 1577
		JOVANLNC-2_09212011_WAFERGEN_1_A10	assay 1578
		JOVANLNC-2_09212011_WAFERGEN_4_A6	assay 1579
		JOVANLNC-2_09212011_WAFERGEN_12_A6	assay 1580
		JOVANLNC-2_09212011_WAFERGEN_3_F4	assay 1581
		JOVANLNC-2_09212011_WAFERGEN_6_H11	assay 1582
		JOVANLNC-2_09212011_WAFERGEN_8_C4	assay 1583
		JOVANLNC-2_09212011_WAFERGEN_11_C2	assay 1584
		JOVANLNC-2_09212011_WAFERGEN_11_C3	assay 1585
		JOVANLNC-2_09212011_WAFERGEN_7_A11	assay 1586
		JOVANLNC-2_09212011_WAFERGEN_17_G9	assay 1587
		JOVANLNC-2_09212011_WAFERGEN_12_F9	assay 1588
		JOVANLNC-2_09212011_WAFERGEN_12_F10	assay 1589
		JOVANLNC-2_09212011_WAFERGEN_17_H8	assay 1590
		JOVANLNC-2_09212011_WAFERGEN_4_E6	assay 1591
		JOVANLNC-2_09212011_WAFERGEN_2_A2	assay 1592
		JOVANLNC-2_09212011_WAFERGEN_2_C7	assay 1593
		JOVANLNC-2_09212011_WAFERGEN_17_E7	assay 1594
		JOVANLNC-2_09212011_WAFERGEN_14_G9	assay 1595
		JOVANLNC-2_09212011_WAFERGEN_3_F2	assay 1596
		JOVANLNC-2_09212011_WAFERGEN_11_D8	assay 1597
		JOVANLNC-2_09212011_WAFERGEN_14_B6	assay 1598
		JOVANLNC-2_09212011_WAFERGEN_14_A9	assay 1599
		JOVANLNC-2_09212011_WAFERGEN_17_C4	assay 1600
		JOVANLNC-2_09212011_WAFERGEN_17_G3	assay 1601
		JOVANLNC-2_09212011_WAFERGEN_6_C10	assay 1602
		JOVANLNC-2_09212011_WAFERGEN_5_H1	assay 1603
		JOVANLNC-2_09212011_WAFERGEN_15_A10	assay 1604
		JOVANLNC-2_09212011_WAFERGEN_5_A3	assay 1605
		JOVANLNC-2_09212011_WAFERGEN_9_A10	assay 1606
		JOVANLNC-2_09212011_WAFERGEN_17_A5	assay 1607
		JOVANLNC-2_09212011_WAFERGEN_17_F7	assay 1608
		JOVANLNC-2_09212011_WAFERGEN_11_F2	assay 1609
		JOVANLNC-2_09212011_WAFERGEN_10_D10	assay 1610
		JOVANLNC-2_09212011_WAFERGEN_17_A3	assay 1611
		JOVANLNC-2_09212011_WAFERGEN_12_H12	assay 1612
		JOVANLNC-2_09212011_WAFERGEN_14_B1	assay 1613
		JOVANLNC-2_09212011_WAFERGEN_2_C8	assay 1614
		JOVANLNC-2_09212011_WAFERGEN_14_H6	assay 1615
		JOVANLNC-2_09212011_WAFERGEN_14_D12	assay 1616
		JOVANLNC-2_09212011_WAFERGEN_13_A3	assay 1617
		JOVANLNC-2_09212011_WAFERGEN_13_A8	assay 1618
		JOVANLNC-2_09212011_WAFERGEN_6_C2	assay 1619
		JOVANLNC-2_09212011_WAFERGEN_11_G8	assay 1620
		JOVANLNC-2_09212011_WAFERGEN_4_B4	assay 1621
		JOVANLNC-2_09212011_WAFERGEN_13_B4	assay 1622
		JOVANLNC-2_09212011_WAFERGEN_13_B5	assay 1623
		JOVANLNC-2_09212011_WAFERGEN_14_C3	assay 1624
		JOVANLNC-2_09212011_WAFERGEN_14_F8	assay 1625
		JOVANLNC-2_09212011_WAFERGEN_4_H12	assay 1626
		JOVANLNC-2_09212011_WAFERGEN_15_B2	assay 1627
		JOVANLNC-2_09212011_WAFERGEN_17_D9	assay 1628
		JOVANLNC-2_09212011_WAFERGEN_5_G6	assay 1629
		JOVANLNC-2_09212011_WAFERGEN_9_H6	assay 1630
		JOVANLNC-2_09212011_WAFERGEN_18_F2	assay 1631
		JOVANLNC-2_09212011_WAFERGEN_5_A5	assay 1632
		JOVANLNC-2_09212011_WAFERGEN_14_C8	assay 1633
		JOVANLNC-2_09212011_WAFERGEN_10_H11	assay 1634
		JOVANLNC-2_09212011_WAFERGEN_14_C1	assay 1635
		JOVANLNC-2_09212011_WAFERGEN_14_D7	assay 1636
		JOVANLNC-2_09212011_WAFERGEN_7_B1	assay 1637
		JOVANLNC-2_09212011_WAFERGEN_12_H2	assay 1638
		JOVANLNC-2_09212011_WAFERGEN_15_D7	assay 1639
		JOVANLNC-2_09212011_WAFERGEN_16_H7	assay 1640
		JOVANLNC-2_09212011_WAFERGEN_9_A5	assay 1641
		JOVANLNC-2_09212011_WAFERGEN_15_C5	assay 1642
		JOVANLNC-2_09212011_WAFERGEN_6_G2	assay 1643
		JOVANLNC-2_09212011_WAFERGEN_18_A8	assay 1644
		JOVANLNC-2_09212011_WAFERGEN_12_H11	assay 1645
		JOVANLNC-2_09212011_WAFERGEN_4_H7	assay 1646
		JOVANLNC-2_09212011_WAFERGEN_17_H11	assay 1647
		JOVANLNC-2_09212011_WAFERGEN_15_A3	assay 1648
		JOVANLNC-2_09212011_WAFERGEN_13_A4	assay 1649
		JOVANLNC-2_09212011_WAFERGEN_5_H5	assay 1650
		JOVANLNC-2_09212011_WAFERGEN_5_B12	assay 1651
		JOVANLNC-2_09212011_WAFERGEN_13_A10	assay 1652
		JOVANLNC-2_09212011_WAFERGEN_1_G11	assay 1653
		JOVANLNC-2_09212011_WAFERGEN_9_A9	assay 1654
		JOVANLNC-2_09212011_WAFERGEN_16_H6	assay 1655
		JOVANLNC-2_09212011_WAFERGEN_8_E7	assay 1656
		JOVANLNC-2_09212011_WAFERGEN_5_F8	assay 1657
		JOVANLNC-2_09212011_WAFERGEN_14_F7	assay 1658
		JOVANLNC-2_09212011_WAFERGEN_11_B3	assay 1659
		JOVANLNC-2_09212011_WAFERGEN_11_E5	assay 1660
		JOVANLNC-2_09212011_WAFERGEN_11_E6	assay 1661
		JOVANLNC-2_09212011_WAFERGEN_18_E12	assay 1662
		JOVANLNC-2_09212011_WAFERGEN_14_F1	assay 1663
		JOVANLNC-2_09212011_WAFERGEN_15_F9	assay 1664
		JOVANLNC-2_09212011_WAFERGEN_16_H2	assay 1665
		JOVANLNC-2_09212011_WAFERGEN_5_B10	assay 1666
		JOVANLNC-2_09212011_WAFERGEN_9_B12	assay 1667
		JOVANLNC-2_09212011_WAFERGEN_18_C6	assay 1668
		JOVANLNC-2_09212011_WAFERGEN_7_G2	assay 1669
		JOVANLNC-2_09212011_WAFERGEN_8_C1	assay 1670
		JOVANLNC-2_09212011_WAFERGEN_11_F6	assay 1671
		JOVANLNC-2_09212011_WAFERGEN_8_D12	assay 1672
		JOVANLNC-2_09212011_WAFERGEN_1_F3	assay 1673
		JOVANLNC-2_09212011_WAFERGEN_11_F12	assay 1674
		JOVANLNC-2_09212011_WAFERGEN_4_F9	assay 1675
		JOVANLNC-2_09212011_WAFERGEN_11_A11	assay 1676
		JOVANLNC-2_09212011_WAFERGEN_1_E11	assay 1677
		JOVANLNC-2_09212011_WAFERGEN_4_F11	assay 1678
		JOVANLNC-2_09212011_WAFERGEN_14_D1	assay 1679
		JOVANLNC-2_09212011_WAFERGEN_14_E3	assay 1680
		JOVANLNC-2_09212011_WAFERGEN_14_G4	assay 1681
		JOVANLNC-2_09212011_WAFERGEN_11_H1	assay 1682
		JOVANLNC-2_09212011_WAFERGEN_10_G4	assay 1683
		JOVANLNC-2_09212011_WAFERGEN_17_G5	assay 1684
		JOVANLNC-2_09212011_WAFERGEN_17_B4	assay 1685
		JOVANLNC-2_09212011_WAFERGEN_17_E5	assay 1686
		JOVANLNC-2_09212011_WAFERGEN_13_A9	assay 1687
		JOVANLNC-2_09212011_WAFERGEN_15_B11	assay 1688
		JOVANLNC-2_09212011_WAFERGEN_11_H6	assay 1689
		JOVANLNC-2_09212011_WAFERGEN_14_C10	assay 1690
		JOVANLNC-2_09212011_WAFERGEN_12_A1	assay 1691
		JOVANLNC-2_09212011_WAFERGEN_12_A4	assay 1692
		JOVANLNC-2_09212011_WAFERGEN_9_D12	assay 1693
		JOVANLNC-2_09212011_WAFERGEN_14_H11	assay 1694
		JOVANLNC-2_09212011_WAFERGEN_18_F7	assay 1695
		JOVANLNC-2_09212011_WAFERGEN_15_A6	assay 1696
		JOVANLNC-2_09212011_WAFERGEN_14_D9	assay 1697
		JOVANLNC-2_09212011_WAFERGEN_17_H9	assay 1698
		JOVANLNC-2_09212011_WAFERGEN_15_D12	assay 1699
		JOVANLNC-2_09212011_WAFERGEN_18_E3	assay 1700
		JOVANLNC-2_09212011_WAFERGEN_13_E12	assay 1701
		JOVANLNC-2_09212011_WAFERGEN_14_E4	assay 1702
		JOVANLNC-2_09212011_WAFERGEN_14_H10	assay 1703
		JOVANLNC-2_09212011_WAFERGEN_14_D10	assay 1704
		JOVANLNC-2_09212011_WAFERGEN_14_G6	assay 1705
		JOVANLNC-2_09212011_WAFERGEN_14_F5	assay 1706
		JOVANLNC-2_09212011_WAFERGEN_17_B10	assay 1707
