# Supplementary material for: Long non-coding RNA expression profiling in the NCI60 cancer cell line panel using high-throughput RT-qPCR
Source: Sci Data. 2016 Jul 5;3:160052. doi: 10.1038/sdata.2016.52 (PMC4932877; doi:10.1038/sdata.2016.52)
Supplement: Supplementary Table 2 [file sdata201652-s3.xls]

## Sheet: Sheet1
Supplementary Table 2: Normalized expression data for all lncRNAs across all samples.
ASSAY ID	SAMPLE 1	SAMPLE 2	SAMPLE 3	SAMPLE 4	SAMPLE 5	SAMPLE 6	SAMPLE 7	SAMPLE 8	SAMPLE 9	SAMPLE 10	SAMPLE 11	SAMPLE 12	SAMPLE 13	SAMPLE 14	SAMPLE 15	SAMPLE 16	SAMPLE 17	SAMPLE 18	SAMPLE 19	SAMPLE 20	SAMPLE 21	SAMPLE 22	SAMPLE 23	SAMPLE 24	SAMPLE 25	SAMPLE 26	SAMPLE 27	SAMPLE 28	SAMPLE 29	SAMPLE 30	SAMPLE 31	SAMPLE 32	SAMPLE 33	SAMPLE 34	SAMPLE 35	SAMPLE 36	SAMPLE 37	SAMPLE 38	SAMPLE 39	SAMPLE 40	SAMPLE 41	SAMPLE 42	SAMPLE 43	SAMPLE 44	SAMPLE 45	SAMPLE 46	SAMPLE 47	SAMPLE 48	SAMPLE 49
assay 0001	-0.452561	-0.985479	-0.837715	-1.27821	-0.504074	-0.00420023	1.60938	1.08029	-0.367407	2.05501	1.06061	-0.280594	-0.196774	1.17732	-0.136338	0.69196	1.00747	0.0980075	0.139246	-0.121979	0.221651	1.32305	0.582616	-0.160909	-2.38849	-0.502584	0.192107	0.749792	-1.23419	-0.163528	0.705668	0.0966265	0.00654157	0.797673	-0.585068	0.233742	-0.351581	1.24678	0.209579	1.53449	0.844835	0.182367	1.05491	0.373257	-0.506011	1.24754	0.270075	1.27759	0.898516
assay 0002	1.51456	1.44743	1.09161	1.62862	1.69126	2.09841	3.52471	0.860379	2.70157	2.35789	3.95071	1.16883	2.93912	3.0096	2.09982	3.28683	3.15043	2.36102	2.8416	2.47256	2.57979	1.84994	1.58006	2.64891	1.28925	0.990169	2.39534	3.66213	2.67025	1.61782	2.95078	1.84919	1.52437	2.92293	1.69996	2.53735	2.35321	3.28813	1.55204	3.3645	1.96239	2.38231	3.14511	2.12098	1.29285	3.32586	NA	2.81293	2.75081
assay 0003	NA	NA	NA	NA	NA	NA	NA	NA	NA	NA	-3.02321	NA	NA	NA	NA	NA	-3.09165	1.33508	-2.07597	NA	NA	NA	-1.75182	-0.294468	NA	NA	NA	NA	NA	-0.410846	NA	NA	NA	NA	-0.989632	NA	NA	NA	NA	1.45846	NA	NA	-1.10247	NA	NA	NA	NA	-2.61353	NA
assay 0004	NA	-2.3675	-2.06168	NA	-2.19101	-2.25284	NA	-1.70557	-2.64297	NA	-0.931548	-1.41052	-2.84837	-2.97043	-2.01143	NA	-2.60322	-3.35331	NA	-1.90812	NA	-0.732527	NA	NA	NA	NA	NA	-0.960468	NA	-2.33101	-2.3947	NA	-2.9666	-2.2748	-1.79534	NA	-2.17805	-2.48095	-2.12798	-1.14494	-2.60076	-1.92945	-1.64582	-2.64045	-2.04884	-1.58868	-2.81771	-1.25998	NA
assay 0005	-0.364035	0.0692171	0.779033	0.127408	-0.230038	0.89549	0.924782	-0.397575	-0.325599	1.67201	1.51989	-0.551741	0.751098	1.66381	-0.34628	-0.19776	0.692983	1.59435	0.547398	0.331323	0.862555	1.28701	0.742898	0.64786	-1.56523	-0.581662	0.207528	1.63437	-0.262394	0.556294	-0.170537	0.786006	0.298261	-0.293294	-1.62733	-0.326334	-0.464721	0.609602	-0.0792382	0.763616	0.79149	-0.0674673	1.31669	-0.449985	-0.134734	0.575096	1.87908	0.994042	-0.147326
assay 0006	-2.38145	-1.42532	-1.57674	NA	-0.650091	-0.606123	1.00362	-1.17265	-1.0382	0.0777688	0.825622	-1.4312	-0.328133	0.452599	-0.594619	-1.04558	-0.0195189	0.120449	-0.94306	-0.511171	0.458062	0.717193	0.0573151	-0.679596	-1.95914	-1.02137	0.492928	0.76662	-0.723349	-0.540273	0.605825	-1.54083	-0.48852	-0.345641	-1.5964	-1.2944	-1.29562	-0.0663545	-0.312337	1.04428	-1.19036	-1.16667	-1.88546	-0.107568	-1.12519	-1.75141	0.530134	1.09347	0.044134
assay 0007	NA	NA	NA	-0.827228	-2.90712	NA	NA	NA	-2.9491	-2.20875	NA	NA	-2.41493	NA	NA	2.265	3.54737	-0.38807	-0.136132	2.90043	NA	NA	-1.78499	-0.256069	-2.48397	NA	-2.8016	-3.07366	NA	NA	0.402789	-1.03674	-2.12089	4.11455	1.38874	3.75249	NA	-2.12006	-1.43203	-2.84555	NA	NA	NA	0.424096	NA	-1.47484	-0.920765	-0.21827	3.52225
assay 0008	-2.28422	-1.02899	-2.54041	-0.0614209	-2.17881	-2.4777	-0.341219	-1.81574	0.803503	-1.46537	0.319063	-1.44906	-0.854455	-1.77464	-2.04166	0.572909	0.236457	-1.05941	-2.02858	-0.24225	NA	-0.100937	-0.487729	-1.18214	-2.10723	-2.45467	-1.94654	-1.78635	-1.01835	0.0572187	-1.38308	-1.39601	-2.85239	-1.36595	-1.33656	-1.40387	NA	-2.40954	-1.43491	-0.424284	-1.93734	-1.75514	-0.465153	-1.79891	NA	0.123268	0.349882	-1.64141	-1.46412
assay 0009	-0.331986	1.08361	1.12329	-0.0948453	0.245577	1.45625	2.15043	2.33637	1.7926	1.71262	1.76499	1.66395	2.44784	2.74034	1.70063	3.21129	3.02677	1.7773	-0.259482	0.667048	1.60147	2.4148	2.46777	1.23056	2.14959	0.464614	1.17586	1.83599	1.56844	0.441996	1.29643	1.40752	1.24255	2.88026	1.86737	2.03263	0.643347	1.23911	1.29162	1.41378	-0.695479	0.939159	2.14028	1.13251	-0.0461281	1.43304	2.36234	1.61724	1.47593
assay 0010	0.558248	-2.07721	0.103	-1.14308	1.04579	0.447992	NA	NA	NA	NA	2.24726	-2.28634	-0.977728	1.67827	-1.88019	3.26472	3.54762	-0.212587	0.292584	-2.58966	NA	-2.2137	NA	-2.43827	NA	-0.639264	1.02106	2.65533	0.939058	0.822491	1.98865	0.0683096	0.709421	1.72988	2.75799	1.56968	NA	0.464592	-2.91782	3.53799	NA	NA	2.22339	-0.319026	NA	1.51217	NA	0.0196895	-2.32546
assay 0011	0.114279	-0.267688	-2.10655	1.40095	-0.674684	-1.12707	NA	NA	-2.13165	NA	-0.127014	0.0379673	-2.175	-0.0494803	NA	NA	2.7308	-2.39156	NA	1.7324	-1.532	NA	-2.74061	-0.35062	-1.879	-1.34147	0.0936998	-1.69369	-2.23574	0.357407	0.0463363	NA	-1.31357	-0.67808	-0.00204648	-2.39218	1.52811	-2.36641	-0.0251913	-2.62513	-1.64377	NA	-1.02735	1.3369	-1.4188	-0.203842	1.10025	-1.93917	-1.00364
assay 0012	-2.54201	-2.11347	NA	-2.09716	NA	-1.53774	NA	-2.32225	NA	NA	0.295118	-0.666149	-1.81641	-1.98614	-2.285	-2.72	-1.63875	-0.471531	NA	-2.25739	NA	-1.67274	NA	-1.75903	NA	NA	NA	-0.984869	-1.85595	NA	NA	NA	NA	NA	NA	NA	-1.24066	-2.68368	-2.88805	NA	-3.15967	NA	-3.02536	NA	-2.65456	NA	NA	-1.11335	NA
assay 0013	2.57076	0.773906	2.43604	2.04134	2.05786	3.08635	3.05579	2.79015	1.23108	1.95231	3.7322	2.12117	2.13896	3.00671	2.31473	3.40717	2.54385	3.53425	3.95801	2.60419	-0.00428527	1.83544	2.47121	2.78138	2.42334	2.15016	1.70893	1.79365	0.995101	1.31216	1.86	1.58501	1.73523	2.65014	1.50433	2.68826	2.56735	1.81516	1.06605	2.99917	2.59166	2.51324	3.3322	1.97348	2.70765	2.97224	1.88477	2.15448	1.57755
assay 0014	0.855915	-0.407053	0.749001	0.788997	0.501064	1.31723	3.19176	2.92518	1.53092	3.58158	2.18114	0.984123	2.47994	3.21813	1.27366	3.11374	3.53586	2.75185	2.47695	2.44043	2.74167	3.39328	2.98236	1.96185	1.37197	0.523515	0.813607	2.24706	0.455009	0.421168	1.96569	1.74077	2.79105	2.23172	0.761013	1.36501	2.25434	2.37333	0.946612	3.3287	0.972387	1.24518	3.36653	1.6695	1.95544	3.03449	2.35654	3.18292	2.42421
assay 0015	-1.0361	-1.16142	-0.457101	0.225767	-2.04583	-0.931792	NA	0.977313	-2.67219	NA	-3.11333	-0.595209	NA	-1.44814	-1.4814	NA	NA	-1.68146	NA	-2.04257	-1.44106	-0.0447489	-1.52084	0.370275	-1.68528	NA	-1.83215	NA	-1.57114	-2.25766	-0.732007	NA	-1.935	NA	-1.17934	NA	-1.8871	NA	-2.70757	NA	-0.620108	-2.37569	-0.973378	-0.72563	NA	NA	-0.284763	0.281382	NA
assay 0016	0.872274	1.10429	1.7065	1.00268	1.39537	2.20693	-0.0133275	-0.599798	2.36507	0.605458	2.00403	2.16285	2.26426	3.72701	0.887545	1.23199	2.65811	1.45232	-0.689605	1.37817	1.57337	1.01342	0.772607	0.542864	0.533858	1.31402	2.33431	2.47284	1.94095	2.39385	0.975799	2.04153	2.64408	0.964368	1.77631	1.04103	0.274266	1.66639	0.02723	2.22533	1.82754	1.48	1.4202	0.554736	0.796149	2.19266	1.99057	1.60009	0.586366
assay 0017	NA	NA	-2.03807	NA	-1.87215	NA	-0.730423	-0.941528	-2.45773	1.1247	-1.3259	-2.20114	NA	-2.21469	NA	-1.89858	-1.2646	-2.13257	1.86148	-2.87024	-0.113775	-2.89559	-2.32459	-3.103	NA	-2.44744	NA	-0.982802	NA	-2.27085	-2.01872	-0.8624	-0.946919	NA	NA	-0.929741	-0.338033	-1.73319	-2.64132	-0.726099	-1.76542	-2.17388	0.19337	-2.10158	-2.4774	0.988206	-2.29075	-1.48644	-2.1649
assay 0018	NA	NA	NA	-0.828503	-2.33848	NA	NA	-2.28622	NA	-2.80249	NA	-2.9293	NA	NA	NA	NA	NA	NA	-1.97129	-2.04656	NA	NA	NA	NA	NA	NA	-1.38834	-3.23619	NA	-1.62066	-1.99897	NA	NA	NA	NA	NA	-2.01666	NA	NA	NA	NA	-2.66773	NA	-3.00083	NA	0.528544	NA	NA	NA
assay 0019	NA	NA	NA	NA	NA	NA	NA	NA	NA	NA	NA	NA	NA	NA	NA	NA	NA	NA	NA	-2.89266	NA	NA	-3.29238	NA	NA	NA	NA	NA	NA	NA	NA	NA	NA	NA	NA	NA	NA	NA	NA	NA	NA	NA	NA	NA	NA	-2.37157	NA	NA	-1.3032
assay 0020	-2.20538	NA	-1.13877	-1.41937	-1.33292	-1.50046	-1.32297	NA	-1.5114	NA	0.114204	0.347572	-0.925348	-0.636684	NA	-1.46588	-0.956346	-2.6557	-0.524677	-0.520512	-0.450726	-1.5268	-0.509883	-0.973889	-0.661673	-1.77312	-1.55071	0.218328	-2.05271	-1.9562	-0.4818	-1.27732	-0.965033	-1.50318	NA	-1.66763	-0.747266	-0.868373	-1.30206	-1.44385	-2.28112	NA	-1.38259	-2.92522	-0.692757	-1.27193	-0.211481	0.314229	-1.54304
assay 0021	4.45125	4.46885	5.06308	4.93582	5.72856	5.22863	7.5632	5.93822	5.70722	5.06423	5.78499	6.15135	5.08498	6.41524	4.90346	7.30952	5.88251	6.26838	6.52201	5.28801	5.91531	6.15465	5.89321	5.98421	6.58252	5.58197	5.00002	6.64648	5.60214	4.39161	5.79104	5.77364	4.51998	5.84117	4.67451	5.28739	5.56355	6.24028	5.96706	5.87378	4.32855	6.59363	5.09343	4.45364	6.30588	7.27216	6.90104	5.66969	5.27383
assay 0022	4.35994	4.50834	5.23733	5.05568	5.4085	5.19631	7.55988	5.46406	5.69365	5.15191	5.7561	6.21021	5.10637	6.31425	4.94689	6.91932	5.52634	5.9626	6.26188	5.5368	5.89012	6.03859	6.16756	5.7636	6.30078	6.05265	5.29265	6.53374	5.53026	4.32406	5.63924	5.8228	4.47574	5.86039	4.70757	5.34106	5.93248	6.15669	6.00023	5.4667	4.4035	6.17556	5.17192	4.7034	6.26103	6.94295	6.90083	5.35026	5.40593
assay 0023	3.34149	3.16558	3.15642	2.35208	2.5048	3.35556	-2.68729	3.39979	3.3305	2.3929	3.98657	4.28598	3.2099	4.61241	2.20839	4.03898	3.87771	3.38359	5.01637	3.36995	4.3921	3.81131	2.77993	3.62626	3.25104	3.00527	3.09423	5.09499	3.37217	3.13529	3.62717	3.73661	3.96789	3.02159	2.62823	2.87841	3.48119	4.28157	2.90917	3.85552	3.45023	4.10495	3.23055	2.80286	2.90561	3.72344	5.04695	3.31815	2.80489
assay 0024	-2.24566	-2.31343	-1.04849	-2.48662	-1.98379	-1.53264	NA	-2.87721	NA	-1.7563	-2.49222	-1.66953	-2.53116	-2.05688	NA	-0.4374	-1.52133	-1.00855	-1.5554	-1.50036	-0.235878	NA	NA	0.0584586	-2.07433	-2.10722	-2.01639	-1.46349	-1.99385	-0.589426	-2.35101	1.89583	-0.195986	-2.32246	-1.6951	NA	0.96407	-2.70158	0.271537	-0.339211	-2.446	NA	0.27421	-2.56573	-2.3573	-0.426504	-1.04204	-0.80042	-0.464859
assay 0025	NA	NA	NA	-2.48298	-0.593563	-1.82408	-1.69386	-2.42914	-2.73399	-1.00404	-2.72193	NA	-1.01693	-1.3114	-1.82053	-1.83447	-2.75549	-1.94635	-0.617759	-3.14216	-1.33462	-2.58732	-2.79374	-2.73348	-0.690097	-0.929198	NA	-0.0121578	-1.89702	NA	-2.11207	-1.95828	NA	NA	NA	NA	0.867015	-2.31039	-2.46278	-2.37945	NA	NA	0.0182566	NA	NA	-1.26407	-2.08898	-0.915104	NA
assay 0026	-1.59587	-0.770137	1.07359	-2.37717	-1.4858	-1.37148	0.860742	-0.374114	0.0166095	0.769453	-0.171448	1.18208	0.4062	1.10372	-0.496417	-0.613308	-0.202221	-0.030996	1.03662	-0.544234	1.17206	1.32949	0.783532	-0.285841	-2.52014	-0.442355	-0.422601	1.37543	-2.15701	3.95505	-0.105441	-0.206339	0.231123	0.140487	-1.93051	-1.6473	1.50107	1.95632	1.44383	0.638105	0.274759	-0.285839	0.235625	-0.453506	0.387562	1.60958	-0.282375	0.558636	NA
assay 0027	1.66517	1.7358	-2.33618	-1.84383	0.291966	-0.887429	1.62959	0.125231	-2.01872	-1.92775	-0.791748	-0.361353	-1.09832	-1.46726	-0.750255	-2.15311	-0.0612688	2.87557	-1.79414	1.3138	-1.01982	-0.568643	2.09847	0.777405	0.0419975	-0.442538	-0.24214	-2.89003	-0.843651	1.71108	-1.34484	NA	-1.87935	-0.54958	-1.06685	NA	0.57764	-1.9224	-1.39106	-2.66423	-1.64413	0.373218	-0.97031	-0.0993626	-2.03385	-0.972624	1.39509	-0.421424	NA
assay 0028	1.49323	2.32346	-1.51469	NA	1.6685	-1.50714	-2.09892	NA	1.19553	NA	NA	NA	1.26417	-3.16414	1.13442	NA	-2.08984	NA	NA	NA	NA	3.00176	-1.76664	NA	NA	0.580136	-1.63354	2.34129	-1.16684	0.853444	NA	NA	NA	0.731231	-2.15964	-2.12523	NA	NA	1.82497	NA	NA	-0.328066	NA	NA	NA	NA	-0.466757	-0.425489	-0.0696947
assay 0029	0.945915	-0.514419	NA	NA	-1.94797	-2.183	NA	NA	-1.58813	NA	NA	NA	NA	NA	-1.39831	NA	-2.70288	-2.35242	NA	NA	NA	-0.446999	-0.442159	NA	-2.297	NA	NA	-1.32289	-0.681418	NA	NA	NA	-2.31286	NA	-2.41196	NA	NA	NA	-1.51705	NA	-1.69023	-2.57532	NA	NA	-0.691648	NA	0.314972	-1.97504	NA
assay 0030	-1.67662	-2.16452	-2.4783	NA	-2.73435	-1.84398	-1.61046	-0.667996	NA	-2.96095	-1.19253	NA	-1.52919	-1.4477	NA	0.597983	-1.42581	-1.80189	-1.14025	-2.24441	NA	-2.46797	NA	-2.21692	-1.8832	-1.56404	-2.64781	-2.3469	-1.5228	-1.58106	-2.13813	-2.01074	-1.40704	-1.67225	-0.931621	-1.84218	NA	-2.38289	-1.87222	0.459359	-1.2698	-2.3771	0.422847	-1.32141	NA	-1.33702	-1.73158	-1.74931	NA
assay 0031	1.70142	2.10457	1.26586	1.67407	1.80282	2.02608	2.40726	0.784855	1.43469	-0.705227	1.99084	1.88389	2.11864	1.94944	1.87265	1.15744	2.01155	NA	1.61294	2.41149	2.41536	2.05276	2.15475	1.75159	1.76864	1.47819	1.14518	2.48906	2.06681	2.86292	2.7739	-1.33179	1.81871	2.29834	2.54944	0.698124	-1.19517	0.625025	1.83942	1.74979	2.61643	0.891783	2.6264	1.28835	1.15096	1.52091	1.72956	2.25543	1.90882
assay 0032	NA	NA	-0.956496	NA	NA	-1.61495	-1.24389	-1.72208	-1.80366	-2.13131	-1.58673	-1.08787	-0.582366	-1.57531	NA	-1.51582	-1.69523	-1.83937	NA	-1.71836	-1.08069	-1.51763	-1.12046	-1.40091	-2.11989	-2.18499	NA	-1.07357	-2.01143	-2.01267	-2.18167	NA	-1.94302	-2.44597	NA	NA	-0.0781933	-2.62237	-1.91524	-2.98811	-1.52085	NA	-1.61993	NA	-2.00683	-1.87227	-1.00462	-1.32149	-1.65283
assay 0033	-1.90114	NA	-1.6935	-2.14166	-0.331961	-0.578928	-0.544592	-1.12709	-1.44001	-1.47787	-1.35645	-0.805876	-0.885957	-0.107943	NA	-0.467943	-0.454429	-0.818982	-0.209156	-0.732054	-0.486444	-0.806677	-0.199776	0.202376	-2.298	NA	NA	-0.215405	-1.05093	0.226244	-1.203	-0.565834	-0.375512	-0.553599	-1.40854	-1.1267	-0.755695	-1.45809	-0.735471	NA	0.145021	-0.8692	0.176107	-1.27112	0.368938	-1.7319	-0.515766	0.264848	-1.68555
assay 0034	NA	NA	NA	NA	NA	NA	-2.98931	NA	NA	NA	NA	NA	NA	-1.66287	NA	-2.80153	NA	NA	NA	NA	-2.81088	-2.71636	NA	NA	NA	-1.68968	-2.83372	-2.44699	NA	NA	NA	NA	NA	NA	NA	NA	NA	NA	-2.97621	-2.44562	-2.66869	NA	-2.62054	NA	NA	-0.665457	-2.1655	-1.92259	-2.00542
assay 0035	NA	NA	NA	NA	NA	NA	NA	NA	NA	NA	NA	NA	NA	NA	NA	NA	NA	NA	NA	NA	NA	NA	NA	NA	NA	NA	-2.8796	NA	NA	NA	NA	NA	NA	NA	NA	NA	NA	NA	-2.61422	NA	NA	NA	NA	NA	NA	NA	NA	-2.98362	NA
assay 0036	-0.367845	-0.29461	-1.17525	0.389932	-0.300249	0.381061	0.96846	-0.937421	0.300383	1.36755	0.230542	0.145136	1.28285	0.939037	0.347087	-0.361452	1.1151	1.29654	1.45677	0.668612	0.0417917	0.59941	0.403344	0.780113	0.781682	0.100562	-1.05225	0.812839	-0.652422	1.16882	0.578132	1.10158	0.975881	-0.528663	-0.241138	-0.336502	-2.37049	0.146	0.650944	0.265227	0.139564	0.7862	0.823152	0.719292	1.13475	1.80307	0.133669	1.69766	-0.839424
assay 0037	NA	NA	NA	NA	NA	NA	NA	NA	NA	NA	NA	NA	NA	NA	NA	NA	NA	NA	-3.04484	NA	NA	NA	NA	NA	NA	NA	NA	NA	NA	NA	NA	NA	NA	NA	NA	NA	NA	NA	NA	NA	NA	NA	NA	NA	NA	NA	NA	NA	NA
assay 0038	-1.68555	-2.21075	-1.38216	-1.28399	0.0586968	-0.418955	0.420328	NA	-1.07514	-1.73637	-1.09874	-0.745636	-2.27592	-0.468583	NA	NA	-0.690661	0.125378	-1.89597	-1.20428	-1.95969	-1.60769	-2.07839	-2.51974	-1.1586	-1.79298	-0.432304	-2.22884	-1.14029	-0.0974597	-1.6423	-1.95963	-1.15885	-0.354741	-2.03993	-1.932	-1.40975	-1.7774	-2.54416	-0.642946	-0.516745	-1.5654	0.4269	-0.446534	-0.848515	-1.41128	-1.40301	-1.07665	-1.37328
assay 0039	-1.99002	NA	NA	NA	NA	NA	NA	NA	NA	NA	NA	NA	NA	NA	NA	NA	NA	NA	NA	-3.04629	NA	NA	NA	NA	NA	NA	-2.1589	NA	NA	NA	NA	NA	NA	NA	NA	NA	NA	-2.71942	NA	NA	NA	NA	NA	NA	NA	NA	NA	NA	NA
assay 0040	-0.974291	0.775235	1.26596	-1.94352	-0.0895328	-0.768063	0.341345	NA	-1.57562	NA	-0.16852	0.719896	1.35835	-1.17784	NA	-1.33029	NA	NA	NA	0.484146	-0.503311	NA	-2.05211	1.08329	2.18531	NA	-1.39026	NA	-1.98779	0.353909	-0.133878	-0.757034	NA	NA	NA	NA	0.358023	NA	NA	-0.594605	-0.027795	0.651817	NA	NA	NA	0.867235	-1.06538	-2.46471	-0.583687
assay 0041	NA	NA	NA	NA	NA	NA	-2.72369	NA	NA	NA	-2.21649	-1.32502	-2.10105	-2.15915	NA	NA	-1.64237	-2.8779	NA	NA	-2.17991	NA	NA	NA	NA	NA	-2.2755	-2.58974	NA	-1.83909	NA	NA	-1.79231	-2.09814	-1.79581	NA	NA	NA	NA	-2.68177	-2.2363	-2.53773	-1.28614	-2.78315	-2.15826	-2.62082	NA	NA	NA
assay 0042	NA	NA	-2.02612	-2.37958	-2.71881	-1.19746	-3.06095	-0.630498	-1.33729	NA	-2.82553	-2.95926	-0.101117	-2.10435	NA	-3.05442	0.271043	-2.35271	-3.4944	-1.03492	NA	NA	-1.02872	-3.11592	-2.10974	-1.4409	-2.24604	-1.57589	-2.24764	-1.4333	-2.17021	-2.21138	NA	-2.037	-1.62391	-2.21406	NA	NA	-2.69627	-1.88115	-1.87362	-2.38716	-1.59262	-2.93406	NA	-2.20257	NA	-1.59463	-1.13065
assay 0043	-2.16396	-0.296676	-0.746621	-1.79073	-0.0746993	-1.95564	-0.250169	-2.99574	-2.43628	-0.864154	-1.90993	0.201265	1.16406	0.489157	-1.84399	0.521927	2.14538	-0.537506	-2.0141	0.744638	-0.909161	-1.12676	0.751647	0.43846	0.857529	-0.775201	NA	1.48937	NA	-1.98711	-0.976331	0.792745	0.946231	3.05862	0.147522	0.238352	-1.35696	0.887766	-0.33377	-1.78221	-1.39463	-0.439967	-2.67793	-0.29216	0.438943	NA	0.0942176	-0.499339	2.05459
assay 0044	NA	NA	NA	NA	NA	NA	NA	NA	NA	NA	NA	NA	-1.10245	-2.55548	NA	-1.44114	-0.979101	-3.00996	NA	NA	-2.79774	-3.12275	-3.01267	-2.98152	NA	NA	NA	NA	NA	NA	NA	NA	NA	-1.92523	-2.3899	-2.35404	NA	-2.46969	NA	NA	NA	NA	NA	NA	NA	NA	-3.09392	NA	NA
assay 0045	NA	NA	NA	NA	NA	NA	NA	NA	NA	NA	NA	NA	NA	NA	NA	NA	NA	NA	NA	NA	NA	-2.05299	NA	NA	NA	NA	NA	NA	NA	NA	NA	NA	NA	NA	NA	NA	NA	NA	NA	NA	NA	NA	NA	NA	NA	NA	NA	-2.52868	NA
assay 0046	NA	NA	NA	NA	NA	NA	NA	NA	NA	-3.37302	-1.92633	-2.96123	-2.76952	NA	NA	NA	NA	-2.13635	NA	-2.00211	-1.95033	NA	NA	NA	NA	NA	-2.33164	NA	-2.40174	NA	-2.70159	-2.24759	-2.82704	NA	NA	NA	NA	NA	NA	NA	NA	NA	NA	NA	NA	NA	NA	-3.22929	NA
assay 0047	-1.19217	-1.09757	-2.09729	NA	0.0391331	0.0735682	NA	NA	-1.46984	NA	NA	-0.772599	-2.62985	1.75924	NA	NA	-2.92272	NA	NA	NA	-2.26904	-0.768191	-1.73888	NA	NA	NA	0.422104	-1.83687	-2.30726	-2.47319	-2.09757	NA	0.309263	NA	NA	NA	NA	-0.158693	-0.317304	NA	NA	NA	0.905372	NA	-1.45379	NA	-2.50751	-0.0519781	NA
assay 0048	-1.30413	2.16451	NA	NA	-2.72559	-2.05591	NA	NA	1.32747	1.90153	-1.26291	NA	-1.60161	-0.149025	1.93389	0.587383	1.4145	NA	0.438548	-0.0665646	NA	NA	2.45243	4.38575	NA	3.791	-0.712724	3.71887	-0.496148	NA	NA	-0.291001	NA	0.636403	NA	-1.4126	-2.29217	-0.60332	4.17678	NA	-1.96307	1.40064	NA	1.39048	0.137435	NA	2.96613	5.41987	NA
assay 0049	NA	-1.89238	NA	NA	-2.45641	NA	NA	NA	NA	NA	NA	-2.08841	-2.16677	NA	NA	-1.73299	0.267781	NA	NA	NA	NA	NA	NA	NA	NA	NA	NA	-3.16879	NA	NA	NA	NA	NA	-1.52653	-1.62141	NA	-2.37666	-2.69162	NA	-2.05474	-2.73868	NA	NA	NA	NA	NA	NA	-3.02528	-1.58747
assay 0050	-1.10012	NA	NA	NA	-0.519014	NA	-2.03511	NA	-1.02104	NA	-1.80584	-1.27064	-2.72465	-0.565996	-1.88294	-1.97848	NA	NA	-2.6301	-1.90302	-1.58386	-1.75423	-0.27866	NA	-0.991938	-0.679984	-0.424394	-2.11211	NA	-2.03219	-2.23794	-2.16873	-2.95796	NA	-2.09025	-2.28599	-1.48242	-1.06506	-0.466495	-0.469137	-1.0557	-1.89951	-0.517386	-2.20989	-0.797601	-2.2566	0.187696	-2.97782	NA
assay 0051	-1.09547	-0.650888	-1.08828	-1.94396	-0.950026	-1.41398	-0.769901	-0.519354	-0.504726	-0.955707	0.127683	0.0650955	0.695525	-0.102936	-2.01475	-2.00271	-0.540944	-0.976611	-1.4621	-0.249622	0.0205897	0.807149	1.09759	-0.694959	-2.50652	-0.777051	-0.325822	0.654216	0.426723	-1.06535	-1.04898	-0.526808	0.761072	-0.781217	-2.34989	NA	0.130154	0.180077	0.384729	-0.985584	-0.541395	-1.16988	0.45451	-0.937411	0.373159	-1.91155	1.32146	-0.0369806	-0.670149
assay 0052	NA	NA	NA	NA	NA	NA	-3.11405	NA	NA	NA	NA	NA	NA	NA	NA	NA	NA	NA	NA	NA	-2.14129	NA	-2.27227	NA	-1.547	NA	NA	-1.72459	NA	NA	NA	NA	-3.03871	NA	NA	NA	NA	NA	NA	NA	4.02834	NA	NA	NA	NA	NA	NA	NA	NA
assay 0053	0.396017	0.448268	-1.96864	NA	-0.925216	-1.58649	-0.558546	-2.24404	-0.302164	-2.50241	1.31898	0.158224	-3.20043	-3.24172	-2.18753	0.557097	0.329881	-0.339959	-1.55612	-0.546623	-1.02186	-1.25599	0.927535	NA	-2.05277	-2.2611	-2.83574	-2.24383	-1.77519	-1.61736	-1.72762	NA	-0.553021	0.109988	-1.37788	-0.515902	-2.39725	-2.40413	-1.13466	-0.952257	-3.0558	0.0899048	-0.263737	-2.71827	0.200276	NA	3.27857	1.36768	-1.01897
assay 0054	NA	-1.20666	-0.936355	NA	3.03017	-0.904463	NA	-3.22335	-0.244043	NA	-2.05564	-1.04392	1.48135	-2.00765	-2.14458	-1.55943	-2.40719	-1.01009	-2.74443	-1.93292	-2.73419	-0.326588	-2.36211	NA	-2.71339	-1.24042	-1.1333	-2.51108	-1.38493	1.57015	-1.68512	-2.53941	-2.72672	-0.951644	NA	-1.5558	-0.147873	-2.37685	-0.795278	-0.223721	0.354902	6.28499	-2.62628	2.00115	-1.01201	NA	-0.875721	-3.26149	NA
assay 0055	NA	NA	-1.78689	NA	NA	-1.93303	NA	NA	NA	NA	NA	NA	NA	0.264263	-2.3947	NA	NA	NA	NA	NA	NA	0.271738	NA	NA	NA	-0.689761	NA	-1.0743	-0.370257	-0.446661	NA	NA	NA	NA	NA	NA	NA	NA	NA	-2.07292	-2.16319	NA	2.20985	NA	NA	NA	NA	-0.197335	NA
assay 0056	0.0685174	-0.103326	-1.32608	NA	NA	1.54059	NA	NA	2.3726	NA	-1.70248	-2.60137	NA	1.7374	-1.55092	0.90451	NA	NA	NA	NA	NA	-0.829251	3.72161	NA	NA	-0.862035	1.90338	1.01885	0.846242	0.557954	NA	NA	0.572456	NA	NA	NA	NA	1.86631	1.48867	NA	NA	-2.54519	2.4505	NA	2.87179	NA	1.39329	-1.67718	NA
assay 0057	1.38969	0.735347	1.21946	-0.234183	0.896934	0.712333	1.12574	-3.05443	1.10374	1.2846	0.665844	0.884042	1.34747	1.53143	1.24658	1.68119	1.03454	1.04042	1.81856	1.46862	1.30891	1.11168	2.70153	1.3305	1.74031	1.08735	1.35898	1.72455	0.518152	0.0541116	0.53704	0.560783	1.2134	0.679231	-0.0416679	-1.22944	1.60475	1.00479	1.9549	0.291526	1.15269	0.0997927	1.03995	-0.0606339	2.74844	0.625297	2.49422	1.92211	0.57814
assay 0058	0.976104	-1.72137	-0.846303	-1.13226	-0.840647	-0.253235	-0.761067	0.817114	-0.851076	1.35496	-0.0174048	-0.480305	0.978142	0.852919	-0.0419229	0.57517	-0.267659	0.0914372	0.19178	1.40683	-0.263441	1.4886	0.790172	0.0772459	0.528658	-0.332986	1.2051	1.13259	-0.375353	-0.268016	-0.475877	-0.736162	-0.00478043	-0.995358	-0.940153	-1.9169	0.898183	-0.275848	-0.248969	1.38037	0.149375	0.396547	-0.11008	-0.106254	1.32386	0.162847	0.911705	1.65707	0.835775
assay 0059	-1.81337	NA	-1.77508	NA	-1.64925	-2.01091	-1.06107	-0.449384	-0.802395	-0.282331	-1.69604	-1.60109	-0.821952	-0.831543	-2.24457	-0.357084	-0.827178	-2.59324	-0.927725	-1.63516	-0.911372	0.0284151	-0.862267	-1.31309	NA	-2.00635	-2.12898	-0.684302	-2.10984	-1.5352	-1.8314	-1.64915	-2.04176	-2.35712	-1.45206	NA	-0.944523	-1.53178	-1.78474	NA	-1.24478	-1.50814	-1.21025	-1.56379	-1.85516	-1.95078	-0.637902	-0.290031	NA
assay 0060	1.86278	1.93332	1.3991	1.14132	1.25662	0.951442	2.66122	-0.973335	2.73458	2.41327	2.20219	1.59527	2.89949	2.56582	1.75699	4.20804	2.85684	2.51045	3.61275	1.96717	1.66087	0.931755	2.72103	2.22815	2.1997	1.62795	1.94736	1.99157	1.17454	1.67389	1.87429	3.27372	2.53684	1.21443	-0.00719058	1.01504	2.77826	0.824835	2.04901	1.29475	1.60536	3.09476	2.06601	2.02769	2.38367	1.27467	2.87168	2.54655	1.43826
assay 0061	NA	NA	NA	NA	NA	NA	NA	NA	NA	NA	NA	NA	NA	NA	NA	NA	NA	NA	NA	NA	NA	NA	NA	NA	NA	NA	NA	NA	NA	NA	NA	NA	NA	NA	NA	NA	NA	NA	-0.114328	NA	NA	NA	NA	NA	NA	NA	NA	NA	NA
assay 0062	-1.06749	-2.10786	NA	NA	-2.60501	-1.62676	-1.17154	NA	NA	NA	-2.38895	-2.88261	-1.4066	-0.657839	-2.1558	-1.54369	-0.864686	NA	-2.124	-1.74271	-2.16921	-2.68795	-1.20875	-3.01925	NA	-1.27618	-2.47236	-0.527733	-2.12247	NA	NA	NA	NA	-1.29992	-2.39037	NA	NA	NA	NA	NA	-2.81703	-2.3704	-1.4012	NA	-1.94765	NA	-2.45204	-0.119611	NA
assay 0063	-2.1419	NA	NA	-2.48491	-2.48021	NA	NA	NA	-2.85555	NA	-3.01878	NA	-3.03104	-2.67126	-2.19018	-2.77966	-1.58172	-2.63027	-2.69948	NA	-2.80009	-2.10105	-2.98672	NA	-1.97633	NA	NA	NA	NA	NA	NA	NA	NA	-2.49358	NA	NA	-2.2273	NA	NA	-2.226	-3.00423	-2.60196	-2.6719	NA	-2.4561	-1.92753	-3.09903	NA	NA
assay 0064	4.20777	3.37607	3.07304	4.42784	3.69009	3.91915	5.36669	3.315	4.55973	5.27279	4.45681	4.25853	4.73466	4.94084	3.94865	4.60304	4.82374	5.21212	4.97891	4.60049	4.72348	4.72631	3.55418	5.20859	4.55237	4.73279	4.66599	6.08743	4.54506	4.32945	5.79792	4.39255	4.99893	5.47467	3.96302	4.59364	6.38806	5.55229	4.43772	5.50314	4.81554	3.70907	5.31188	4.64032	4.79566	5.55113	5.46441	5.01035	4.58827
assay 0065	NA	-2.286	NA	NA	NA	NA	NA	NA	NA	NA	NA	NA	NA	NA	NA	0.938402	0.0878094	NA	NA	NA	NA	NA	0.719787	NA	NA	NA	NA	NA	NA	NA	NA	NA	NA	NA	NA	-2.1161	NA	NA	NA	NA	NA	NA	NA	NA	NA	NA	-1.59335	NA	-2.27247
assay 0066	2.59244	3.15676	1.17921	1.18574	2.04334	2.94706	-0.309291	3.8231	3.46032	2.86607	2.54572	3.15298	3.20264	3.48992	2.41374	1.47207	3.35073	1.71941	2.72306	1.16422	2.6262	4.16423	3.41424	2.08337	1.73069	2.2913	2.65743	2.63907	3.88231	3.28157	1.6617	2.03038	2.3945	1.78025	2.77435	1.52252	2.87674	2.42823	3.13602	2.70217	1.9099	1.80055	3.0676	2.17378	3.68912	2.85287	3.6984	3.8477	1.89844
assay 0067	NA	-1.79615	-1.30775	NA	-2.27873	-0.762776	-2.76484	NA	-1.21137	NA	-1.84825	-0.640045	NA	-0.41382	-1.73201	NA	-0.634701	-1.01009	0.689144	NA	NA	0.410646	-1.92164	NA	-2.69618	-2.02633	-2.42222	0.0639337	-1.49807	-1.63848	NA	NA	-2.14366	-2.28927	-1.47936	-1.94331	NA	NA	-1.46322	NA	NA	NA	-0.852015	NA	NA	NA	0.162438	0.672724	-1.63585
assay 0068	0.565901	0.144311	1.07004	1.55887	2.92993	2.06963	2.98767	3.34283	1.9607	2.24568	1.84369	1.90158	2.62365	1.41698	0.987151	-0.485292	0.424499	1.70734	2.33925	1.47121	1.79723	1.12936	2.32591	1.99653	2.52646	0.851869	0.67817	1.79306	0.503859	2.70511	1.31749	1.37267	0.903118	0.227813	-0.956455	-1.33492	2.16142	0.956356	0.441581	2.04341	1.87551	1.97619	1.92871	0.978448	1.34294	1.59503	0.956088	1.6512	-0.695462
assay 0069	0.076759	-1.12194	-0.239495	1.21282	1.39906	0.700279	1.65962	2.74736	0.783353	1.21094	0.78443	1.18154	1.93503	1.01106	-0.307927	-0.736648	-0.28332	0.375803	1.32659	0.88236	0.674483	0.00270022	-0.997922	1.00836	0.215345	0.398089	-0.34194	1.07359	-0.671853	1.97289	0.657872	0.170166	0.706278	0.133597	-1.62744	-1.6529	2.49039	0.342525	-0.23075	0.973074	0.694984	1.88831	0.79189	NA	0.270074	1.07269	0.235493	1.07915	-1.96239
assay 0070	0.261695	-2.35296	NA	-1.02239	1.99985	NA	NA	NA	1.06026	-0.0301795	0.0239771	NA	1.55746	NA	NA	3.31817	-1.67163	0.000917389	NA	NA	NA	NA	-3.25448	NA	NA	2.74494	3.77256	-0.0721344	1.93922	0.857987	NA	NA	0.382352	NA	1.85494	NA	NA	1.61275	0.671591	2.82019	0.143863	-1.21767	0.273504	NA	1.29235	NA	-0.844429	NA	0.549568
assay 0071	-2.29483	NA	-1.87934	NA	NA	-1.21102	NA	NA	-2.90102	NA	-1.22451	-2.58826	NA	-2.43773	NA	NA	NA	-3.11644	NA	-1.87795	-2.18761	-1.92246	-1.03343	-1.5015	NA	NA	-2.42162	-3.04094	-0.928975	-2.32056	NA	NA	-2.07625	NA	NA	NA	-1.58349	-2.0414	NA	NA	NA	-0.576328	NA	-2.44069	-1.3158	-2.68217	-1.04452	-2.78012	-2.09452
assay 0072	-1.86146	NA	-1.51711	-1.9416	-2.67877	NA	NA	-0.394086	-2.75151	-1.83444	-2.65495	-2.14402	-3.19128	-1.15379	-2.35248	-2.00055	-3.14703	NA	-1.00816	NA	-1.93214	-2.97733	NA	-3.2432	NA	-1.10342	-2.40897	-1.11855	NA	NA	NA	-2.38283	NA	NA	-1.70942	NA	NA	-2.40327	-1.89983	-2.05545	-1.94586	0.316072	-1.49946	-2.98168	NA	-1.07944	-1.85871	-1.53889	-2.40133
assay 0073	-0.721827	-0.649181	0.338981	0.441205	0.914294	0.274425	0.945025	2.0511	-0.179443	0.807258	-0.155344	0.759719	0.382955	0.806126	-0.284953	-0.106274	0.849992	1.1807	-0.18791	1.00513	0.337101	0.727897	0.702251	0.491438	0.119151	-0.348432	0.210492	0.317707	-1.2278	2.02458	-0.952609	-0.419747	0.459238	-0.703803	-0.037609	0.0389977	0.331234	-0.110962	-0.455247	0.95054	0.52144	0.908043	0.417846	-0.841087	-0.60243	0.798178	0.84828	1.38491	1.63016
assay 0074	NA	NA	NA	NA	NA	NA	NA	NA	NA	NA	NA	NA	NA	NA	NA	NA	NA	NA	NA	NA	NA	NA	NA	NA	NA	NA	NA	NA	NA	NA	NA	NA	NA	NA	NA	NA	-2.09481	NA	NA	NA	NA	NA	NA	NA	NA	NA	NA	NA	NA
assay 0075	NA	NA	-0.687499	NA	0.210657	0.570373	3.76763	1.32841	0.856392	NA	-0.220183	2.52206	5.83438	NA	4.27877	3.93913	NA	4.69915	NA	0.696514	1.33361	-1.00363	1.29506	-2.01221	NA	-2.0849	2.04115	-3.17242	-1.8791	-1.96462	0.0496723	-1.21043	3.10938	6.59108	5.64366	4.97185	1.06297	4.22152	-1.65641	2.46634	NA	1.13234	-2.87386	0.0904739	3.07759	-2.52674	5.04095	NA	6.75635
assay 0076	-0.574763	0.192561	-0.922891	-2.3603	-0.469498	0.302145	NA	NA	1.5422	NA	0.103199	1.10338	-0.301282	1.77803	-1.05124	NA	-0.747354	-2.76347	-0.601396	-1.17828	-0.428057	1.16105	-0.224633	NA	NA	-0.415648	1.53927	1.31869	1.50518	-0.399556	-0.358617	-2.202	-0.530881	0.45526	0.448101	-0.340057	0.0730136	0.774955	0.564784	0.686235	-0.119661	-2.37045	-1.87519	-0.80715	0.215972	-0.580599	-2.36833	1.16024	-1.30609
assay 0077	NA	NA	NA	NA	NA	NA	NA	NA	NA	NA	NA	NA	NA	NA	NA	NA	NA	NA	NA	NA	NA	NA	NA	NA	NA	NA	NA	NA	NA	NA	NA	NA	NA	NA	NA	NA	NA	NA	NA	NA	NA	NA	NA	NA	NA	NA	NA	NA	NA
assay 0078	-1.12867	-0.39701	-0.182052	0.0854517	-0.637058	-0.736149	-1.56918	-1.72725	-0.237837	NA	-0.654196	-0.664137	-0.837113	0.114973	-1.31842	-0.00995433	0.782009	-0.582694	NA	0.273075	-0.868832	-0.632765	0.415618	-0.85267	0.347923	-0.956079	-0.563854	-0.653307	-0.802496	0.0347787	-1.10147	-1.66885	-0.630925	-0.0626515	-0.882513	NA	-0.85348	-1.42974	-1.10976	0.0144099	-0.34587	1.12092	-0.401103	-1.55175	-1.0788	NA	0.441624	0.791474	-0.479397
assay 0079	-0.399853	-1.01533	-0.465541	0.618959	-0.318434	0.205341	-1.60343	-0.581695	-0.185743	0.423473	0.751203	-0.311148	0.704658	1.01868	-0.0544847	0.510723	0.828061	-0.651231	0.255366	0.171475	0.411951	0.296232	NA	-0.474354	NA	-0.0575476	-0.235303	0.525617	-0.294564	-0.0717429	-0.234151	-0.717722	0.326583	-1.50252	-0.515852	-0.123374	-1.21714	-0.0200785	-0.259268	0.809099	1.56538	1.36069	1.46937	0.162116	-0.471005	0.206812	-1.19426	1.46438	-0.486624
assay 0080	NA	NA	NA	NA	NA	NA	NA	NA	-2.76014	NA	NA	NA	NA	NA	NA	NA	NA	-1.67507	-0.146401	NA	NA	NA	NA	NA	NA	NA	NA	NA	NA	NA	NA	NA	NA	NA	NA	NA	NA	NA	NA	NA	NA	NA	NA	NA	NA	-0.677979	NA	NA	NA
assay 0081	-0.604752	0.289641	-0.623708	-1.10938	-1.20463	-0.493737	0.493483	0.211937	0.441172	-1.48229	-0.199585	0.0781091	1.62635	-0.761619	0.198947	0.361217	0.453793	0.026616	0.135924	-0.98768	-0.347628	0.111792	0.921661	-1.45335	-0.232026	0.0767221	-0.186018	-0.821331	-0.264113	0.416916	-0.99735	-2.09276	-0.645932	-1.47847	0.401596	-1.18905	0.0402053	-1.6942	0.498612	0.176719	0.13326	1.72338	0.0949607	-1.33976	-1.23554	-0.117603	0.201374	0.474244	-0.0106795
assay 0082	3.26143	2.70205	3.87434	2.86222	3.61882	3.93957	4.4493	4.18749	3.46743	3.51972	4.71195	4.74071	1.64629	4.58938	2.79364	4.74375	3.50825	-1.9427	3.15445	3.92733	4.17848	3.75938	4.72359	3.1808	3.70865	3.92715	4.41859	4.30133	3.85614	2.70942	3.89487	3.44496	4.12417	3.23041	3.34348	2.76387	4.50904	4.53779	4.61318	3.04419	3.49831	4.47255	4.32477	2.77126	0.0979436	0.916809	2.19425	2.85815	3.67633
assay 0083	4.75025	4.10238	5.13733	4.48194	4.96068	5.46898	5.7094	5.83284	5.28488	4.50421	5.95894	5.79055	3.24538	5.79066	3.74962	5.75071	4.96185	4.50574	4.66419	5.29869	6.10519	5.62754	5.85827	4.53648	5.9169	4.97534	5.40722	5.81919	6.30807	3.64813	5.29501	5.07444	5.96151	4.8117	5.18955	4.09967	5.26091	5.6167	5.46333	4.28252	4.93742	5.77323	5.30425	4.47229	5.31001	3.99034	6.32176	5.40639	5.03975
assay 0084	-0.696562	-2.55717	-0.494725	-0.537583	0.044447	-1.45755	NA	-2.03179	0.49909	NA	-0.748335	-0.057505	-2.63073	-0.382404	-1.00308	0.84345	1.27059	-1.32881	NA	-1.04064	-2.30038	-0.264674	-1.02642	NA	NA	-0.672724	1.47022	-0.291481	-0.537543	0.309649	-1.79252	-1.55544	-0.701506	-1.01206	1.55094	-0.503681	-0.671789	0.768171	1.18222	-0.992886	0.731922	-1.06822	-0.0997548	-0.326568	-0.108931	NA	0.601793	-0.988277	0.698885
assay 0085	-0.460265	0.35385	-0.283099	-1.19379	0.999359	-0.585928	NA	-0.661416	0.473021	NA	0.325393	-0.237377	-2.37324	0.864817	-0.966116	0.71654	0.272593	-1.50284	NA	-1.16229	-1.01244	1.01937	1.36455	0.197968	-2.58211	-1.36339	1.79598	0.303374	1.20407	0.634044	-2.07368	-1.04981	0.222797	NA	-1.24229	-2.17034	0.512158	0.604748	1.04123	-0.499754	0.915702	-0.209332	-1.22065	0.116326	0.475454	NA	1.19525	0.500413	-0.404032
assay 0086	3.76069	4.93639	4.07724	4.31033	5.13855	5.00251	5.3744	3.43718	4.99664	2.36972	5.4149	4.68888	3.25647	4.16829	3.93855	5.5434	4.74246	4.73799	3.67001	3.90628	4.98959	3.92871	4.91295	4.1991	4.53215	4.22538	4.89071	4.24315	5.40837	4.77175	4.59293	3.99369	4.3311	5.19005	5.32819	4.9766	4.48493	5.10921	5.02987	4.64475	5.15642	5.39235	4.80042	4.3734	5.4095	5.04357	4.6157	5.14159	5.80397
assay 0087	-0.0107406	-0.421651	NA	0.481557	0.495823	0.310364	NA	NA	NA	NA	NA	2.63627	0.439058	1.64849	0.120736	-1.26217	NA	NA	-0.614639	NA	NA	0.416764	NA	NA	0.183018	-0.234605	-1.78994	0.432766	NA	-1.3672	-0.723559	1.35027	-0.148417	-1.38298	-0.678034	-0.919275	NA	NA	NA	NA	-1.41465	-0.127914	NA	NA	-2.66866	NA	-0.216028	-1.12982	NA
assay 0088	-0.937287	-0.522187	-0.65969	0.0668941	-0.0603356	-0.299755	-0.106659	-0.718761	-1.22581	0.171338	-0.805068	0.917707	-1.09662	0.126352	-0.321048	-2.05807	0.0402861	-1.00376	-0.211698	-0.73735	-0.257193	0.396818	0.317273	-0.677906	-2.49648	-0.468078	-0.731552	-0.16915	-1.34341	0.106753	-1.62404	-0.535832	0.305131	-1.64488	-2.37215	-2.13888	0.895602	-2.00968	0.973096	0.0471667	0.331628	0.745603	0.399229	-2.55749	-1.87208	0.226087	-0.693638	-0.498268	-0.220888
assay 0089	4.0153	4.66254	4.93761	4.74853	5.0406	5.08124	4.61958	5.33901	5.48821	6.0656	5.22237	5.13715	4.71297	5.49566	5.03621	5.44386	5.18616	5.45748	5.53517	4.10331	5.639	3.89628	5.37575	3.46419	4.5964	4.65157	5.52769	5.92083	4.92759	4.6666	5.75153	4.66034	5.02957	6.01509	5.31742	4.7911	NA	5.4756	4.75032	5.49104	5.9244	5.3327	5.56678	5.20714	4.55581	5.58864	5.55458	5.99632	5.47815
assay 0090	NA	NA	NA	NA	NA	NA	NA	NA	NA	NA	NA	NA	-2.85393	NA	NA	NA	NA	NA	NA	NA	NA	NA	NA	NA	NA	NA	NA	NA	NA	NA	NA	NA	NA	NA	NA	NA	NA	NA	NA	NA	NA	NA	NA	NA	NA	NA	NA	NA	NA
assay 0091	NA	NA	NA	NA	NA	NA	NA	NA	NA	NA	-1.57184	NA	NA	NA	NA	NA	NA	NA	NA	NA	NA	NA	NA	NA	NA	NA	NA	NA	NA	0.546104	NA	NA	NA	NA	NA	NA	NA	NA	NA	NA	NA	NA	NA	NA	-2.44603	NA	NA	NA	NA
assay 0092	NA	NA	NA	NA	NA	-1.79718	-3.29533	NA	NA	-2.06621	-2.38061	NA	NA	NA	NA	NA	NA	NA	-1.91736	NA	NA	NA	NA	-1.53171	NA	NA	NA	NA	NA	NA	NA	-1.58746	NA	NA	NA	NA	NA	NA	NA	NA	NA	NA	NA	NA	NA	NA	NA	-1.67736	NA
assay 0093	NA	NA	NA	-1.15925	NA	NA	NA	NA	-2.92279	NA	-3.10089	-2.76968	NA	NA	NA	NA	NA	NA	NA	NA	NA	NA	-1.7974	-3.18636	NA	NA	NA	NA	NA	-1.69419	-2.42495	NA	-2.99078	-1.44356	-2.15545	NA	NA	NA	-2.92166	-2.92406	NA	-1.83766	NA	-2.65721	NA	NA	-2.96316	-2.50847	NA
assay 0094	-0.981605	-1.33386	-1.00172	-0.975976	-0.452387	-0.0618574	0.338494	1.9323	0.242941	0.155073	-0.875582	-0.379402	0.152427	0.796995	-1.88974	-1.25596	0.772309	-0.339591	-1.49303	-1.21521	-0.924399	0.148193	0.532288	-1.54424	-0.798406	-0.393451	-0.800489	0.461149	-0.536828	1.1506	-0.887357	-0.542937	-0.2678	-0.572104	-0.718212	-1.94514	0.121306	-0.0842512	0.951323	-0.457846	-1.56369	-0.199419	0.0593734	-0.813628	-1.4226	-2.05117	-0.558926	0.956403	0.462338
assay 0095	NA	NA	NA	NA	-2.18112	NA	NA	-1.93325	-3.02263	NA	-3.19229	NA	NA	NA	NA	NA	NA	NA	NA	NA	-2.8409	NA	NA	NA	NA	NA	-2.34329	-2.86861	NA	-1.68183	NA	-2.54965	-3.08778	NA	NA	NA	NA	NA	NA	-1.4453	NA	NA	-2.48873	NA	NA	-1.92717	NA	NA	-2.13301
assay 0096	NA	NA	NA	NA	NA	NA	NA	NA	NA	NA	NA	NA	NA	NA	NA	NA	NA	NA	NA	NA	NA	NA	NA	NA	NA	NA	NA	-2.43289	NA	-2.25272	NA	NA	NA	NA	NA	NA	NA	NA	NA	NA	NA	NA	NA	NA	NA	NA	NA	NA	NA
assay 0097	6.66238	6.59848	5.6471	4.95918	6.57233	6.3795	5.03561	7.84509	7.13275	5.16004	7.36638	5.30196	6.16125	6.30722	6.53922	6.22068	4.8379	5.82957	6.73616	5.14394	6.10188	5.11147	6.29261	5.29098	5.31024	5.8332	6.51997	6.90898	5.7323	6.28043	6.50777	5.08136	5.48798	6.48035	6.23164	5.19243	5.97907	5.55586	6.48586	5.15533	7.29012	5.89616	5.96718	5.51166	1.31203	6.10577	6.15516	6.9158	5.37557
assay 0098	NA	NA	NA	NA	NA	NA	NA	0.707391	NA	NA	1.19254	-0.0344833	-3.15712	NA	NA	NA	NA	NA	NA	NA	NA	NA	NA	6.2338	NA	NA	NA	NA	NA	NA	NA	NA	NA	NA	NA	NA	6.23698	NA	NA	NA	6.33899	NA	NA	-2.0312	NA	-2.62906	NA	NA	NA
assay 0099	NA	-1.98551	-0.689248	0.842599	-1.48848	-1.02732	NA	-1.4223	-1.12654	-1.48261	NA	-1.99449	-1.67819	-0.709059	-1.82422	NA	-1.26302	1.32863	0.343618	0.0642604	-1.02008	1.37938	-0.784123	-1.57831	-1.95152	-2.46666	-2.2711	-1.52477	-1.96045	-1.74251	-1.69252	NA	-1.24657	-1.79547	-1.96987	-1.93446	-1.17979	NA	NA	-1.8506	NA	-1.75053	-1.71882	NA	NA	-0.482029	-1.57473	-1.94517	-1.98553
assay 0100	NA	-0.125005	NA	NA	NA	NA	NA	NA	-1.18504	NA	NA	NA	NA	NA	NA	NA	NA	NA	NA	NA	NA	NA	-0.968943	NA	NA	NA	-0.544138	NA	NA	NA	NA	NA	NA	NA	NA	NA	-1.51417	NA	NA	NA	NA	0.525347	NA	NA	NA	NA	-1.99242	NA	NA
assay 0101	1.80801	-1.16567	-0.230189	0.0824886	1.96393	1.22116	1.06994	-1.70766	-0.537182	-1.48474	-0.0845085	-0.0958561	1.64103	-0.929062	-1.43055	0.215576	0.684752	1.15711	1.77489	-1.51698	1.75649	-1.73039	1.60531	0.146316	2.8772	1.26308	1.87929	1.14934	0.841281	-1.57718	0.681689	-1.69382	1.41058	0.113973	1.88865	0.920626	-0.360777	-2.72972	-0.884603	1.8844	2.0648	1.26434	1.94761	0.706014	-2.03357	2.08779	-0.794771	-0.949588	0.888386
assay 0102	-1.81806	-2.38696	NA	NA	-1.38758	-1.03607	NA	-3.23946	-2.38962	-2.46389	NA	NA	-1.23114	-2.38502	NA	-2.04858	-2.39045	NA	-3.21834	-2.85184	-2.44034	NA	-1.09173	-3.35698	NA	NA	-1.90894	-3.29135	NA	NA	NA	-2.09983	NA	-2.40173	-2.01305	NA	-2.35386	-2.26022	NA	-2.02756	-2.32814	-2.49696	NA	NA	-2.67057	-2.69841	NA	NA	NA
assay 0103	NA	-2.17498	NA	NA	NA	NA	NA	NA	-3.05749	NA	-2.93114	-2.31822	-1.22887	NA	NA	NA	NA	-3.13824	NA	-2.80884	NA	NA	NA	NA	NA	NA	-2.66136	-2.3618	NA	-2.39445	NA	NA	NA	NA	NA	NA	NA	NA	NA	NA	NA	NA	NA	-2.01613	NA	NA	-2.79547	-2.96461	NA
assay 0104	-1.99622	NA	NA	NA	-1.7468	-1.54695	-1.08074	-3.37978	-1.36339	-2.4756	-1.20478	-2.03503	-1.38026	-1.4253	NA	-1.49995	-2.13584	-1.72147	-2.23593	-1.51567	-1.80879	-1.36011	-0.992459	-1.69748	-2.35004	-1.62628	-2.02287	-3.22053	NA	-2.17643	NA	NA	-1.9061	NA	-2.12075	-2.21706	-2.05499	-0.881456	NA	-0.383724	-2.57463	-1.4544	-0.672173	NA	-2.0845	-0.744347	-2.22256	-1.13267	-1.06108
assay 0105	-0.894495	-0.375991	-1.09286	0.931327	0.95587	-0.620219	-1.42357	-1.90795	0.120232	-0.351945	0.568458	1.20582	0.940604	0.356621	0.568131	-0.130363	-0.134911	-0.089981	1.11898	-0.939413	NA	-2.99106	NA	0.213795	0.545203	-0.00453666	0.33605	1.46035	0.393724	0.0540162	0.0453655	0.908458	-1.45565	0.40043	0.339901	-1.52614	-0.256086	1.57625	-0.353897	0.461216	0.843151	0.946306	-1.3583	-0.830194	1.31406	-0.575312	0.222692	-0.342361	-0.789333
assay 0106	0.5454	0.995522	1.08368	-0.263218	1.01914	0.151267	1.67995	-0.165365	0.65143	-0.995477	0.494793	2.1933	1.05705	1.98537	0.98561	-2.89495	1.82503	0.992609	0.916491	0.941657	0.73042	1.77629	1.64934	0.421208	0.637587	1.24103	1.23555	1.86303	0.133144	1.14829	0.358936	-0.039017	1.12391	-0.208531	0.415708	-0.5007	1.32971	2.1484	0.918869	0.327354	0.0382991	1.39205	0.64929	0.618257	1.42902	0.0939539	1.99655	1.31923	0.527994
assay 0107	NA	NA	NA	NA	NA	-2.42856	NA	NA	-2.90392	NA	-1.09124	NA	-1.99777	-1.08552	-2.23867	-2.50154	NA	-3.29653	-1.83399	NA	NA	-2.75072	NA	NA	NA	-2.10995	NA	NA	-2.02074	NA	NA	-1.99798	NA	NA	NA	NA	NA	NA	NA	NA	NA	NA	NA	NA	NA	NA	NA	NA	NA
assay 0108	NA	NA	NA	NA	NA	-0.00764333	NA	NA	-2.08829	NA	NA	NA	NA	NA	NA	-3.08657	NA	NA	NA	NA	NA	NA	-0.541249	NA	NA	-0.808595	NA	NA	NA	NA	NA	NA	NA	NA	NA	NA	NA	-2.16705	NA	-2.15793	NA	NA	NA	-2.62341	NA	NA	NA	-2.84155	NA
assay 0109	NA	NA	NA	NA	NA	-1.95699	-2.46247	NA	NA	-3.05036	-2.71581	NA	NA	NA	NA	NA	NA	NA	-3.28267	NA	NA	NA	-2.72048	-0.829588	NA	NA	NA	-3.19595	NA	NA	-2.00694	-2.48881	NA	NA	-2.06426	NA	0.645409	NA	NA	NA	-2.5986	NA	-2.78935	-2.15563	NA	0.111904	NA	NA	NA
assay 0110	3.78817	3.58184	-1.01326	NA	NA	-2.28062	NA	NA	-1.01966	NA	2.62547	1.85374	1.95261	-2.63124	2.23037	2.30087	NA	1.72472	NA	NA	NA	NA	2.65164	NA	NA	3.08121	4.31118	NA	3.85901	NA	1.65543	NA	NA	NA	NA	NA	1.51123	1.20962	1.24668	2.88299	2.7273	2.7652	NA	NA	0.0930692	NA	1.24064	NA	0.0694464
assay 0111	NA	NA	NA	NA	NA	-1.89317	NA	NA	NA	NA	0.860756	NA	NA	1.48285	NA	NA	NA	NA	NA	NA	NA	NA	NA	-2.37179	-2.34486	-2.35952	NA	NA	NA	NA	NA	NA	NA	NA	NA	NA	NA	-2.06589	-2.4621	-1.86588	NA	NA	NA	NA	-2.74443	NA	NA	NA	NA
assay 0112	-2.00738	NA	NA	0.285148	-1.88866	NA	NA	NA	NA	NA	-3.01636	-0.891663	NA	-1.93862	-1.51237	NA	NA	-0.822533	NA	NA	-2.52598	NA	NA	NA	-0.815574	-2.21064	-1.24752	NA	-2.04132	-1.17545	-2.5517	-1.82234	NA	-1.33637	NA	NA	NA	NA	NA	NA	-2.33355	NA	NA	NA	NA	-1.94867	-0.513751	1.24207	-2.05647
assay 0113	2.63619	2.79843	2.49004	2.89199	3.48223	3.44175	NA	1.98961	3.20754	NA	2.84256	3.09503	3.54994	3.96027	3.42156	NA	3.79623	3.1083	2.88514	2.38023	2.77751	2.32628	3.77484	2.07358	3.12629	3.22276	3.07693	2.48288	3.83374	2.93732	2.48932	2.5941	2.86716	4.30734	4.7051	3.89763	1.50637	3.56681	-1.10972	3.95265	4.11843	3.53296	1.72198	2.22007	0.782858	4.30798	1.06044	3.32177	3.94166
assay 0114	-0.475265	0.701419	2.12031	0.0520645	1.66846	0.610475	1.19202	2.12784	2.22072	-3.00769	1.33453	-0.103951	1.31179	0.386469	0.194947	2.4566	-0.0509672	1.83319	0.801831	0.0235176	1.2391	1.81506	1.71423	0.854355	0.339638	0.376204	2.00679	1.39012	-0.305979	0.121367	1.51205	-0.246308	-0.00100003	1.50481	0.911628	1.74027	1.86821	2.10844	0.580287	-0.847229	2.86937	1.91521	1.74425	1.06376	-0.707005	2.12981	0.631273	-0.0434313	2.30235
assay 0115	-1.05327	-2.49591	0.207669	-0.293194	-1.21799	-1.11328	-2.55059	-0.120809	-1.24633	0.735007	-0.640068	-1.3478	0.0668786	-2.07079	-0.211692	-0.348373	0.12501	-0.367715	0.195904	-2.20922	-0.894329	-1.34302	-1.44978	-2.37193	NA	-1.22803	-0.404863	-1.65273	NA	-1.74695	0.241893	-1.21273	-2.91193	0.12802	-1.47931	-1.26869	-0.03289	-0.296728	-1.89108	0.624365	1.83872	-0.446383	-0.79562	0.46937	-0.0228182	-1.39397	-0.772591	0.0663233	-2.23826
assay 0116	NA	NA	-1.75504	NA	NA	-0.628832	NA	NA	NA	NA	NA	NA	0.248147	NA	NA	2.08819	2.18845	NA	NA	NA	NA	NA	-0.273701	NA	NA	1.80201	NA	NA	NA	-2.15081	NA	-2.11241	NA	1.23544	1.22033	NA	NA	1.21309	-2.31947	-1.67909	NA	-2.11627	0.677246	0.445641	0.310744	NA	-1.50495	-2.98464	1.35382
assay 0117	NA	-1.03556	-0.601178	-0.965174	0.597746	-0.805743	0.040647	-3.25926	-2.07861	NA	-2.58668	-2.91315	0.315614	-2.95221	-2.13177	-2.03678	-2.23124	0.536735	-3.44157	0.722333	0.619891	NA	-0.565028	-0.979448	0.817626	0.528089	0.200123	-2.38808	-0.935902	-0.412895	-0.197502	-1.15257	0.105747	NA	-2.32092	NA	NA	-0.243555	0.266452	2.33568	-1.34581	-0.309004	1.65682	0.317618	-1.25807	-0.140467	-2.40269	-2.17733	NA
assay 0118	-1.29292	0.0100717	0.771626	-0.4518	-0.308281	-0.232405	-2.81725	NA	0.230717	NA	0.104118	-0.261791	0.555465	-0.542412	0.321957	-2.7699	-0.760469	-0.538614	-0.775631	-1.24639	-1.57175	-2.57272	-1.88648	-0.613821	-1.30087	-0.209174	0.799168	0.260853	-1.81357	0.219078	0.313611	-0.23674	-0.260302	0.259583	0.110405	0.481052	NA	-1.91603	-1.08457	-0.253219	-0.278483	-2.10197	NA	-2.4352	NA	NA	-2.25998	-0.0925894	-2.40018
assay 0119	NA	NA	NA	NA	NA	NA	NA	NA	NA	NA	NA	NA	NA	NA	NA	NA	NA	NA	NA	NA	NA	NA	NA	NA	NA	NA	NA	NA	NA	NA	NA	NA	NA	NA	NA	NA	NA	NA	NA	NA	NA	NA	NA	NA	NA	NA	NA	NA	NA
assay 0120	NA	NA	NA	-2.1194	NA	NA	NA	NA	-3.14251	NA	NA	NA	-1.67003	NA	NA	NA	NA	-1.63794	-0.203319	-2.53491	-1.48373	NA	NA	NA	NA	NA	NA	-2.77644	-2.11136	-1.30667	NA	NA	NA	NA	NA	NA	NA	NA	-2.65045	NA	NA	NA	-2.3878	NA	NA	NA	NA	NA	NA
assay 0121	4.15734	5.11813	5.83869	3.39139	3.29885	3.03626	1.30233	6.1112	2.92078	-2.60262	4.62361	5.09673	2.72388	3.85285	3.27898	5.65337	3.54689	5.09974	-2.90956	3.86532	5.13421	3.36371	3.84034	3.62086	2.78501	1.09183	7.01634	2.48777	5.5566	5.80149	5.11568	0.133554	5.07811	5.27765	5.24598	3.89459	3.89681	6.10302	5.75831	3.36462	4.36748	7.3827	3.30557	4.38915	5.61304	3.9894	7.00715	4.6922	4.42578
assay 0122	NA	NA	-2.53939	-2.35777	-2.74379	-2.43369	NA	NA	NA	NA	NA	-2.23847	NA	NA	NA	NA	-2.06814	-1.75267	-3.2019	NA	NA	NA	-2.69382	NA	NA	NA	NA	NA	NA	NA	NA	NA	-2.84752	NA	NA	NA	-2.07437	NA	NA	-2.81269	NA	NA	-1.94465	-2.57187	NA	NA	NA	NA	NA
assay 0123	NA	NA	NA	NA	NA	NA	NA	NA	NA	NA	NA	NA	NA	NA	NA	NA	NA	-2.84921	NA	NA	-2.57604	NA	NA	NA	NA	NA	NA	NA	NA	NA	NA	NA	NA	NA	NA	NA	NA	-1.72156	NA	-2.05893	NA	-2.48233	NA	NA	-1.52673	NA	NA	NA	NA
assay 0124	-1.29631	-1.16572	-1.43152	-0.341084	NA	0.123097	-0.641534	NA	1.12823	-0.762683	0.295217	0.486093	-1.20882	-1.44644	-1.14229	-2.03912	-0.616756	-0.813306	-2.47378	-0.826723	-1.07784	-1.54631	-1.45087	0.448215	NA	-1.17851	-0.0359054	-1.02289	-1.96677	-1.02602	-1.38421	-0.918894	-0.829438	-1.09344	-0.215296	-1.20258	-0.135362	-0.887981	NA	0.900234	0.148008	-0.62324	-0.394526	-0.549903	-1.76785	-2.14526	-0.348319	0.114785	-0.51762
assay 0125	-2.33116	-0.9437	-1.09604	NA	-0.709234	-1.34495	-1.8844	-2.09696	NA	NA	-1.16539	-2.64471	-1.57434	-2.75739	-2.08099	-2.30835	-1.42992	-1.54845	-2.02054	-1.44119	-1.82784	NA	NA	NA	-0.799463	-2.17054	-1.84159	-2.815	-0.708171	-1.13611	-2.6523	-1.25516	0.160738	NA	NA	NA	NA	-2.59904	-2.59139	-0.547138	-0.895829	-0.98225	-3.06912	NA	NA	-1.41568	-0.707908	-1.05687	-2.1482
assay 0126	-0.703978	-1.59241	-0.399535	-1.45328	-0.176098	-1.00818	NA	NA	NA	-2.36267	-1.85475	-1.33574	-1.42452	-0.645084	-0.97034	-1.38329	-1.02771	-1.50865	-1.47668	-1.07733	-2.12389	-0.918841	0.0109456	-1.19123	-2.7572	NA	-0.830583	-1.772	-1.19662	-1.01925	-1.9249	-0.385468	0.210191	-2.37062	-1.77153	NA	-2.61589	-2.20322	-1.64763	-0.306206	-0.0339112	-0.560841	-2.02786	-1.88457	-2.1115	-1.85965	-0.683499	-1.80106	NA
assay 0127	-1.03682	-1.2335	-1.83739	-2.49692	-1.8294	-0.800818	NA	NA	-2.25792	NA	-1.99585	-0.475115	-1.65561	-2.91047	0.058581	NA	NA	NA	-3.36638	-1.54873	NA	NA	-1.74141	NA	NA	-1.53082	-2.61192	-3.10383	0.0114541	-1.25293	-2.18206	NA	-2.66939	NA	NA	NA	-2.14933	NA	NA	-2.46992	NA	NA	NA	-0.923139	NA	NA	NA	-2.89947	NA
assay 0128	3.34542	4.50416	4.64389	3.91515	3.80614	3.63662	3.3136	1.33803	4.19762	3.06037	4.33207	4.11916	3.91276	4.2731	4.32741	3.78571	4.98245	4.4211	3.57698	3.55122	3.95374	4.41099	3.65238	4.12069	3.66675	3.64657	3.31232	2.89089	2.79235	3.85081	3.66948	2.60912	4.07243	3.34248	4.31197	3.39913	4.62353	4.22739	3.95348	4.2684	5.99446	4.15985	4.02657	4.49382	3.703	4.74633	4.03622	4.25243	4.85184
assay 0129	-1.2806	-1.81421	-0.107935	-0.93266	-0.230078	0.215202	-3.18447	-1.95179	-1.45863	NA	-0.199715	0.0420262	-0.892958	-0.601528	-0.796619	-2.04848	-2.63288	-1.73194	-0.856905	-1.10325	NA	-2.17684	NA	NA	NA	-1.40187	0.125521	-2.16923	NA	0.41301	-0.88666	NA	1.0978	-2.41145	-1.52658	-1.61737	-1.14635	-1.06112	-1.23985	-2.01919	0.380325	-2.03827	-0.703869	-1.92761	NA	NA	NA	-1.14555	-1.87994
assay 0130	NA	NA	NA	-0.126202	NA	NA	NA	NA	NA	NA	NA	NA	NA	NA	NA	-2.63188	NA	0.00742904	NA	NA	NA	NA	NA	-1.33964	-2.61049	NA	NA	NA	NA	NA	NA	NA	1.1993	NA	NA	NA	0.353854	-1.62307	NA	NA	NA	NA	NA	NA	-0.757588	NA	NA	NA	NA
assay 0131	NA	NA	NA	NA	NA	NA	NA	NA	NA	NA	-1.1532	NA	NA	NA	NA	NA	NA	NA	NA	NA	NA	NA	NA	NA	NA	NA	-1.7829	NA	NA	-1.50598	NA	NA	NA	NA	NA	NA	NA	NA	NA	NA	NA	NA	NA	NA	NA	NA	NA	NA	NA
assay 0132	-0.976231	0.436454	-0.0373127	-0.625393	-0.244376	-0.26269	NA	-0.58006	1.0191	-2.4477	-0.772295	-0.0669483	-0.82965	0.143095	0.100386	-1.38892	0.0739994	-3.21797	-0.643341	-0.819891	-0.702465	0.687364	1.84831	-1.10066	-2.47098	0.975358	0.0085778	-0.752863	-1.42426	-0.519661	-0.833026	-0.296362	-1.39798	-2.41003	-1.36638	-1.06032	-0.127638	-1.30427	-0.167257	-0.356285	-0.648598	-1.06973	-0.428242	-0.682491	-1.86982	-2.23854	0.298487	-1.97083	-0.570385
assay 0133	-0.877918	0.605285	-0.558639	-0.338227	-1.37224	-0.0835478	-2.42521	-1.95851	0.103371	NA	-0.567278	-0.446707	0.0708153	-1.49146	-0.965329	NA	NA	0.650526	NA	1.27334	-1.71715	NA	0.0619643	0.790804	-0.913187	NA	0.614485	NA	0.599481	-0.0825537	-1.13002	NA	-0.589165	NA	NA	NA	0.23519	-2.4588	NA	-2.30292	0.403383	-0.314152	0.986675	-1.24273	NA	NA	-1.47253	-1.87395	NA
assay 0134	-2.30035	-0.155743	0.95716	-0.442862	0.603396	0.51519	0.730246	-0.277476	0.778256	0.272101	1.11174	0.122877	1.14321	1.24181	0.213578	0.0125963	-0.165529	0.502971	-0.277755	-0.289972	0.0273047	1.41553	1.08129	0.499853	0.199805	0.456574	-0.0397563	-0.437607	-1.35847	0.853069	-0.782409	0.276661	0.197801	-0.407513	-0.558932	-0.773607	0.469742	-0.488731	1.4201	1.45018	0.399507	0.757423	-0.108967	0.391644	-0.839343	-0.366959	0.941438	0.431428	0.673006
assay 0135	NA	-1.73264	NA	-2.04781	-2.20594	-1.31075	-2.40896	-2.98867	-0.761699	-0.87969	-1.91781	-2.0002	-1.98748	-2.2495	-1.52754	-2.33224	-2.7061	-1.86869	-2.41145	-2.98954	-1.36895	-2.89574	-1.53563	-1.7417	-2.71312	-1.89644	NA	-3.25625	NA	-1.7698	-1.81283	NA	NA	NA	-2.43115	-2.31415	-1.57849	NA	-1.97029	-1.81818	-2.07452	-2.23812	-2.9305	-1.5396	-1.8704	-2.30498	NA	-3.27894	NA
assay 0136	-1.61768	-0.926049	-0.437133	-1.43451	-0.0622005	-0.458958	-1.5551	NA	0.530155	0.43362	-0.430288	-1.68444	-1.01802	-0.0792312	-0.182605	-2.81859	-1.54844	-1.46169	-0.649092	-0.654062	-0.882319	0.511415	-0.455399	-0.5912	-1.49935	-0.0960017	-0.366096	-0.156014	-0.903893	-0.52482	-0.929055	-0.508969	-0.816332	-2.02813	NA	NA	-0.920803	-0.651504	0.603472	-1.71596	-0.376165	-0.0685139	-0.53425	-1.4545	-0.974391	-1.32748	-2.76249	-0.113509	NA
assay 0137	NA	-1.62039	NA	NA	NA	-1.8306	-0.518914	NA	-3.15783	NA	-2.06904	NA	2.35129	-0.723226	-1.99442	NA	NA	-3.08788	NA	-2.43451	NA	-1.50631	NA	NA	NA	-2.24079	NA	NA	NA	-0.302004	NA	NA	NA	NA	NA	-2.39233	NA	-2.24581	-1.2589	NA	-2.0132	NA	-3.37928	NA	-2.03249	NA	NA	NA	NA
assay 0138	NA	NA	NA	NA	NA	NA	NA	NA	NA	NA	-3.14241	NA	NA	NA	NA	NA	NA	NA	NA	NA	-2.11842	NA	-2.05913	NA	-2.79187	NA	NA	NA	NA	NA	NA	NA	NA	NA	NA	NA	NA	NA	NA	-2.94996	NA	NA	-2.0996	NA	NA	-1.60319	NA	NA	NA
assay 0139	0.679378	0.924003	1.44094	1.39009	1.48572	-0.357142	0.479039	2.01561	-0.0132309	1.06273	0.452597	0.606012	0.318055	0.324902	0.0838324	0.539698	1.21342	1.29025	1.41064	1.07525	0.0883673	0.617446	0.620256	1.05221	1.67057	0.877122	0.138012	-0.103146	-0.584481	0.646588	0.227464	0.640005	1.32779	0.681821	-0.704576	-1.44434	1.22634	0.52274	-0.290438	2.59714	1.53253	0.507244	1.07597	1.35679	0.208114	0.0384329	0.0243548	-0.587129	-0.913144
assay 0140	2.82642	3.34115	3.99356	-2.17451	4.36932	2.88982	NA	NA	0.516482	NA	0.256389	0.803524	3.11607	2.5987	1.04647	1.94235	2.3232	NA	1.58735	NA	NA	2.20908	1.12888	NA	NA	2.43912	4.17919	NA	3.45841	2.93568	NA	0.795219	NA	2.73458	2.29509	2.39147	2.30581	2.41716	2.45396	3.28472	1.31067	2.34455	1.35828	4.27722	3.02937	1.45476	2.00837	2.3552	2.73689
assay 0141	-1.32985	-2.35603	-0.699817	NA	NA	-1.29519	-2.39627	-2.05189	-2.34064	-2.17798	-1.41529	-1.43953	-2.41836	-1.09851	NA	-1.67342	-1.44442	-1.67321	-3.31686	-2.81973	-1.84598	-1.60822	-1.57669	-3.40254	-2.2966	-1.51806	-1.58762	-1.86538	-2.11402	-1.04412	NA	-1.26248	-2.18841	NA	-1.66874	-2.32162	NA	-2.78843	-2.8187	-1.37099	-2.3832	-2.53364	-1.81982	-1.02799	-2.45128	-1.14592	-2.30999	-2.03378	NA
assay 0142	NA	-2.62398	-2.66155	-1.96303	-1.98786	NA	-0.945627	NA	NA	-1.03132	0.598446	-1.45061	-2.55323	-1.99301	NA	-0.624058	-1.56697	2.47233	NA	-2.94154	NA	NA	-1.00194	0.787781	NA	NA	1.89738	NA	-1.92407	-2.23901	-1.67073	-2.47882	0.306518	-1.64098	0.553454	-2.18791	-0.401287	-0.323355	NA	-1.39355	NA	NA	NA	-1.99469	-1.50184	1.1182	NA	NA	1.13838
assay 0143	NA	NA	NA	NA	NA	NA	NA	-2.37887	NA	NA	NA	NA	NA	NA	NA	NA	NA	NA	NA	NA	NA	NA	NA	NA	NA	NA	NA	NA	NA	NA	NA	NA	NA	NA	NA	NA	NA	-2.41319	NA	NA	NA	NA	-2.08338	-1.6137	NA	NA	NA	NA	NA
assay 0144	NA	NA	NA	NA	NA	NA	NA	NA	NA	NA	NA	NA	NA	NA	NA	NA	NA	NA	NA	NA	NA	NA	-1.76317	NA	NA	NA	NA	NA	NA	NA	NA	NA	NA	NA	NA	NA	NA	NA	NA	NA	NA	NA	NA	NA	NA	NA	NA	NA	NA
assay 0145	-0.321337	2.01364	1.19287	0.913745	-0.501041	-0.144432	NA	NA	-0.788715	-2.43741	-2.1657	-0.300499	-0.98568	-2.9476	NA	NA	-0.73443	NA	NA	1.47907	-1.05314	-1.49408	0.031544	1.26473	-1.43562	-0.424075	-0.0845371	-1.32889	0.615619	0.680487	-0.820615	-1.38642	2.24837	-0.94006	-2.41317	-1.45229	-2.2952	NA	-1.02411	-1.97557	-2.44243	-1.22557	-1.22677	1.27641	NA	-2.21386	0.73739	-1.35805	NA
assay 0146	NA	-1.19932	-2.45686	-0.362893	-2.34769	-1.86267	-2.73668	-0.994771	-2.5059	0.0181604	-2.61803	-2.73142	-2.3985	NA	NA	-2.1049	-1.33484	0.440434	-1.09829	-2.10451	-1.41781	NA	-3.31028	NA	NA	-2.59003	-2.1846	-2.50559	NA	NA	NA	-0.894936	-2.4205	-0.557612	-1.6582	-1.78919	NA	-2.16161	NA	NA	NA	NA	-1.87914	-1.70037	-0.815472	-1.18219	-2.0825	NA	NA
assay 0147	-2.36136	NA	-0.0347282	-0.6391	-1.06191	-0.838787	-0.646767	-2.31079	-1.77326	-1.60075	-2.06768	-0.845921	-1.26724	-0.588032	-1.66201	-2.53339	-0.756026	-1.84637	-1.26364	-2.40049	-2.70608	-0.330598	0.21772	0.163763	-2.83599	-1.37405	-0.0652328	0.329868	-2.15115	-0.731688	-1.29661	-1.47706	-1.29915	-2.09739	-0.888054	NA	NA	-2.16456	-0.383283	-0.086054	-1.3204	-0.133288	-0.70112	-1.34697	NA	-1.1775	-1.43465	0.0892157	-1.9277
assay 0148	NA	NA	NA	NA	NA	NA	NA	NA	NA	-2.45271	-2.0033	NA	NA	NA	NA	NA	NA	-1.26773	NA	-2.30347	NA	NA	NA	-3.28744	-2.1578	NA	NA	NA	NA	NA	-1.70992	NA	NA	NA	NA	NA	NA	NA	NA	-1.75774	-2.99625	NA	NA	-2.84191	-2.45956	NA	NA	NA	NA
assay 0149	NA	NA	NA	NA	NA	NA	NA	-2.93028	NA	NA	NA	NA	NA	NA	NA	NA	-1.18725	NA	NA	NA	NA	NA	NA	NA	NA	NA	NA	-2.75348	-1.02404	NA	NA	NA	NA	NA	-0.358912	NA	NA	NA	-2.95871	NA	NA	NA	NA	NA	NA	NA	NA	NA	NA
assay 0150	-1.89262	-1.11338	-0.5684	-1.37575	-1.24421	-0.111777	-0.144425	NA	-0.601323	-0.871844	-0.616013	-0.406921	-1.34217	-0.0987109	-1.90582	-2.70892	-0.773531	-0.378718	-0.167872	-1.50229	-0.279601	-0.304679	-1.03191	-0.455406	-1.62624	-0.779724	-0.839252	-1.10796	-0.458461	-0.433561	-1.31762	0.0309713	-0.44541	-0.0541238	-0.530908	-1.15822	-2.27871	-1.48603	-0.967616	-0.487284	-1.09926	0.671139	0.277355	-1.59822	-0.900384	-2.70298	-0.715529	-0.532514	-1.33573
assay 0151	-2.54157	-1.69428	-1.55032	-1.35211	-0.662896	0.0566481	-2.90584	-3.19798	0.567543	-0.55207	-0.457781	-0.959836	-0.284318	0.786785	-1.42108	0.15173	-0.0824461	-2.34956	-0.974907	-1.21052	-0.885388	-1.30406	-1.24394	-1.55561	-0.0710807	-0.872024	-0.91089	-0.575293	-0.956595	NA	-1.20847	-1.87053	0.594137	-0.759335	-1.23924	-2.21821	-0.795133	-0.0483798	-1.40094	0.752779	-1.40392	-0.236229	0.258581	-0.84995	-0.98401	NA	-2.34137	-0.882613	0.0931738
assay 0152	-0.0424293	1.27872	-0.458018	NA	0.33795	0.2973	NA	-0.995983	1.57455	NA	0.152368	-0.424702	-0.841954	2.56627	2.10686	NA	3.72521	NA	-2.32467	1.43089	-0.902895	2.36972	0.638732	NA	NA	1.94492	1.23735	0.889162	1.60013	0.291564	1.78695	NA	2.67743	2.05503	2.57864	0.10845	-1.78461	-0.493698	0.656411	1.77379	0.473308	-0.066082	NA	NA	-1.15497	NA	0.670468	1.85373	1.83534
assay 0153	-0.643093	-0.930982	NA	-0.400231	-2.31275	0.454367	NA	NA	-1.25409	NA	0.0174501	-0.126379	-2.76576	1.64607	-0.13157	-0.917165	2.04054	-2.43996	NA	NA	NA	0.750434	0.845249	NA	-1.76881	0.45242	0.674851	-0.309784	-0.669579	NA	NA	NA	-1.58574	1.07135	-0.245712	0.150105	0.779284	-2.86193	-1.30482	NA	-2.89564	NA	NA	-2.92253	-2.6397	NA	NA	-2.69772	NA
assay 0154	NA	NA	NA	NA	NA	NA	NA	NA	NA	NA	NA	NA	NA	NA	NA	NA	-3.0554	NA	NA	NA	NA	NA	NA	NA	NA	NA	NA	NA	NA	NA	NA	NA	NA	NA	NA	NA	NA	NA	NA	NA	NA	NA	NA	NA	NA	NA	NA	NA	NA
assay 0155	NA	-2.25739	-1.6471	NA	NA	NA	NA	-2.11481	NA	NA	-1.86754	-1.66194	NA	-1.48618	NA	NA	-2.18537	-2.82938	NA	NA	-2.35437	-1.19246	NA	NA	NA	NA	-2.74876	-2.80152	NA	NA	NA	NA	-1.82639	NA	NA	NA	-1.72608	NA	-2.50408	NA	-1.27384	NA	-1.70674	NA	-2.1522	NA	NA	NA	-1.38139
assay 0156	NA	NA	-0.794122	NA	NA	-2.33846	NA	NA	NA	NA	NA	NA	NA	-2.3741	NA	NA	0.0756294	NA	-2.39265	NA	NA	NA	-2.51364	NA	NA	-1.94384	NA	NA	NA	NA	NA	NA	NA	-0.959657	-1.8136	-0.591391	NA	NA	NA	NA	NA	NA	-3.40546	0.206445	NA	NA	-2.61438	NA	NA
assay 0157	NA	NA	NA	NA	NA	NA	NA	NA	NA	NA	NA	NA	NA	NA	NA	NA	NA	NA	NA	NA	NA	NA	NA	NA	NA	NA	NA	NA	NA	NA	NA	NA	NA	NA	NA	NA	NA	NA	NA	NA	-2.36326	NA	NA	NA	NA	0.524145	NA	NA	NA
assay 0158	-0.098841	2.20011	1.45159	0.456689	1.71773	1.16973	NA	2.43513	2.98851	1.55324	1.50208	0.222534	0.919345	1.78596	1.3525	0.335797	0.51611	0.928412	0.974495	0.368734	-0.656656	0.729451	2.42569	0.305905	-0.49015	1.03509	1.81438	0.69038	2.21299	1.3923	0.273977	-0.285811	1.10329	1.17245	2.29357	0.792179	1.35511	0.602366	1.99597	2.09256	0.908245	0.642937	1.32541	0.580821	1.61783	-1.48883	2.90363	1.29539	0.663254
assay 0159	-0.0576575	-1.34341	NA	-0.0647416	-0.858889	-1.11899	-0.728021	0.334927	-1.36925	-0.918222	0.227212	-1.70953	-0.17895	-0.33999	-2.23389	-0.837059	0.689755	0.228917	0.741906	0.284794	-0.768011	-0.572083	-1.26636	-0.78774	-1.10661	-0.600497	-0.30175	-1.18147	-0.891625	0.0940035	-0.495414	-2.2086	-0.124165	-2.28399	-0.410608	-1.2071	-0.958437	-1.19133	-1.19104	1.15059	1.06878	-0.118393	-0.0313382	0.42217	-2.01557	0.785242	-0.888742	0.0680742	0.463836
assay 0160	1.54308	-2.1074	-1.97615	NA	2.35657	-0.436266	NA	NA	NA	NA	-2.34978	NA	NA	NA	-2.30779	NA	0.862966	NA	NA	NA	NA	NA	NA	NA	NA	NA	NA	2.27531	2.91448	-2.18112	NA	NA	-3.05157	NA	NA	-1.33158	-1.00874	0.67777	NA	1.77602	NA	NA	NA	NA	2.17362	4.13917	1.41084	NA	NA
assay 0161	NA	NA	NA	NA	NA	NA	0.134513	-3.31914	NA	-2.64963	NA	NA	NA	NA	NA	0.0887834	-0.813905	-1.21667	NA	NA	NA	NA	-2.05593	NA	NA	NA	NA	NA	NA	NA	NA	NA	NA	NA	NA	NA	NA	NA	NA	NA	NA	NA	NA	NA	NA	NA	NA	NA	-0.486056
assay 0162	3.98156	4.75081	3.21906	3.77831	4.04731	4.05908	1.96131	2.423	5.22484	4.09417	3.73659	3.92156	4.45937	4.81643	4.44254	2.26204	5.40831	3.70939	4.14493	4.36618	3.83953	4.65331	4.38631	3.32526	4.22927	3.94833	4.12565	4.5622	4.16713	3.82722	3.57128	3.09409	4.47945	4.7589	4.76244	4.26904	4.01943	5.121	4.94926	5.57403	5.40512	4.90485	4.04302	4.89819	4.39109	3.8447	5.22797	5.9631	4.32981
assay 0163	1.01462	0.612195	2.64186	1.92631	1.18999	1.56391	0.866332	NA	2.47773	-0.725652	2.27266	2.25733	2.045	1.35926	-0.291324	-1.75573	0.0865755	2.02363	0.747607	1.6172	-0.933185	0.736326	2.30068	-3.26584	2.29108	0.322005	0.0748398	1.40968	0.106235	1.11923	0.976566	1.48346	1.85839	0.363631	0.410591	1.31886	1.20923	1.0808	0.711674	1.72991	1.62948	2.37445	1.85964	0.43129	-0.737584	-0.452365	1.54984	NA	-1.00264
assay 0164	-1.90342	-2.56599	-2.03657	-1.89509	-2.45045	-2.00367	-3.33969	-0.608371	NA	NA	-0.644602	-2.06369	-2.66298	-2.18569	-2.33284	-1.31435	-1.80921	-1.62057	NA	-0.996065	-1.24184	NA	NA	-3.06792	NA	-0.510451	-2.868	-2.90785	-2.35433	-0.280971	-1.68828	NA	-1.35608	-1.34065	-1.20357	-1.65967	-2.12513	-1.88219	NA	-0.961933	0.203729	NA	-1.32727	-0.48348	-2.04331	NA	-2.04094	-1.07525	-1.90452
assay 0165	NA	NA	NA	-1.31358	NA	NA	NA	NA	-3.14872	NA	NA	NA	NA	NA	NA	NA	NA	NA	NA	NA	NA	NA	NA	NA	NA	NA	NA	NA	NA	NA	NA	NA	NA	NA	NA	NA	NA	NA	NA	NA	NA	NA	NA	-2.86612	NA	NA	NA	NA	NA
assay 0166	NA	NA	NA	NA	NA	NA	NA	NA	NA	NA	NA	NA	NA	NA	NA	NA	NA	NA	NA	NA	NA	NA	NA	NA	NA	NA	NA	NA	NA	NA	NA	NA	-1.96	NA	NA	NA	NA	NA	NA	NA	NA	NA	NA	-2.73466	NA	NA	-2.3981	NA	NA
assay 0167	-0.122753	0.333077	NA	NA	NA	NA	NA	NA	NA	NA	NA	NA	NA	NA	NA	NA	NA	NA	NA	NA	NA	NA	NA	NA	NA	-1.99055	-0.0665431	NA	NA	NA	NA	NA	2.72921	NA	NA	NA	NA	NA	NA	NA	NA	NA	NA	NA	-2.21075	NA	-0.659433	NA	-2.31079
assay 0168	-1.45213	-0.519187	NA	NA	NA	NA	NA	NA	NA	NA	NA	NA	NA	NA	NA	NA	NA	NA	NA	NA	NA	NA	NA	NA	NA	NA	-1.30003	NA	NA	NA	NA	NA	1.08796	NA	NA	NA	NA	NA	NA	NA	NA	NA	NA	NA	NA	NA	-1.91752	NA	NA
assay 0169	NA	NA	NA	NA	NA	NA	NA	NA	NA	NA	NA	NA	NA	NA	NA	4.22916	4.31084	NA	NA	NA	NA	NA	NA	NA	NA	NA	NA	NA	NA	NA	NA	NA	NA	1.00019	2.25628	NA	NA	NA	NA	NA	NA	NA	NA	NA	NA	NA	NA	NA	-0.734486
assay 0170	4.58494	4.32601	3.6085	3.76339	3.3866	4.19492	3.15057	3.45265	4.68327	4.04321	3.76461	3.89277	1.66534	4.45475	3.65347	5.58898	4.87694	4.16125	4.29793	3.60911	3.65649	3.50984	4.24675	3.75928	5.10739	5.92399	3.74459	3.19196	4.08865	4.14317	3.60189	3.41661	3.98557	6.31598	6.71349	5.27481	6.02813	4.69377	3.41571	4.80904	5.25845	3.38166	4.72752	4.72295	5.15154	5.15067	5.79338	4.10077	5.69092
assay 0171	4.08768	4.05123	4.85653	3.36439	3.65498	2.78338	3.44982	4.58817	4.61972	3.96995	1.71825	3.57808	2.71411	4.29348	4.05736	4.06798	3.65901	3.3095	3.54563	3.07001	3.43117	3.59823	4.5754	2.89981	4.7627	3.49951	4.87694	2.32788	3.7989	3.70565	3.81299	3.87518	-2.67492	4.10544	4.56003	3.89014	4.67241	4.38945	4.03749	4.63037	4.52441	4.20929	3.48697	4.62105	4.93242	4.22932	4.72405	2.65957	4.53864
assay 0172	1.33978	1.10025	-2.15838	2.14356	NA	NA	2.28477	2.4379	3.22654	0.247962	4.48006	2.81394	3.04441	-3.06297	-2.38746	NA	-0.534001	3.98989	NA	3.19568	2.21005	-2.15377	-2.51484	3.49918	-2.26365	NA	2.99136	4.65045	1.61544	-1.70856	2.63865	-2.44784	3.82739	NA	1.09434	NA	NA	0.731072	-2.08424	2.50664	NA	1.23491	0.380691	2.97606	1.1561	3.10949	4.145	-2.63662	-1.5909
assay 0173	NA	NA	NA	NA	NA	NA	NA	NA	NA	NA	NA	NA	NA	NA	NA	NA	NA	NA	NA	NA	NA	NA	-3.16687	NA	NA	NA	NA	NA	NA	NA	NA	NA	NA	NA	NA	NA	NA	NA	NA	NA	NA	NA	NA	NA	NA	NA	NA	NA	-2.23469
assay 0174	0.532808	2.62094	1.37112	0.814584	1.94367	1.40117	1.92037	2.78773	1.56172	2.95905	2.13859	1.94282	2.80066	2.68027	2.22516	2.14808	1.68093	2.45222	2.06411	2.47416	0.883612	3.02563	1.67652	2.77026	-0.0498461	1.59695	2.42676	2.6035	2.3396	1.51338	1.84118	0.691846	1.4297	1.75749	2.39324	0.0475674	2.54117	4.3028	3.08013	2.12437	2.51219	2.61253	2.17545	2.60006	3.121	-0.273586	3.56188	2.82323	1.50065
assay 0175	NA	NA	NA	NA	NA	NA	NA	NA	NA	NA	NA	NA	NA	NA	NA	NA	NA	NA	NA	NA	NA	NA	NA	NA	NA	NA	NA	NA	NA	NA	NA	NA	NA	NA	NA	NA	NA	NA	NA	NA	NA	NA	NA	NA	NA	NA	NA	NA	NA
assay 0176	0.220184	0.216699	-1.82798	-1.39712	-0.217304	-0.274413	NA	NA	NA	NA	-3.11665	-0.793175	-2.53899	NA	-0.581392	NA	NA	-2.91446	-0.157257	NA	NA	-2.77591	NA	-0.211909	NA	-0.278604	0.0061955	NA	-0.0592306	-1.60742	NA	NA	-1.02297	NA	0.674578	NA	NA	NA	NA	1.8854	-1.49596	-0.521737	NA	-1.12903	NA	-0.586501	-0.473375	NA	-2.5041
assay 0177	NA	NA	NA	0.0145517	NA	NA	NA	NA	NA	NA	NA	NA	NA	NA	NA	NA	NA	NA	NA	1.03501	NA	NA	NA	-2.63135	NA	NA	NA	NA	NA	NA	NA	NA	NA	NA	NA	NA	NA	NA	NA	NA	-2.94885	NA	NA	NA	NA	NA	NA	NA	NA
assay 0178	NA	NA	NA	NA	NA	NA	NA	NA	NA	NA	NA	NA	NA	NA	NA	NA	NA	NA	NA	NA	NA	NA	NA	NA	NA	NA	NA	NA	NA	NA	NA	NA	NA	NA	NA	NA	NA	NA	NA	NA	NA	NA	NA	NA	NA	-2.41047	NA	NA	NA
assay 0179	NA	NA	NA	NA	-2.40534	NA	NA	NA	-0.561744	NA	NA	NA	NA	NA	NA	NA	NA	NA	NA	NA	-2.51524	NA	-2.04895	NA	NA	NA	-0.8717	NA	NA	-1.99168	-2.52958	NA	-2.82619	-2.50781	-2.31129	NA	-2.63085	-1.33501	NA	-1.26203	-0.152447	NA	-2.59512	-1.47176	NA	-2.20767	NA	NA	NA
assay 0180	-2.59175	-2.50806	-0.416331	-1.42788	NA	NA	NA	-2.14022	NA	NA	0.86566	NA	NA	NA	NA	-1.71572	-1.80855	NA	NA	NA	NA	-1.03588	NA	NA	NA	NA	0.948727	NA	-2.27452	NA	NA	NA	NA	NA	-1.91452	NA	NA	NA	NA	NA	NA	2.07015	NA	NA	NA	NA	NA	NA	-2.03908
assay 0181	-0.608408	-0.318484	-0.461309	-1.35104	-0.601366	-1.70214	-2.60693	-0.112693	-1.56475	NA	0.481706	-0.974398	-0.658461	-2.32919	-2.43409	-1.33115	-0.139512	NA	NA	-2.28724	0.309673	-2.62295	-0.737643	-1.48405	-2.54257	-0.355254	-1.05808	-1.56659	-0.673531	-0.00634749	NA	-1.54021	-1.73371	NA	-1.86088	NA	-2.63832	-1.98971	-1.82708	-1.4652	0.750421	-1.58806	-0.2047	-0.0957905	-1.95051	-1.53819	-0.379522	-1.26088	NA
assay 0182	-1.60455	-1.88629	NA	NA	NA	-2.19657	3.13063	NA	NA	NA	NA	NA	NA	-0.389355	-1.6132	1.56372	NA	NA	NA	NA	NA	NA	NA	NA	NA	0.656606	-1.15209	-0.818768	-2.4226	NA	NA	1.51354	NA	1.67254	0.304258	0.254774	NA	-1.92433	NA	-2.648	NA	-0.800871	NA	NA	NA	NA	-0.0381967	-0.498378	1.80455
assay 0183	NA	NA	NA	NA	NA	NA	NA	NA	NA	NA	NA	NA	NA	NA	NA	NA	NA	NA	NA	NA	NA	NA	NA	NA	NA	NA	NA	NA	NA	NA	NA	NA	NA	NA	NA	NA	NA	NA	NA	NA	NA	NA	NA	NA	NA	NA	NA	NA	NA
assay 0184	0.243753	0.539132	-1.33683	-0.234906	-0.221931	0.645357	-0.797096	0.382226	-1.09384	-3.14518	0.428245	-0.543971	-0.284368	-0.601665	0.18023	0.13452	-1.88871	1.80863	0.60994	2.24866	0.641189	-0.96464	0.714137	0.826901	1.1377	0.730329	-0.39378	-0.0875419	-1.44167	0.86315	0.593383	-0.577975	0.314031	-1.31891	-1.20456	-0.372934	0.547264	-2.35078	0.149813	0.526082	0.957065	1.54955	NA	1.07102	-2.52881	0.285055	0.436441	1.152	-1.35766
assay 0185	NA	-2.17984	NA	-1.11391	NA	NA	NA	NA	NA	NA	-3.1832	-2.05404	NA	NA	NA	NA	NA	5.69549	NA	-0.204586	NA	NA	NA	NA	NA	NA	NA	NA	NA	NA	NA	NA	NA	NA	NA	NA	NA	NA	NA	NA	NA	NA	NA	NA	NA	NA	NA	NA	NA
assay 0186	-0.755835	-1.06763	-0.156831	-1.8044	-0.819237	-1.19719	0.0725158	-0.217076	-1.2317	-0.218234	-2.0091	-0.305518	0.907767	-2.83701	-1.99748	-0.886782	-1.79999	-0.072471	-0.652277	-0.166611	0.100746	-0.499777	0.117963	-1.1272	-1.42814	0.236478	-0.32627	-1.63699	-1.35124	-0.978636	-0.768788	-0.0669435	-1.27071	-1.74427	-2.16423	-0.937271	-1.9478	-2.71656	-2.64443	-0.96117	-1.92118	-0.453844	-1.21215	-1.46555	-2.10033	-0.128322	-0.257656	-1.19515	-2.05711
assay 0187	NA	NA	NA	NA	NA	NA	NA	NA	NA	NA	NA	NA	-2.58576	-3.19674	-1.75003	NA	NA	-0.562738	NA	NA	NA	NA	-1.93345	NA	NA	NA	NA	-2.69206	NA	-1.94037	NA	-1.50887	-2.59232	NA	NA	NA	-2.70561	NA	-2.2913	-2.95587	NA	-1.94257	-3.17239	NA	NA	NA	-2.92705	NA	NA
assay 0188	NA	NA	NA	NA	NA	NA	-3.10194	NA	NA	NA	NA	NA	NA	-2.1661	NA	NA	NA	NA	-3.05818	NA	NA	NA	NA	NA	NA	NA	-2.04174	-1.79722	NA	NA	NA	NA	NA	NA	NA	NA	-1.98559	NA	NA	-1.80848	NA	NA	NA	NA	NA	NA	NA	-2.16912	NA
assay 0189	NA	NA	NA	NA	NA	NA	NA	NA	NA	NA	NA	NA	NA	NA	NA	NA	NA	0.537995	NA	NA	NA	NA	0.661105	NA	NA	NA	NA	NA	NA	NA	NA	NA	NA	NA	NA	NA	NA	NA	NA	NA	NA	NA	NA	NA	NA	NA	NA	NA	NA
assay 0190	-1.34749	-2.2778	-1.59407	NA	-1.47791	NA	NA	NA	-2.06693	NA	-1.06767	NA	NA	-1.55366	NA	-1.98104	1.03561	NA	NA	NA	NA	NA	-2.73844	NA	-1.32082	NA	NA	NA	NA	NA	NA	NA	-0.600556	NA	-2.22638	-1.35562	NA	-1.85309	NA	NA	NA	NA	-2.1996	NA	-1.74135	NA	-1.60565	-1.94377	0.469868
assay 0191	2.35257	2.56062	1.98952	-1.95723	1.47004	2.38514	2.30535	-0.670062	2.43735	4.06397	1.67141	1.3789	1.52179	1.24955	2.46776	2.71041	3.05436	3.03994	3.45592	-2.79341	2.34938	1.86828	3.80092	-2.85823	-1.41432	3.60197	2.67726	2.32401	1.75033	0.681582	-2.37353	2.75403	1.70362	2.88782	2.22863	2.38768	0.281281	1.77682	1.22687	3.12321	2.22831	1.60563	0.926187	1.58256	1.7593	3.04556	3.94758	3.98647	2.23068
assay 0192	-0.676403	NA	0.357194	0.484382	-1.69795	0.395088	0.682612	NA	-0.43079	1.62467	1.76562	-0.275021	3.47681	0.382834	0.0296656	-0.00660788	2.62625	1.09388	0.687985	0.798303	0.645616	-1.55824	0.954295	-3.35046	-1.97499	1.52173	1.1422	-0.16833	-2.30465	-1.03397	-1.83422	-2.40663	2.09441	-0.585921	NA	0.635704	NA	0.274	-2.17647	1.90676	0.426125	0.881788	-0.336638	1.20013	0.811424	2.35151	2.37907	0.65513	0.602329
assay 0193	1.04002	0.849175	0.888961	0.735362	1.78695	1.90637	0.942889	0.490428	1.92257	2.57906	1.5767	1.42777	1.22614	1.89492	1.77856	2.03777	2.01607	2.04587	1.84331	1.56311	1.95287	1.3011	1.75043	1.64498	2.50359	1.71933	1.72779	1.77035	1.24021	0.726574	1.16124	1.99927	2.03875	0.212527	1.13919	0.641191	1.32393	1.48612	1.48269	2.01667	1.70847	1.30169	1.97963	0.910481	1.95345	2.10104	2.22549	1.54398	0.576088
assay 0194	9.08584	7.56439	5.44594	3.05817	8.31941	5.59881	NA	NA	5.2367	1.07849	4.05116	4.52021	5.77856	7.72945	5.6969	3.70526	5.53349	2.41865	5.57244	5.55428	4.14329	6.89737	NA	NA	4.23521	5.9397	9.9064	5.01273	8.75193	5.90021	5.62461	5.14172	6.09825	6.56081	5.77881	6.97597	2.65739	5.61543	6.70618	NA	4.13885	-1.09611	5.08742	-0.512941	NA	5.12007	NA	5.85756	-2.01045
assay 0195	NA	NA	NA	NA	NA	NA	NA	NA	NA	NA	NA	NA	NA	NA	NA	NA	NA	NA	NA	NA	NA	NA	NA	NA	NA	-1.58735	NA	NA	NA	NA	NA	NA	NA	NA	NA	NA	NA	NA	NA	NA	NA	NA	NA	NA	NA	NA	NA	NA	NA
assay 0196	-0.72999	-0.830192	-2.04249	-1.13132	0.157963	0.814227	-1.42491	-0.524141	0.499514	1.94139	2.62578	0.305597	-0.51669	1.12873	-1.26151	-0.718386	1.68122	-1.01722	2.0648	-0.582844	-0.366333	2.29634	1.41691	-0.305145	-1.09471	0.661902	-0.580986	0.572149	-0.986423	-1.03331	0.380332	0.936483	0.532453	-1.22966	0.573355	-1.02602	-0.313318	-0.315692	-2.68112	-2.57755	1.14611	-0.340168	-0.977957	0.844694	-0.0904864	1.92019	0.664294	1.7937	-2.04426
assay 0197	0.952574	1.76417	2.40045	2.64679	1.71164	1.48854	3.14226	3.16635	3.18856	4.34444	3.14166	3.23469	3.91946	2.82489	1.82427	3.57045	3.25527	-1.1546	3.35151	3.45136	3.29871	1.86231	2.86331	3.42863	3.45578	2.56086	2.3367	2.2228	2.11435	2.17266	3.33214	3.67915	2.7077	3.38449	3.28665	3.79601	3.41129	2.96266	2.78809	3.37981	3.8273	3.49585	2.99775	3.1557	1.30124	4.1677	3.3656	1.99663	3.66659
assay 0198	NA	-1.07345	-2.30224	-2.20113	-1.46024	NA	0.831831	NA	-2.20217	NA	-3.06248	NA	-1.89418	-0.701307	-1.13927	-1.37704	-0.16265	NA	NA	-1.25611	-0.762545	-1.42313	-2.12893	NA	-2.53225	-0.219205	0.234358	-1.65842	-1.43474	NA	1.45521	-0.926707	NA	-0.106694	NA	-2.29884	NA	-0.446707	-1.74378	-1.09764	0.340865	-0.72307	NA	-2.17515	-1.67791	NA	-0.477648	0.341453	-1.34236
assay 0199	NA	NA	NA	NA	-2.1742	-2.66692	NA	NA	-3.12162	-2.11909	-1.33431	NA	-3.21034	-3.47921	NA	-2.44619	NA	-3.26954	-2.20939	NA	NA	NA	NA	-3.35008	NA	NA	NA	-2.86961	NA	NA	NA	NA	NA	NA	NA	NA	NA	-2.45905	NA	-2.05885	-2.02088	NA	NA	-2.30353	NA	NA	NA	-2.98465	NA
assay 0200	NA	NA	NA	NA	-2.42241	NA	NA	-1.75003	NA	NA	NA	NA	-3.04615	NA	NA	NA	NA	-1.61677	NA	-0.896021	NA	NA	-3.26852	-3.17736	NA	NA	NA	NA	NA	-1.08105	-2.67061	NA	NA	NA	NA	NA	NA	NA	NA	NA	-2.24858	-0.989624	NA	NA	NA	-2.71483	NA	NA	NA
assay 0201	NA	NA	NA	NA	-1.68257	-1.46491	NA	-1.9012	NA	-2.79876	-2.94533	-1.71951	-3.04403	-3.30132	NA	NA	-2.75819	-2.55236	NA	-2.81415	NA	NA	-3.25724	NA	NA	NA	NA	-3.02498	NA	NA	NA	NA	NA	NA	NA	NA	-2.26276	-1.89758	NA	-2.03749	NA	-2.609	-2.96056	-2.77035	NA	NA	NA	NA	-2.39442
assay 0202	NA	-2.15611	-2.08528	NA	-2.72237	NA	NA	NA	NA	NA	0.322628	NA	NA	-2.75357	NA	-2.57045	-2.84691	NA	-2.25545	NA	NA	NA	NA	NA	-1.11948	-1.9328	NA	-2.31704	NA	NA	-1.58486	-2.00392	-1.18077	-1.20789	NA	NA	-2.66185	-2.7731	NA	NA	-2.82647	NA	NA	NA	-0.921193	NA	NA	NA	-2.10188
assay 0203	-0.815897	-1.45869	0.494208	-0.276458	-1.04684	-0.838549	NA	-2.15786	-0.347524	-1.10677	-0.288834	0.0517291	-0.0623195	0.851833	-1.58267	0.441521	1.99723	-1.23558	-0.502841	-1.04124	-0.0210853	0.197334	-0.430115	-0.642328	-1.76003	-0.417661	-0.0557628	-0.495173	-1.6962	0.48913	-1.53329	0.18835	-1.35146	-0.890305	0.689732	0.0927792	-0.774002	-0.510588	-2.24881	-1.87384	0.752958	-0.160692	-0.83038	0.807931	-0.903688	NA	-2.44434	-1.34231	1.59506
assay 0204	NA	NA	NA	NA	NA	NA	NA	NA	NA	NA	NA	NA	NA	NA	NA	NA	NA	-2.60968	NA	NA	NA	NA	NA	NA	NA	NA	NA	NA	NA	NA	NA	NA	NA	NA	NA	NA	NA	NA	NA	-2.89989	-2.47142	NA	NA	NA	NA	NA	NA	NA	NA
assay 0205	1.30641	-1.21579	-0.366201	NA	-1.92821	1.13874	NA	-2.826	-0.711128	NA	-1.59754	-1.01767	1.17144	NA	NA	2.30621	NA	-1.7035	NA	NA	-0.347561	NA	-0.382271	-3.30407	1.48149	NA	0.965386	NA	-1.90269	-0.297326	NA	1.47379	0.961343	1.44283	2.21761	3.75693	1.60961	-2.72023	-2.80024	-1.14365	1.18952	-2.50985	-2.70274	3.15593	-2.0335	NA	NA	-3.06391	3.87389
assay 0206	NA	-1.81026	-1.91879	NA	-2.44592	-0.98737	-2.13853	-2.4941	NA	-0.736218	-0.893604	-1.41399	-1.76806	-0.310144	NA	NA	-2.37522	-2.7029	-1.53841	-1.25691	-1.60946	-2.92209	-2.25108	NA	NA	-2.70317	-1.50928	-1.86479	-2.45709	NA	-2.09345	-2.25043	-1.67887	NA	NA	NA	-2.03469	-1.63062	NA	-2.43912	-0.547907	-2.78924	NA	-1.98656	-2.21185	NA	NA	-1.02133	NA
assay 0207	1.18619	0.321502	0.0445551	0.3171	0.893936	0.109861	1.90429	1.80147	-1.45281	1.31237	1.67144	0.568294	0.57097	0.422918	0.234224	-0.0730646	1.00156	1.19223	0.771384	1.09004	0.893904	1.29468	-0.751536	-1.94718	NA	0.486873	1.3746	0.531786	-0.490923	-0.948966	0.73322	0.431238	0.0891565	-0.162227	-0.424328	-0.0129108	1.94472	0.425545	-1.43706	2.35349	2.759	-0.208787	0.0967822	0.813264	0.0821086	1.44984	-0.923746	0.916327	-1.29808
assay 0208	-1.69051	NA	NA	-1.79098	-1.314	-1.75089	NA	NA	-2.99673	NA	NA	NA	-1.44285	-2.66609	-2.19655	-2.04028	-2.1231	-2.64347	NA	NA	-2.50657	NA	-2.16676	NA	NA	-2.51546	-0.964313	-1.30858	-2.0667	-2.07457	NA	-2.15028	-2.47595	-1.94034	NA	NA	NA	NA	-2.98202	-2.70433	-2.82455	NA	-1.96512	-1.8999	-2.73664	NA	NA	NA	NA
assay 0209	NA	NA	NA	NA	NA	NA	NA	NA	NA	NA	NA	NA	NA	NA	NA	-1.80471	NA	NA	NA	NA	NA	NA	NA	NA	NA	NA	NA	NA	NA	NA	NA	NA	NA	NA	-2.26187	NA	NA	NA	NA	NA	NA	-2.56746	NA	NA	NA	NA	NA	NA	NA
assay 0210	2.15147	-0.320151	-0.682219	-1.32538	-2.65138	-1.6492	-2.04964	-2.39738	-2.10402	NA	-1.07078	-1.2979	0.944698	-1.4	-0.984666	NA	-2.95563	NA	-2.6982	NA	NA	NA	NA	NA	NA	-1.67847	0.0850167	-0.208046	0.374219	NA	NA	-0.0340655	0.0180391	-0.0467499	NA	-2.01256	-0.700836	NA	-1.07424	NA	-3.03433	NA	-1.75428	NA	NA	-0.364849	1.18315	-2.79856	-1.80732
assay 0211	NA	NA	NA	NA	NA	NA	2.74624	5.84619	NA	-1.34793	0.273395	NA	NA	NA	-0.568925	-0.906494	NA	NA	-1.44762	NA	NA	NA	NA	NA	NA	NA	NA	NA	NA	NA	NA	0.0479391	NA	NA	NA	NA	NA	NA	NA	NA	NA	NA	NA	NA	NA	NA	NA	NA	NA
assay 0212	NA	NA	NA	NA	NA	-2.11019	NA	NA	NA	NA	-3.27543	NA	NA	NA	NA	-1.04576	NA	NA	NA	NA	-2.00492	NA	-3.18841	NA	NA	NA	NA	NA	NA	NA	NA	NA	-3.09682	NA	NA	NA	NA	NA	NA	NA	NA	NA	NA	NA	NA	NA	NA	NA	NA
assay 0213	-0.0377846	-1.09741	-0.422021	0.170602	-0.743223	0.453684	-2.51279	0.507155	-0.528244	-0.0555796	0.807686	0.656572	0.446571	1.46693	0.153161	1.13376	0.429927	0.572957	0.256152	0.0661427	-0.367058	0.89985	0.575618	-0.019758	0.93685	0.239631	-0.25957	0.311678	-0.430226	-0.0429915	-0.589452	0.269844	0.739732	-0.371267	0.0981465	0.159203	-1.00939	-0.430876	0.281066	-1.26075	-0.358795	0.0908565	-0.798136	0.039912	0.856185	0.462412	-1.1069	0.389264	-0.40954
assay 0214	0.726808	-1.66701	2.09706	1.92322	0.53727	2.34599	0.838131	1.09692	1.19606	1.47432	1.06301	1.43302	2.50688	1.17374	0.379984	1.54978	0.856881	1.8201	1.1299	1.84989	1.87183	-1.34827	0.70053	1.82331	2.5678	1.47954	0.0380349	1.21193	-0.214724	-0.31761	-0.0875958	1.46661	0.790582	-1.67399	0.593556	-1.24794	-0.864521	1.21397	0.0945441	0.899339	0.53683	1.20524	1.40884	1.51251	1.45438	1.81818	-0.308354	-0.374847	0.79907
assay 0215	NA	NA	NA	NA	NA	NA	NA	NA	-3.06202	NA	NA	NA	NA	NA	NA	NA	NA	NA	NA	-2.74959	NA	NA	NA	NA	NA	NA	NA	NA	NA	NA	-2.52859	NA	NA	NA	NA	NA	NA	NA	NA	NA	NA	NA	NA	NA	NA	-1.4681	NA	NA	NA
assay 0216	2.77571	1.63465	2.11046	0.527126	2.16346	2.35976	2.74651	2.9557	3.0755	1.35962	2.72359	2.00728	3.07832	2.94496	1.99933	3.02507	1.89719	1.18834	1.89406	1.70686	2.36168	3.09508	2.48773	1.38968	2.11846	2.27102	2.04346	3.47891	2.15349	1.72659	2.51447	1.74573	1.35275	2.40398	2.6383	1.83483	2.84805	1.89813	3.21232	2.56533	2.57332	1.55587	1.99778	2.059	3.59574	2.32617	1.58641	2.97153	3.02237
assay 0217	-0.971415	-1.41611	0.116143	-1.17588	-0.955006	-0.917212	0.696965	-0.89514	0.376089	1.69937	0.318214	0.143549	0.645265	0.99309	-0.108826	1.73489	1.6247	1.20298	-1.32931	-0.551512	0.455305	0.792655	0.902166	-0.325037	-1.23283	-1.77523	-0.361894	-0.322998	-0.162987	-0.623206	0.104955	-1.50325	2.02634	0.935633	0.337666	0.48814	0.0592098	-0.51599	0.527751	1.29224	0.0844493	0.733046	0.320203	-0.473075	-0.925116	1.81408	-0.216986	0.818627	-0.367445
assay 0218	NA	NA	NA	NA	NA	NA	-0.246131	1.7821	NA	3.81005	NA	NA	NA	NA	NA	NA	NA	-0.082401	1.78924	NA	-0.0971415	NA	NA	NA	NA	NA	NA	NA	NA	NA	NA	0.522165	NA	NA	NA	NA	NA	NA	NA	NA	NA	NA	NA	NA	NA	NA	NA	NA	NA
assay 0219	0.991588	-0.0590468	0.594123	0.559923	0.916914	0.767595	1.17646	NA	0.902241	1.42014	0.752682	1.40564	1.22279	1.77229	0.521762	1.58059	1.32621	0.861947	0.00641475	1.72515	1.0477	2.0299	1.37086	0.498196	1.33058	0.0892286	-0.557085	-0.182209	0.111301	0.659684	0.329972	0.835163	1.51648	-0.476802	0.0242444	-0.737787	0.459385	0.866593	0.784175	0.683838	0.615917	0.380434	0.245624	0.785374	0.925744	-0.884482	0.656188	0.962712	0.498171
assay 0220	NA	NA	NA	NA	NA	NA	NA	NA	NA	NA	-2.31038	NA	NA	NA	NA	NA	-0.326398	NA	NA	NA	NA	NA	NA	NA	NA	NA	NA	-3.0865	NA	NA	NA	NA	NA	-1.35583	NA	-1.97643	NA	NA	NA	NA	NA	NA	NA	NA	NA	NA	NA	NA	-1.58527
assay 0221	NA	NA	NA	NA	NA	NA	NA	NA	NA	NA	NA	NA	NA	NA	NA	NA	NA	NA	NA	NA	NA	NA	NA	NA	NA	NA	NA	NA	NA	NA	NA	NA	NA	NA	NA	NA	NA	NA	NA	NA	NA	NA	NA	NA	NA	NA	NA	NA	NA
assay 0222	-1.83316	-2.25177	NA	-1.97924	-2.21091	-2.42588	-1.39437	NA	-2.73669	NA	NA	NA	NA	NA	NA	-1.68952	-1.73348	-2.43891	-3.06726	-1.81294	-1.60476	-2.15136	-1.68125	NA	NA	NA	-2.18023	NA	NA	-2.17189	NA	NA	NA	NA	NA	NA	NA	NA	NA	-1.33117	-1.2184	-1.814	NA	-1.81509	-2.73491	NA	NA	-2.66451	NA
assay 0223	1.73934	0.141711	1.17852	1.62564	0.931538	1.45102	1.14565	1.05665	1.86883	1.02934	2.2886	1.44695	0.913625	2.01593	0.238068	1.53683	3.23341	3.75014	0.867855	2.48245	1.04286	1.98486	1.86754	0.905098	0.738917	1.04114	1.44756	1.45042	1.40867	1.38374	0.67418	1.54361	1.36416	1.25459	1.78621	1.00537	2.20058	1.4844	1.54908	0.436029	1.83312	1.0292	0.656467	1.37284	0.773299	-0.66453	1.79535	1.93615	3.52709
assay 0224	NA	NA	NA	NA	NA	NA	NA	NA	NA	NA	NA	-1.93603	NA	NA	NA	NA	NA	NA	NA	NA	NA	NA	NA	NA	NA	NA	NA	NA	NA	NA	NA	NA	NA	NA	NA	NA	-1.73183	-2.19773	NA	NA	NA	NA	NA	NA	NA	NA	NA	NA	NA
assay 0225	1.8166	0.271697	0.62645	0.26056	1.13837	1.09482	3.62537	-1.45595	1.90977	4.18482	1.97833	1.31162	2.56579	2.55528	1.58115	2.29549	1.6718	2.00151	4.20486	1.11078	2.2788	2.96405	2.23156	0.940823	1.04055	1.5861	1.4709	2.96945	0.870219	1.44779	2.31934	1.86629	2.07474	2.21721	1.49012	-0.630121	1.40588	2.2101	2.72479	1.2108	2.31809	1.42194	2.0346	1.60708	2.03385	1.81762	1.49522	2.71443	1.95297
assay 0226	NA	-1.87805	NA	NA	-2.79552	-2.65491	-2.68127	-1.50635	-2.29213	-1.41231	NA	NA	-2.28419	-2.44061	-2.18672	NA	-2.64305	-2.54686	-3.26757	NA	-1.4459	-3.10995	-2.43917	-3.33876	-1.89511	-0.640204	NA	-3.28915	-2.31307	-1.9267	NA	NA	-1.3496	NA	-1.03857	-1.51627	NA	NA	NA	-1.96446	-2.95367	-1.32059	NA	-1.95067	-1.88698	NA	-2.56763	-2.32008	NA
assay 0227	-0.864695	-2.53707	-2.59337	NA	-2.81323	-0.578093	-2.2424	-2.13025	-1.94853	-2.23596	-1.84321	NA	-0.299441	-1.43136	-1.00675	-3.06057	NA	-1.88942	-2.77887	-0.830057	-1.02043	-1.2645	-0.863877	-3.14841	NA	NA	-1.7759	0.0860211	NA	-0.791443	0.104543	-2.3917	-2.74141	NA	NA	NA	-1.92555	-1.83289	0.725444	-1.9039	-3.13197	-2.58016	-1.53735	-2.05827	-0.231894	-2.66293	-1.52523	-0.668452	NA
assay 0228	-1.6379	-2.40492	-1.17036	-0.889914	-1.91576	-1.18814	0.943371	-2.14004	-0.117866	0.22687	0.392132	-0.247241	-0.325146	-0.0334243	-1.84823	0.51233	-0.595223	0.454505	-0.281179	-1.47102	-0.379505	-0.540108	-0.251134	-0.655247	-1.81782	-1.54234	-0.7639	1.15443	-1.25439	-0.518991	-0.289538	-0.517954	-1.17309	-0.627454	-1.75946	-1.21691	-1.69313	-0.73806	-0.338405	0.348869	-0.417195	-0.824835	-0.867844	-0.537139	-1.03166	-1.14596	-0.848518	-0.339424	0.760126
assay 0229	1.39587	0.659673	1.38543	1.2342	1.10733	1.22203	2.3891	4.34243	2.90194	3.6994	2.80915	1.8722	3.69022	2.58907	1.8758	2.67795	1.84421	3.6193	3.02588	2.88565	2.517	2.67686	2.29429	2.04711	2.65208	1.59243	2.35068	3.29967	1.75315	2.19649	3.69429	0.85787	3.64728	1.30017	1.26015	-0.541088	2.0767	2.09156	1.88046	3.41416	1.66912	2.42752	1.01302	2.87214	2.21253	2.2596	1.7725	2.77705	2.346
assay 0230	-0.382891	NA	0.35403	-0.00857404	0.131436	1.01457	0.978549	-3.0632	0.848937	-2.78251	1.13124	0.0807816	1.00689	1.21662	0.194756	0.988031	0.050107	NA	0.0333076	0.372474	0.325764	0.652717	-0.883999	-2.10322	0.053351	0.536923	0.0022568	1.23826	-0.248911	-0.0511607	-0.0422625	0.634605	-0.676672	1.04483	-0.14991	0.974567	-0.271478	0.299837	0.809752	-0.193548	0.148729	0.413574	-0.182555	0.57562	1.14426	0.956234	0.0169476	0.465171	0.380208
assay 0231	NA	NA	NA	NA	NA	NA	NA	NA	NA	NA	NA	NA	NA	NA	NA	NA	-3.0314	NA	NA	NA	NA	NA	NA	NA	NA	NA	-2.36516	-1.63403	NA	NA	NA	NA	-1.97141	NA	NA	NA	NA	NA	-2.79887	-2.87392	NA	NA	NA	NA	NA	NA	NA	NA	NA
assay 0232	3.76648	2.04101	2.14765	2.07047	2.66722	4.03242	2.8368	NA	3.98562	3.07607	3.2955	3.07477	3.93724	4.63593	3.7415	-2.71383	4.12363	2.37559	3.91315	3.39859	3.30258	2.96946	3.98709	2.57073	3.21243	3.11103	3.24537	3.78988	3.82453	2.95707	3.45871	3.25221	4.48379	2.2333	3.05592	2.52567	1.22516	3.86022	0.430844	2.77041	2.76277	3.41305	3.05302	3.91415	4.13537	2.1657	2.7737	3.79006	2.3284
assay 0233	NA	-1.96132	NA	NA	-1.54838	-1.55644	-0.970787	-0.479286	-2.12239	-2.0943	-1.6493	-1.2832	-1.87954	-0.179605	-2.25092	-1.22197	-2.22679	-0.428671	-2.43871	-1.15543	-2.18251	-0.0248615	-1.06221	-1.08476	-2.75195	-1.72855	-2.0299	-0.342882	NA	-0.863352	-2.29833	NA	-0.966862	-2.00056	-2.41469	NA	-2.23487	-1.8111	-2.01567	-0.953616	-2.71688	-2.26623	0.974256	-1.32794	-1.48516	NA	-2.63958	-0.576926	-1.30752
assay 0234	4.01061	3.857	3.515	3.43656	3.91853	3.9682	3.40359	3.89311	4.16332	3.37987	4.36424	4.03595	4.50528	3.65358	3.62355	4.42757	3.4725	4.07311	4.07992	3.38932	3.86534	4.81987	3.76639	3.87136	4.77398	3.55098	3.89973	4.80318	3.6552	3.95564	4.90552	3.28177	3.672	4.4283	4.29638	3.77559	4.36751	3.79151	4.31534	3.79464	4.63679	4.19609	4.53614	4.32014	4.59424	4.57647	4.02139	4.29227	4.50854
assay 0235	-0.635432	NA	NA	NA	-0.860969	-0.679606	-0.780557	-0.884296	-0.695724	-1.0541	-1.55651	-1.55633	-1.26877	-1.5245	-1.30964	-0.681215	-0.701461	-1.07231	-0.686845	-0.699965	-1.05611	-0.700499	-1.32384	NA	0.424134	-0.432628	-2.82753	-1.01256	NA	-1.86032	-0.344601	-2.37111	-0.568747	-2.03728	-0.976656	-0.215412	NA	-2.46189	-2.14801	-1.15213	-1.97866	-0.516245	0.354515	-0.287176	-1.13061	1.47044	-1.11673	-1.15735	-1.15198
assay 0236	0.103664	-0.968009	0.161845	-0.626801	-0.185604	0.78849	0.113234	1.28713	0.651549	NA	1.07565	1.08256	1.10247	0.626272	0.265628	0.957298	1.77803	-0.553143	-0.0843846	0.322239	0.87911	-1.12107	1.57982	-0.452134	0.568465	-0.125876	-0.690193	0.455312	-0.463438	0.292086	0.293803	0.433361	0.351154	0.243661	0.607195	1.23664	-0.0615975	0.292076	0.00285373	0.445738	-0.24495	1.2785	-0.28294	0.78531	0.746532	-2.60184	0.532658	1.12296	0.672827
assay 0237	NA	NA	-2.55857	NA	NA	NA	NA	NA	-2.38859	NA	NA	-2.96241	NA	-3.47736	NA	-2.16276	NA	-3.29207	NA	NA	-1.91015	NA	NA	NA	-2.84722	-2.65225	NA	NA	NA	NA	NA	NA	NA	-2.31876	-2.253	NA	NA	-1.48975	NA	-2.46325	NA	NA	-2.25067	NA	NA	NA	NA	-2.93474	NA
assay 0238	NA	NA	NA	NA	NA	NA	-2.96657	NA	-1.97197	-1.98339	NA	-2.62915	-1.62728	-3.47899	-2.29812	-1.91802	-1.10031	-1.37171	NA	-3.1452	NA	NA	-2.74144	NA	NA	NA	-2.25598	-2.78853	NA	-2.10954	NA	NA	-2.46503	-2.30292	NA	-1.52988	NA	-2.00427	NA	-2.46351	NA	-2.29022	-2.89077	NA	-2.5186	NA	-2.80557	-2.40749	-1.43806
assay 0239	0.874779	NA	-1.99488	NA	0.947464	0.956314	NA	2.42163	0.889654	NA	-0.0268538	0.533664	-1.24726	-2.08807	-0.864778	1.22302	2.716	0.542407	NA	-0.561827	-1.48495	-2.40312	1.23091	-2.7661	NA	1.08378	0.911047	-0.421538	-0.159491	-0.556766	NA	-2.52091	-0.0588766	1.10905	0.540064	0.267883	-0.714298	0.957594	-0.941915	-0.0966779	-1.69632	-1.51707	0.820367	-0.755635	1.94675	NA	0.45854	-0.8744	-0.507732
assay 0240	0.430311	NA	-1.12006	-1.5494	0.874306	0.576282	NA	1.99889	1.95379	NA	0.315508	0.848123	-1.49259	-1.87249	-0.83699	-2.00445	2.80195	-2.08745	NA	-0.506637	-2.30539	NA	0.854482	NA	NA	1.19015	0.559735	0.134418	-1.09459	-1.69276	NA	-1.74241	0.265432	1.25805	0.240219	0.5014	-1.13036	0.426434	NA	NA	-2.72071	NA	0.25878	-1.38848	1.08752	NA	-1.14812	-0.422446	-0.382097
assay 0241	NA	NA	NA	NA	-2.89004	NA	NA	NA	NA	NA	NA	NA	NA	NA	NA	2.74519	2.8775	NA	NA	-2.8942	NA	NA	-1.98779	NA	-1.60194	NA	NA	NA	NA	NA	NA	NA	NA	-2.45256	-0.0865592	NA	NA	NA	NA	NA	NA	-2.86954	NA	NA	NA	-2.73269	NA	NA	1.92602
assay 0242	NA	-2.16602	NA	NA	NA	NA	NA	NA	NA	NA	NA	NA	NA	-2.59929	NA	NA	NA	NA	NA	NA	NA	NA	NA	NA	NA	NA	-1.52696	NA	-0.539637	NA	NA	NA	-0.163632	NA	NA	NA	NA	NA	NA	NA	NA	NA	NA	NA	NA	NA	NA	NA	NA
assay 0243	NA	NA	NA	NA	NA	NA	NA	NA	NA	NA	-2.63217	NA	NA	NA	NA	1.69252	0.474885	NA	NA	NA	NA	NA	NA	NA	NA	-0.650541	NA	NA	NA	NA	NA	NA	-2.12909	0.594436	0.901444	0.707366	NA	NA	NA	NA	NA	NA	NA	NA	NA	NA	NA	NA	NA
assay 0244	0.685499	-1.01495	-1.76345	-1.61734	-1.43572	0.433668	NA	NA	-2.92549	NA	-1.58475	-1.97787	0.0267416	-1.67252	NA	NA	NA	NA	-3.19419	NA	NA	-2.52296	NA	NA	-2.10676	-0.628674	-0.335384	-1.61524	-1.04226	-1.8763	-1.82163	0.518285	-1.43087	NA	-2.17904	-2.1903	NA	NA	NA	NA	NA	NA	-3.29363	NA	-2.52035	NA	NA	NA	NA
assay 0245	NA	NA	NA	NA	NA	NA	NA	NA	NA	NA	NA	NA	NA	NA	NA	NA	NA	NA	NA	NA	NA	NA	NA	NA	NA	NA	NA	NA	NA	NA	NA	NA	NA	NA	NA	NA	NA	NA	NA	-2.48764	NA	NA	NA	NA	-1.04191	NA	NA	NA	NA
assay 0246	NA	NA	NA	NA	NA	NA	NA	NA	NA	NA	NA	-2.95175	NA	-2.38104	-1.69454	-2.4447	-1.09138	NA	NA	NA	NA	-0.442845	NA	NA	-0.685504	NA	NA	-0.510346	NA	NA	NA	NA	NA	-0.701714	NA	-0.955294	NA	NA	NA	-2.8517	NA	NA	NA	NA	NA	NA	NA	-0.317073	-1.63303
assay 0247	0.487659	0.241385	-1.34974	NA	-2.03283	-0.539908	-2.49748	-2.39519	-1.01144	-2.95614	-1.53252	0.832164	0.595527	-0.582373	0.202944	NA	-1.46963	-1.64789	-1.12824	-1.76993	-1.08314	2.24165	0.23669	-2.00049	-1.64625	-0.799414	-1.53168	-1.82533	-2.11724	NA	-2.44371	1.15862	NA	-1.87006	NA	NA	-2.09936	NA	-0.633966	-1.80617	-2.00927	0.0147648	NA	-1.37181	-2.73289	-2.24808	-0.121777	-0.285342	-1.77294
assay 0248	NA	NA	NA	NA	NA	NA	NA	NA	NA	NA	NA	NA	NA	NA	NA	NA	NA	NA	NA	NA	NA	NA	NA	NA	NA	NA	NA	NA	NA	NA	NA	NA	NA	NA	NA	NA	NA	NA	NA	NA	NA	NA	NA	NA	NA	NA	NA	NA	NA
assay 0249	NA	NA	NA	NA	NA	NA	NA	NA	NA	NA	NA	NA	-2.48419	NA	NA	NA	NA	NA	NA	NA	NA	NA	NA	NA	NA	NA	NA	NA	NA	NA	NA	NA	NA	NA	NA	NA	NA	-2.15672	NA	NA	NA	NA	NA	NA	-2.32084	-2.50423	NA	NA	NA
assay 0250	-1.65004	-0.77328	-1.46725	NA	-1.23191	1.93599	NA	-1.79672	0.860779	-2.78995	-0.290358	-1.34338	-1.34299	1.00216	-1.13997	0.781495	0.208649	-2.54043	-1.21763	-0.967687	-0.571429	-0.0382429	0.841379	NA	-1.27448	0.406392	-0.823856	2.84588	-0.503508	-0.0494803	-0.686244	NA	-1.96353	-1.74636	0.030568	-0.456004	-1.55424	0.148967	-1.52016	-0.0230981	-1.66532	-0.965064	-2.47422	-2.92689	1.3412	NA	-0.89973	1.10444	4.46573
assay 0251	NA	NA	NA	NA	NA	-2.68574	NA	NA	NA	NA	NA	-2.96876	NA	NA	NA	NA	NA	NA	NA	NA	NA	NA	NA	NA	NA	NA	NA	NA	NA	-1.82651	NA	NA	NA	NA	NA	NA	NA	NA	NA	NA	NA	NA	NA	NA	NA	NA	NA	NA	-2.30182
assay 0252	NA	NA	NA	NA	NA	NA	NA	NA	NA	NA	NA	NA	NA	NA	NA	NA	NA	NA	NA	NA	NA	NA	NA	NA	NA	NA	NA	NA	NA	NA	NA	NA	NA	NA	NA	NA	NA	NA	NA	NA	NA	NA	NA	NA	NA	NA	NA	NA	NA
assay 0253	-2.18642	-1.20857	-1.42462	-1.83018	-2.15412	-2.18707	-2.03985	-2.09213	-1.40903	-1.78175	-0.468278	-0.0454563	-0.711918	-1.38498	-1.36539	-2.92223	-0.495323	NA	-1.56152	-0.900564	-2.57309	-0.915598	-2.0435	-1.051	-1.49733	-2.38327	-1.94974	-1.6719	-1.78152	-1.03154	NA	-1.28115	-0.745925	-1.0773	-1.68616	-0.805554	-1.52278	-1.01387	-1.23328	-0.923751	-0.407473	-1.96212	-1.98516	-1.73853	-2.01095	-1.982	NA	0.0242805	-1.2099
assay 0254	NA	NA	-2.34105	NA	NA	NA	NA	NA	NA	NA	NA	NA	NA	NA	NA	NA	NA	NA	-2.36424	NA	NA	NA	NA	NA	NA	NA	NA	NA	NA	NA	NA	NA	-2.39304	NA	NA	NA	NA	NA	NA	NA	NA	NA	NA	NA	NA	NA	-3.02629	NA	NA
assay 0255	NA	NA	-1.92386	NA	NA	NA	NA	NA	NA	NA	NA	NA	NA	-3.06793	NA	0.594574	NA	NA	-2.95682	NA	NA	-1.45177	NA	NA	NA	NA	-2.73827	-2.4547	NA	NA	NA	NA	NA	NA	NA	NA	NA	NA	NA	NA	NA	-1.06428	-2.89834	NA	NA	NA	NA	NA	NA
assay 0256	-0.732002	-1.56518	-0.683559	-0.62501	-1.18939	0.9309	-0.614273	0.480322	-1.92066	-0.504864	1.43304	0.376157	0.76222	-0.711979	-0.377813	-0.578804	0.938639	-1.13805	-1.24581	-0.639623	-0.230656	-0.183163	0.128901	-2.13407	-0.609503	0.297828	-0.495393	-0.823351	0.139246	-0.149168	-2.02307	-0.922751	-1.25369	-0.253987	-0.874542	0.913975	-0.2374	0.0445978	NA	0.622825	-0.178698	0.27911	0.340961	-0.164296	0.0048171	NA	NA	0.249366	-1.59177
assay 0257	0.300425	2.29486	0.887431	-0.927248	0.751791	0.758369	NA	-0.410634	2.1553	-0.164673	2.63529	1.7406	2.2639	1.4872	0.827929	1.11229	1.47589	0.0884151	0.248175	0.806911	0.931841	0.747127	1.80341	0.927168	-0.0662073	1.95599	1.61856	-0.0255188	1.7345	2.50525	-0.13025	-0.760117	1.18003	1.03011	1.62838	-0.127239	0.580876	0.305432	2.27794	2.35213	1.84437	2.39624	1.31806	1.60361	0.34459	-2.16768	0.0887945	2.58008	1.32229
assay 0258	NA	NA	NA	NA	NA	NA	NA	NA	NA	NA	NA	NA	NA	NA	NA	NA	NA	NA	NA	NA	NA	NA	NA	NA	NA	NA	NA	NA	NA	NA	NA	NA	NA	NA	NA	NA	NA	NA	NA	NA	NA	NA	NA	NA	NA	NA	NA	NA	NA
assay 0259	-0.604243	NA	-1.80608	-0.177531	0.763474	0.449508	3.23576	NA	0.0794574	NA	NA	0.109552	-3.13005	0.609249	-1.80868	-2.53604	NA	-0.481629	NA	0.472176	0.444368	1.45009	0.670204	3.03877	-2.23607	-1.35023	-2.88308	0.0397755	NA	2.59557	2.42068	-0.184935	0.136128	NA	NA	NA	0.300288	0.104462	2.64709	-0.226954	2.46176	1.41706	-0.132233	3.10157	-1.38701	NA	0.204552	NA	NA
assay 0260	-1.0976	-1.58106	NA	-2.02355	-0.462107	-0.730652	NA	NA	-2.36465	NA	-1.93747	0.939733	-1.27906	-1.26187	-0.544871	NA	NA	11.2497	NA	-0.895626	NA	NA	NA	NA	NA	-2.06409	-2.36925	-2.01788	NA	3.50868e-06	-1.953	-1.63509	-0.431918	-2.41047	-2.23562	NA	NA	NA	NA	NA	NA	-1.81712	NA	-2.29314	NA	NA	NA	NA	NA
assay 0261	3.23577	3.13896	3.56768	3.88142	3.75032	4.26117	0.166181	0.325521	3.55353	3.24384	3.71397	3.75258	4.12266	4.59615	3.41125	2.14094	3.83705	3.16395	2.62663	3.30847	2.48713	3.65906	4.38632	3.44437	3.11047	3.32406	3.03473	3.8189	3.14788	4.11985	2.4375	2.92905	3.99757	2.15837	2.52992	2.63285	2.83105	1.90924	1.81926	3.18732	4.1824	2.57974	3.16837	2.88658	3.23266	2.3374	3.08819	2.75774	3.45481
assay 0262	NA	-2.25264	NA	-0.360972	-2.38242	NA	NA	NA	-1.44406	NA	-2.93572	-0.661811	-2.86294	-2.29234	NA	-2.85568	NA	NA	NA	NA	NA	NA	-0.297436	NA	NA	NA	NA	-2.15013	NA	-2.56631	-0.678498	NA	-1.9776	NA	NA	NA	NA	NA	NA	-2.10918	NA	NA	NA	NA	NA	NA	NA	NA	NA
assay 0263	0.700088	3.06773	1.50518	0.923353	1.50603	1.66426	2.20269	1.98756	2.26764	5.84395	2.86962	2.68394	2.00303	1.16516	1.15916	1.27819	1.69723	2.47046	5.00008	1.75215	1.77307	2.56394	2.58522	0.574713	0.743174	0.435366	1.26778	2.55401	2.25767	0.914791	2.04633	0.645691	2.80912	1.89929	0.954338	1.92789	2.31069	2.01807	1.30311	2.07721	0.228845	1.17999	2.50426	0.751851	2.03387	NA	2.15358	2.81229	0.556623
assay 0264	-2.41147	0.00226487	-1.86527	-0.607288	-0.466188	-1.9925	NA	1.88446	-2.06004	NA	-2.65607	-2.86436	1.613	1.12303	-1.36392	-2.22707	NA	1.01174	NA	-0.00178529	-0.439025	-1.47245	1.29362	0.226145	0.714368	-0.364434	NA	1.45447	-0.291649	2.03614	NA	NA	-2.63003	-1.21578	NA	-2.19336	NA	NA	-2.89377	1.01398	-2.83625	-2.49729	NA	0.0998495	NA	-1.05131	-1.0049	-0.78367	NA
assay 0265	-1.3407	-1.65974	NA	-1.67271	NA	-2.18364	-3.31502	NA	-0.546068	NA	NA	-2.19769	-2.76577	-3.11808	NA	-2.80824	-3.09134	-1.76008	NA	-1.42021	NA	NA	0.316602	-1.76296	-0.385599	NA	-1.86212	-1.40785	NA	NA	NA	NA	NA	-2.62856	NA	-1.66803	NA	-1.46529	-2.76559	-2.47276	-2.16106	NA	NA	-0.305114	NA	0.903145	-1.84901	-0.779811	-2.18763
assay 0266	NA	NA	NA	NA	NA	NA	NA	NA	NA	NA	NA	NA	NA	NA	NA	NA	NA	NA	NA	NA	NA	NA	NA	NA	NA	NA	NA	NA	NA	NA	NA	NA	NA	NA	NA	NA	NA	NA	NA	NA	NA	NA	NA	NA	NA	NA	NA	NA	NA
assay 0267	NA	NA	NA	NA	NA	NA	NA	NA	NA	NA	NA	NA	NA	NA	NA	NA	NA	NA	NA	NA	NA	NA	NA	NA	NA	NA	NA	NA	NA	NA	NA	NA	NA	NA	NA	NA	NA	NA	NA	NA	NA	NA	NA	NA	NA	NA	NA	NA	NA
assay 0268	NA	NA	NA	NA	NA	NA	NA	-1.61371	NA	NA	NA	NA	-1.22343	NA	NA	-1.9744	NA	NA	NA	NA	NA	NA	NA	NA	NA	-2.22561	NA	NA	NA	NA	NA	NA	NA	NA	NA	NA	NA	NA	-2.79522	NA	NA	NA	NA	NA	-2.73275	NA	NA	-3.13776	NA
assay 0269	0.137481	-0.454323	0.678825	1.18026	2.07763	-0.848786	-1.98854	-1.29654	0.769942	-1.1999	-2.80466	-2.46697	-0.557414	-0.0617331	-1.2144	-2.23322	0.375468	1.15936	-1.24852	-1.26467	-0.640457	1.46532	1.60563	0.567553	-0.179115	-0.783879	1.32172	0.190458	0.208699	-0.298158	-2.03051	-1.10337	0.187099	-1.70536	-2.44725	0.232406	-0.643429	0.0699141	0.811879	0.30205	-0.865632	-0.540354	1.35611	0.915904	-1.13989	-1.19046	1.4928	-0.432427	-0.818138
assay 0270	1.51876	1.38632	1.1918	1.11223	1.25998	1.66347	1.81042	0.0769249	0.503876	1.40752	2.03607	1.98121	1.87045	0.791592	-0.0615285	1.96762	1.52898	1.01754	0.921915	1.34791	0.262903	2.59715	1.95413	1.60124	1.35672	0.948895	0.688168	1.5239	0.714881	0.519636	-0.0547398	2.1222	1.27753	0.268014	-0.334564	0.565977	-0.151544	0.797327	-0.715551	-1.23579	1.20852	1.15037	-0.0800767	1.83842	0.138948	2.75748	2.37285	3.12134	-0.0141374
assay 0271	NA	-2.06103	NA	NA	NA	-1.62951	-2.32784	1.23003	NA	-3.16129	1.14941	-0.951332	NA	NA	NA	NA	NA	1.58359	1.24564	NA	1.22845	NA	0.145639	-0.151054	-0.986146	-1.69747	NA	-2.05231	NA	-0.111406	NA	NA	0.857004	NA	NA	NA	-1.49078	NA	-2.38953	-1.23762	1.18802	1.08356	NA	NA	NA	1.88792	NA	NA	-1.93458
assay 0272	NA	NA	NA	NA	-2.88284	NA	NA	NA	NA	-2.59595	NA	NA	NA	NA	-2.26293	NA	NA	-2.93446	NA	NA	NA	NA	NA	NA	NA	-2.05993	NA	NA	NA	NA	NA	-2.26752	-2.86426	NA	NA	NA	NA	-1.63787	NA	-2.69628	NA	NA	NA	NA	NA	NA	NA	NA	NA
assay 0273	NA	-2.62023	NA	-1.20641	-2.35566	NA	NA	NA	NA	NA	1.23302	NA	-3.21852	-3.02523	0.449038	NA	NA	NA	-3.40555	NA	NA	NA	NA	NA	-0.628835	-2.33755	NA	NA	NA	NA	-2.38647	-2.2564	-1.14455	-2.37177	NA	-0.0642261	NA	-2.59924	NA	NA	-1.1013	-1.57564	5.21113	-1.15218	NA	NA	2.89623	-1.71915	-1.52378
assay 0274	0.685077	-0.859038	-0.842601	0.26118	0.72086	0.706003	1.33618	-1.07638	0.299414	NA	1.8469	1.35916	1.13829	1.14511	-1.06739	1.65011	2.42885	-2.96156	NA	0.983616	1.69922	1.69979	-1.34163	1.08402	NA	1.02579	0.70546	0.5713	0.330818	-0.126131	-0.561582	NA	1.76545	0.394315	-0.984782	0.84395	-1.0372	0.95294	1.01461	-0.27319	0.779055	-2.00746	1.28624	1.44797	1.20903	-0.385344	0.894863	1.20661	1.34772
assay 0275	NA	NA	NA	NA	NA	NA	NA	NA	NA	NA	NA	NA	NA	NA	NA	NA	NA	NA	NA	NA	NA	NA	NA	NA	NA	NA	NA	NA	NA	NA	NA	NA	NA	NA	NA	NA	NA	NA	NA	NA	NA	NA	NA	NA	NA	NA	NA	NA	NA
assay 0276	NA	NA	NA	NA	NA	NA	NA	NA	NA	NA	NA	NA	NA	NA	-2.40635	-2.71689	NA	NA	NA	NA	NA	NA	NA	NA	NA	NA	NA	NA	-1.88957	-2.30718	NA	NA	NA	NA	-1.95318	NA	NA	NA	NA	-1.32226	NA	NA	NA	NA	NA	NA	NA	NA	NA
assay 0277	2.10823	-0.742469	0.961085	NA	0.264471	0.875858	NA	NA	NA	NA	-0.482485	1.88398	-1.21632	-1.40785	NA	-2.86086	NA	1.13031	NA	1.6022	NA	-2.96926	-2.59719	-1.61735	-0.610023	NA	3.04103	1.4716	2.11381	-0.0519084	NA	NA	3.30396	NA	NA	NA	-0.987505	0.36435	0.929489	1.864	-1.43921	0.952095	NA	2.68135	-0.977012	NA	2.22735	NA	0.870368
assay 0278	NA	NA	NA	NA	NA	NA	NA	NA	NA	NA	NA	NA	NA	NA	NA	NA	NA	NA	NA	NA	NA	NA	NA	NA	NA	NA	NA	NA	-2.11586	NA	NA	NA	-2.68688	NA	NA	NA	NA	NA	NA	NA	NA	NA	NA	NA	NA	NA	-2.23842	NA	NA
assay 0279	NA	NA	NA	NA	-2.42275	NA	NA	-0.0771707	NA	NA	NA	NA	NA	NA	NA	-1.82536	NA	-3.08782	NA	NA	NA	NA	NA	-2.01954	NA	NA	NA	-3.07323	-2.24895	NA	NA	NA	NA	NA	NA	NA	NA	NA	NA	-0.666952	-2.72472	NA	-2.60986	NA	NA	NA	NA	NA	NA
assay 0280	-2.13476	NA	NA	NA	-1.56467	-0.571734	-1.18939	NA	-2.71454	NA	NA	NA	-1.18322	-1.37276	-1.97391	NA	NA	NA	-0.912492	-2.61376	NA	-1.82421	-2.11063	NA	NA	NA	-1.62862	-3.24426	-0.788201	-2.3137	NA	-0.673785	NA	-2.25825	NA	NA	NA	NA	-1.00123	-1.147	NA	-2.12611	-2.95419	NA	NA	NA	-2.23346	NA	NA
assay 0281	NA	NA	NA	-1.20905	NA	NA	-0.439857	-2.29799	-2.51586	-3.17644	NA	NA	-2.61581	NA	NA	NA	NA	NA	2.35162	NA	NA	NA	NA	NA	NA	NA	NA	NA	NA	-0.354643	NA	NA	NA	NA	NA	NA	-1.39039	NA	NA	NA	-0.015759	NA	NA	NA	NA	NA	NA	NA	NA
assay 0282	0.128507	-1.32087	-0.234585	0.298795	0.706238	0.741413	0.79088	0.162394	1.37914	-0.559635	0.621366	0.540689	-0.0790384	0.949317	-0.169801	1.18149	0.842589	-0.943753	0.199086	-0.576771	0.248548	1.31643	1.87066	0.0560916	0.166504	0.735226	-0.6504	0.257112	0.147262	-0.0740241	-0.57552	-1.19241	-0.0745222	-0.871894	-0.393778	-0.567934	-0.939968	0.321478	0.180819	1.3581	0.296998	-0.139654	0.138607	0.916346	0.308438	-0.346577	0.472647	1.29363	0.601858
assay 0283	NA	NA	NA	NA	-2.82889	NA	NA	NA	NA	-3.33151	NA	NA	-2.48103	NA	NA	NA	NA	NA	-2.70736	NA	NA	NA	NA	NA	NA	-2.02396	-2.52858	-1.69039	NA	NA	NA	NA	-1.83106	NA	NA	NA	NA	NA	NA	-2.04036	-1.85524	NA	NA	NA	NA	NA	NA	-2.04792	NA
assay 0284	-0.0935729	-0.378593	-0.514079	-1.20075	0.340197	0.0618609	1.36627	0.649365	0.632284	1.32864	0.925903	-0.215868	0.863279	0.913212	-0.225112	0.428898	-0.534806	-0.626102	0.216633	-0.140907	1.09819	0.148326	0.397203	0.623594	0.310322	0.208062	0.291838	0.288944	-1.21969	-1.38623	0.847079	-0.115914	0.952604	-0.644902	-2.44838	-0.387096	-0.41358	-0.0294273	-0.233119	0.191818	1.40004	0.415594	0.445762	-0.272954	-0.628526	0.0946167	0.536138	1.07876	-0.339834
assay 0285	-0.263475	-2.55096	-1.24452	0.0699268	0.25807	-0.589062	-0.755917	-0.0401987	-1.09903	0.729801	-0.463226	-0.284514	0.869291	-1.73397	-1.35287	-0.642998	-2.09275	-0.28045	-0.561352	-0.180673	-0.0415848	-2.55216	-0.259429	-0.713362	0.62098	-0.729974	-2.04026	-2.05462	-2.12988	-1.83482	-0.657857	-1.83993	-1.9369	-2.4503	NA	NA	-1.73213	-2.62275	NA	-0.500958	0.583977	-2.05963	-0.743107	-1.22663	-1.88663	0.105779	-2.54326	-0.240453	-0.946674
assay 0286	-2.21592	-1.77218	NA	NA	-1.27752	-2.10357	NA	NA	NA	NA	NA	NA	NA	NA	NA	-2.77706	NA	NA	NA	NA	-2.43877	NA	NA	NA	NA	NA	NA	NA	NA	NA	-0.30388	NA	NA	NA	NA	NA	NA	NA	NA	NA	NA	NA	NA	NA	NA	NA	NA	NA	NA
assay 0287	-0.76924	0.620925	-1.66093	0.061153	0.0551282	0.285883	NA	NA	0.415711	1.09879	0.626779	-0.285719	-0.501656	0.000642907	-1.12531	-0.0574473	-0.0703154	0.515159	0.306189	0.0845012	-0.375511	1.22213	0.943614	0.0452216	0.496731	-1.47669	-2.12594	1.76051	-0.771164	-0.848194	-2.10325	-1.0624	0.789468	0.0876418	-0.946842	-1.24634	-0.0339982	0.654015	1.80068	0.73331	0.912664	-1.80417	-1.8591	-0.6653	-1.38429	-1.84365	1.44517	1.4059	0.0599936
assay 0288	NA	NA	NA	NA	NA	NA	-1.97593	NA	NA	-3.39985	NA	NA	NA	NA	NA	NA	NA	NA	NA	NA	NA	NA	NA	NA	NA	NA	NA	NA	NA	-2.33642	NA	NA	NA	NA	NA	NA	NA	NA	NA	NA	NA	NA	NA	NA	NA	NA	NA	-3.14148	NA
assay 0289	-1.16324	-1.81798	-1.4122	-1.77913	-2.90882	-2.59168	-2.60176	-2.49237	-2.43211	-3.18955	NA	-1.46674	-2.62373	-1.73116	NA	-1.67498	-0.640616	NA	-2.47806	-1.9969	NA	-1.67883	NA	NA	-2.14705	NA	-2.69659	-1.1173	NA	-0.460071	-2.35085	-2.28873	-1.2814	NA	-0.537048	-1.35422	NA	NA	-1.2233	NA	-0.542052	-2.70275	NA	NA	NA	-1.30937	-2.54849	-3.0755	-1.0071
assay 0290	0.784061	0.877747	-1.14491	-1.93344	1.94716	0.772308	-2.04545	1.13862	-0.179449	1.35125	-0.500006	0.383026	1.37967	-1.53191	1.06772	NA	-3.27718	-0.836321	-0.344476	1.18018	-2.14443	-1.7985	1.99712	0.570744	-0.916019	-2.57215	0.90534	-2.50558	0.579549	1.47877	-1.96924	NA	-2.02648	-2.45346	-0.411196	NA	-1.39855	-2.48134	-0.799943	-0.175844	2.5414	1.06163	1.55029	1.21219	-1.79893	-2.17716	-1.31226	-0.22235	-0.202118
assay 0291	NA	-0.60974	-0.0639831	-0.942677	0.120444	-0.707798	0.427164	-0.733549	-0.178217	1.24389	0.261049	-1.85661	-0.796805	-1.30427	-1.91219	1.51134	1.95371	1.02798	-0.485782	-1.30543	0.479982	-2.34002	-0.0771854	-1.49313	0.111424	-1.39662	0.916832	-0.501519	-0.0354752	-0.633371	-1.36372	-1.45824	-0.863684	2.05967	1.43756	1.72218	-2.32943	-0.311827	-1.37418	-1.98493	0.284851	-0.450152	-0.600337	-2.58377	-1.01223	-0.111452	-0.309192	-1.16375	2.18347
assay 0292	NA	NA	NA	NA	NA	NA	NA	NA	NA	NA	NA	NA	-2.42387	NA	NA	-1.31355	-2.60835	NA	NA	NA	NA	NA	NA	NA	NA	-2.56844	NA	NA	-1.67538	NA	NA	NA	NA	NA	-2.09137	NA	NA	NA	NA	NA	NA	NA	NA	NA	NA	NA	NA	NA	NA
assay 0293	NA	NA	NA	NA	NA	NA	2.98095	NA	NA	NA	NA	NA	NA	NA	NA	3.38893	NA	NA	NA	NA	NA	-2.71319	NA	NA	NA	NA	NA	NA	NA	NA	NA	NA	NA	NA	NA	-0.7162	NA	NA	NA	NA	NA	NA	NA	NA	NA	-0.951037	NA	NA	NA
assay 0294	5.91098	5.03727	3.21042	1.38007	4.62037	4.23016	-1.60687	3.97451	5.40208	2.75599	4.0682	2.99853	-0.00194243	4.64351	4.01789	5.45584	6.49841	1.40785	3.69061	3.05775	4.04896	3.52533	4.6439	3.63916	4.3703	3.81906	4.52361	4.12208	4.15752	3.90783	3.94762	4.26152	3.61389	4.79134	5.91876	4.635	NA	4.60889	3.08598	3.26492	4.25424	2.11022	2.01568	3.96341	3.66498	-1.67512	2.52798	4.38555	4.87324
assay 0295	0.380012	3.10819	2.89131	0.679164	2.4836	0.627047	0.744589	NA	1.91884	NA	-2.2666	-2.90022	1.8034	-1.44147	1.94406	2.79777	1.39332	NA	NA	0.253019	1.05296	-0.319926	2.16193	0.360291	-0.186874	0.386453	1.07229	0.0096375	1.53582	2.061	-2.52393	0.188659	-1.94589	-2.31305	2.28537	1.61956	3.9127	-1.89086	0.248482	2.52955	3.70925	3.04643	NA	1.56526	NA	4.21758	0.420933	1.6892	2.65719
assay 0296	-1.62865	-0.682531	-1.84522	-2.46311	-0.363232	-1.90622	NA	-1.36669	-2.38187	-1.90013	-2.65672	-2.90148	-1.04128	-1.77869	-1.80706	-2.2259	-1.56684	-1.22886	-2.18802	-1.32495	-2.38832	-0.497441	-0.907747	-1.41773	NA	NA	-1.28019	-1.45936	-1.16887	-0.314442	-1.36731	NA	-1.84308	NA	NA	NA	-1.64636	NA	-2.67975	-0.274886	-0.720421	-0.58963	-2.45649	-1.71438	-2.21781	-1.65769	-2.56228	-1.25688	-2.03032
assay 0297	-2.05484	-0.648469	-0.939464	NA	-0.488224	-1.76581	-0.188871	-0.848607	-0.653186	-0.194723	-0.593158	-1.33114	-1.81881	-0.551737	-1.36891	-1.94609	-2.4476	-2.34596	0.0918976	-0.406982	0.0138472	-0.571158	-2.52656	-0.443374	-1.85857	-1.58552	-2.20052	-0.180449	-1.53506	0.371538	NA	-0.0741713	-0.298571	-1.278	-2.4286	-1.3272	NA	-1.23812	-1.64262	-1.31131	1.10386	-0.622345	-0.249453	-1.15157	-2.33569	-2.28629	-1.48938	-0.47165	-0.934159
assay 0298	NA	NA	NA	NA	NA	NA	NA	NA	NA	NA	NA	NA	NA	NA	NA	NA	NA	NA	NA	NA	NA	NA	NA	NA	NA	NA	NA	NA	NA	NA	NA	NA	NA	NA	NA	NA	NA	NA	NA	NA	NA	NA	NA	NA	NA	NA	NA	NA	NA
assay 0299	NA	NA	NA	NA	NA	NA	NA	NA	-2.47959	NA	-2.91071	-2.40865	0.196605	-2.40628	-0.315219	-1.80548	-2.76967	NA	-3.51732	NA	NA	0.573175	1.07103	NA	NA	NA	NA	NA	NA	-1.01084	NA	NA	NA	NA	-1.88311	NA	NA	NA	NA	-2.13819	NA	NA	NA	NA	NA	NA	-3.19888	-0.212878	1.53654
assay 0300	-0.187296	0.858735	0.802598	1.50442	-0.571997	1.10635	3.65455	3.99064	2.0119	3.72932	3.73454	1.73705	2.5873	2.6806	1.6615	4.04532	1.78105	3.41783	2.80273	2.97305	2.98688	2.3492	2.55311	2.89178	3.08231	0.716084	0.0676446	3.79814	1.08099	1.84709	2.3112	2.90737	2.99055	3.1661	2.38775	1.89628	2.40373	3.17661	1.97172	2.77851	1.23282	3.01994	1.89432	1.00462	2.50436	1.14956	1.90294	1.78951	2.62353
assay 0301	NA	NA	NA	NA	-1.12585	-1.42719	NA	NA	NA	NA	-2.60756	-2.17719	-2.3823	-1.92591	NA	NA	NA	-2.36557	-2.38275	-2.47267	-1.30077	NA	NA	-3.03489	-0.852417	NA	NA	-2.70453	NA	NA	NA	NA	-2.19532	NA	-1.66368	NA	NA	NA	-2.37569	NA	-1.89121	NA	-1.15759	NA	NA	NA	NA	NA	-1.83274
assay 0302	0.0220154	-2.52211	1.03303	-0.425843	0.688582	-0.392913	0.513743	-0.222076	0.422959	1.23934	0.874515	0.429018	1.73361	0.2353	-0.742355	0.612286	-0.286265	0.521598	-0.179266	-0.425344	1.3415	-0.428061	0.156793	0.703776	0.0828519	-1.33453	-0.0913272	0.508978	-0.981816	-0.372059	-0.212777	0.517128	0.520284	-2.57505	-1.54209	-0.56061	-0.305185	1.17154	-0.82464	0.796797	0.633819	-1.15944	-0.99804	-0.229922	0.803283	0.345386	0.0877876	0.111709	-1.73513
assay 0303	NA	NA	NA	NA	NA	-2.69206	NA	NA	NA	NA	NA	NA	NA	NA	NA	NA	NA	NA	NA	NA	NA	-2.79427	NA	NA	NA	NA	NA	NA	-1.99389	NA	NA	NA	NA	NA	NA	NA	NA	NA	NA	NA	NA	NA	NA	NA	NA	NA	NA	NA	NA
assay 0304	NA	NA	-2.43243	NA	NA	NA	NA	NA	NA	NA	NA	NA	0.612048	-1.48151	-1.14286	NA	-2.31628	NA	NA	NA	NA	-1.44323	NA	NA	NA	-2.6588	NA	0.319828	-1.82823	-2.36704	NA	NA	NA	-2.10358	NA	-2.22031	NA	NA	NA	-1.52429	NA	0.689155	2.58984	NA	-2.67119	NA	NA	-0.762981	-0.609552
assay 0305	2.15148	1.36957	0.709432	2.33293	1.64878	1.71174	2.97319	2.66903	2.68037	3.1131	2.91047	1.28851	1.8416	1.11102	1.56392	2.03097	2.5805	1.73974	2.04066	0.423452	1.39055	1.50199	1.74885	2.17273	0.0280376	2.19515	0.606196	2.00575	2.06466	2.20565	1.91391	0.983413	0.997825	1.79844	1.45532	1.99965	1.74648	1.14654	0.776469	2.15728	2.23953	0.879143	0.51273	1.36829	1.72148	1.27161	1.832	1.11698	2.04426
assay 0306	2.92046	0.899657	1.57273	1.50878	1.4563	2.441	1.43731	NA	2.17147	NA	2.20814	1.33943	2.48356	2.26142	3.08062	3.07154	3.91026	2.59361	3.37559	2.45734	-0.814922	1.79848	2.86276	1.7587	2.44398	2.41554	2.72074	1.85714	2.47517	2.23354	1.73739	0.414573	1.78378	1.40064	2.14765	0.619354	1.41721	1.95895	1.73079	2.36887	2.47912	1.71394	3.47746	1.44323	2.50296	2.39936	1.92933	2.13196	1.86555
assay 0307	-1.34941	-1.40884	1.17536	NA	1.4438	-0.154903	1.16154	NA	-0.848869	NA	1.00342	NA	-2.04457	-2.45708	NA	NA	NA	NA	NA	0.892693	-2.55087	-1.86415	-1.36165	-2.51122	0.622021	2.70298	2.57414	3.35872	2.49966	1.47693	NA	NA	NA	NA	NA	NA	-1.32423	-1.34662	-0.167793	-2.26906	-2.24899	2.84384	NA	-0.335338	-1.25633	NA	1.06693	-1.79286	NA
assay 0308	1.65445	NA	-0.325	-0.590853	0.820749	-0.00191333	3.12999	NA	0.856597	-1.79495	-2.30543	NA	2.10829	-2.64944	NA	NA	-3.08093	-2.64828	NA	-0.830542	0.608055	NA	1.60517	-0.992962	1.0885	1.45612	1.50165	-2.5784	-0.0774521	-0.171951	0.0587016	NA	1.26628	NA	NA	NA	NA	NA	NA	-0.72344	-0.390785	-0.377677	1.19058	-0.12932	NA	-1.73072	NA	-3.03393	NA
assay 0309	-1.49891	NA	-2.624	-2.13858	-2.63039	-0.758606	-2.66306	NA	0.256297	NA	-1.54758	-1.40211	-2.02175	-0.650736	-2.33335	NA	-3.06979	NA	NA	-1.82163	NA	NA	-0.879707	NA	NA	NA	-0.489072	-0.485326	-2.24269	-2.33631	-2.43178	-1.23572	-1.91921	NA	NA	-2.11342	NA	-1.67859	-1.54173	NA	NA	-1.35534	NA	-1.59295	NA	NA	-3.04351	-2.26413	NA
assay 0310	NA	NA	-0.446427	NA	0.405744	0.666111	-1.31842	NA	NA	NA	NA	NA	NA	NA	NA	-1.01505	NA	NA	NA	-0.530521	NA	NA	-0.59067	-1.30913	0.76387	NA	NA	NA	NA	0.0217897	-1.41159	NA	-1.34737	NA	NA	-1.36175	NA	NA	NA	-2.80388	2.79054	2.31539	NA	NA	NA	NA	NA	NA	-1.13185
assay 0311	NA	-2.38368	NA	NA	NA	NA	NA	NA	NA	NA	NA	NA	NA	NA	NA	-1.44269	NA	NA	NA	NA	NA	NA	NA	NA	NA	NA	-1.5981	-1.52661	NA	NA	NA	NA	NA	NA	NA	NA	NA	NA	NA	NA	NA	NA	NA	NA	-2.38731	NA	-2.22951	NA	NA
assay 0312	0.32319	-0.279123	-0.768765	-1.30383	0.0599328	-1.20487	-0.655134	1.69389	1.14402	-3.25094	0.537588	-0.538273	-0.427527	-0.326185	0.384514	0.501404	-0.803584	-1.41758	NA	-0.0981573	-0.351375	-0.99998	0.668701	0.938896	0.536589	-0.396409	0.842776	-0.647894	-0.882777	0.968136	0.375062	NA	-0.332142	-0.725919	0.035738	-0.758244	-2.0605	-0.255009	-1.55991	0.634285	0.0889526	-0.105957	-0.27933	-0.924979	-0.728687	-0.537901	-0.692171	0.175479	-0.602524
assay 0313	-0.866532	NA	-0.547679	-0.833643	-0.289167	0.0805433	0.820673	-2.95297	-1.2167	-0.0215239	-1.23068	-0.764502	-0.153508	-2.33189	-1.88176	-0.511965	-1.45971	-2.47894	0.0592235	-0.757261	-0.650473	-0.34853	-0.21261	0.417505	-2.74093	-2.01988	-0.8703	-3.27306	-2.07583	0.551984	-1.92908	0.199779	-2.08612	NA	NA	NA	-2.44839	-2.7235	-1.06313	-2.35276	-0.967386	-1.45746	NA	-0.377782	-1.36953	-0.0192758	-0.223986	-0.9739	-1.61977
assay 0314	NA	-2.34179	NA	NA	NA	NA	NA	-2.81122	NA	-2.16967	-2.06165	-2.39497	NA	-3.1046	NA	NA	-2.97996	NA	-2.52706	-2.78306	NA	NA	-2.36656	NA	NA	-0.888371	NA	-3.27312	-1.51918	NA	-2.7034	-2.10757	NA	-0.734876	-1.59914	-1.29603	-2.56694	-1.8806	-2.17079	NA	-2.84149	NA	NA	NA	NA	-1.79597	-3.1727	-1.9323	NA
assay 0315	NA	NA	NA	NA	NA	NA	NA	NA	NA	NA	NA	NA	NA	NA	NA	NA	-1.74318	NA	NA	NA	NA	NA	NA	NA	NA	NA	NA	NA	NA	NA	NA	NA	NA	NA	NA	-1.7582	NA	NA	NA	-2.14371	NA	-2.62979	NA	NA	NA	NA	NA	NA	NA
assay 0316	NA	NA	NA	NA	NA	NA	NA	NA	NA	NA	NA	NA	NA	NA	NA	NA	NA	NA	NA	NA	NA	NA	NA	NA	NA	NA	NA	NA	NA	NA	NA	NA	NA	NA	NA	NA	NA	NA	NA	NA	NA	NA	NA	NA	NA	NA	NA	NA	NA
assay 0317	-2.29727	NA	NA	-1.78739	-1.34351	NA	-2.54357	NA	-2.61418	-1.28954	NA	-1.85151	NA	-2.58012	NA	NA	-2.16094	-3.01338	NA	-2.81454	NA	NA	-2.77921	NA	NA	NA	NA	-2.31451	NA	-2.44802	NA	-1.29921	NA	NA	NA	NA	NA	NA	NA	-2.57333	NA	-2.82611	NA	-2.07095	NA	NA	NA	-2.17892	NA
assay 0318	-1.22839	-1.06077	-1.48274	-0.51126	-1.16732	-0.106205	-0.990394	0.0870959	-1.53578	0.438792	0.247388	-1.53187	-0.893262	-0.972013	-0.758052	0.572518	-0.637427	-0.114596	-0.642332	-0.696729	-0.198809	-0.648051	-0.554867	-0.468897	-0.924991	-1.80704	-0.494127	-1.22157	-0.879969	-0.555021	-1.49745	-0.0955935	NA	0.131635	-0.506572	-0.0580866	-1.18666	0.288626	-0.67258	0.0515917	0.481104	-2.11199	-0.119954	-0.263099	-1.4268	-1.06088	-0.505011	-1.15012	-0.464664
assay 0319	NA	NA	NA	NA	NA	NA	NA	NA	NA	NA	NA	NA	NA	NA	NA	NA	NA	NA	NA	-2.86981	NA	NA	NA	NA	NA	NA	NA	NA	NA	NA	NA	NA	NA	NA	NA	NA	NA	NA	NA	NA	NA	NA	NA	NA	NA	NA	NA	NA	NA
assay 0320	NA	NA	NA	-0.808695	-2.43605	-2.39506	NA	-3.20385	-1.83162	-0.683067	-1.53457	NA	NA	NA	NA	NA	-0.802407	NA	-0.178121	NA	-2.3611	-2.80778	-2.96106	NA	-1.88835	NA	NA	NA	-1.63778	NA	NA	-0.258555	-2.44186	NA	NA	NA	-2.52464	NA	NA	-2.97688	NA	NA	NA	-2.85908	-1.6289	-2.66805	NA	NA	NA
assay 0321	NA	NA	NA	NA	NA	NA	NA	NA	NA	NA	NA	NA	NA	-3.50249	NA	-2.61352	NA	NA	NA	NA	NA	NA	NA	NA	NA	NA	NA	NA	NA	NA	NA	NA	-2.13678	NA	NA	NA	NA	NA	NA	NA	NA	NA	NA	NA	NA	NA	NA	NA	NA
assay 0322	-1.47513	-1.79928	NA	NA	NA	NA	NA	NA	NA	-3.07174	NA	NA	NA	NA	NA	NA	NA	NA	NA	NA	NA	NA	NA	NA	NA	NA	NA	NA	-2.26354	NA	NA	NA	NA	NA	NA	NA	NA	NA	NA	-2.13459	NA	NA	NA	NA	NA	NA	NA	NA	NA
assay 0323	3.05834	4.27227	3.28733	4.65653	2.81836	3.82807	4.96543	4.49848	4.73244	6.37464	5.04602	3.40138	4.78258	4.12519	3.82604	4.64805	3.90091	4.94149	5.83143	5.34176	4.69506	4.5271	4.27653	4.5809	5.57587	3.77189	4.11733	4.63862	5.24248	4.56338	4.20653	5.03607	4.79169	3.33042	4.16123	3.26663	4.54559	5.75632	4.61389	4.47444	4.33455	5.45319	3.15833	4.06177	5.21532	4.21452	4.10105	3.77714	5.11421
assay 0324	-1.07643	-0.85167	-1.08873	-1.84185	-1.15165	-1.38845	1.05079	NA	-1.07252	-0.0260634	-0.860321	0.321796	-0.326518	0.198395	-1.42361	-2.34779	-0.174961	-0.758155	-1.13165	-0.715704	-1.78442	-0.895857	-0.195309	-0.864544	NA	-0.760394	-2.32468	-1.61544	-0.510542	-0.626318	-1.01661	-1.17272	NA	-0.735022	-1.18433	-0.637341	NA	-2.43257	-1.75778	-2.31126	-2.97849	NA	-3.0552	-1.54819	-1.31481	-0.228334	-0.348955	-0.323364	-1.24033
assay 0325	NA	-1.04289	NA	1.04062	NA	-2.13746	NA	NA	NA	NA	-2.81375	-1.72017	-3.01203	NA	NA	NA	NA	0.563706	NA	-2.23645	NA	NA	NA	-3.00609	-2.68058	NA	NA	NA	NA	NA	NA	NA	1.67522	NA	NA	NA	NA	NA	NA	NA	-2.567	NA	NA	NA	NA	NA	NA	NA	NA
assay 0326	-1.53414	-1.55433	NA	NA	NA	NA	NA	NA	NA	NA	NA	NA	NA	NA	NA	NA	NA	NA	NA	-2.99054	NA	NA	-2.05896	-2.97073	NA	-2.19492	0.697071	NA	NA	-2.28154	NA	NA	-1.96014	NA	NA	NA	NA	NA	-2.42814	NA	NA	-1.23198	NA	NA	NA	NA	-1.81249	-2.90482	NA
assay 0327	3.53997	3.2569	2.66495	-1.10714	2.0929	0.214454	-0.968493	0.0815538	0.255995	-0.906149	-1.29821	1.4336	-1.23962	-0.131435	-1.45981	1.07037	-0.983928	-3.02162	-1.34943	0.434811	-1.17392	-0.840708	0.744001	-1.37605	-1.02879	-0.409091	3.43052	0.489647	2.66164	3.12157	-2.01006	0.0400884	0.617968	-1.4312	-1.37514	-1.87915	0.867192	-2.54186	-1.24644	1.32909	1.06341	0.63277	0.265682	0.157848	-1.26453	-2.44249	3.73248	0.601449	0.116899
assay 0328	2.50859	1.77233	0.888678	-1.28927	1.46073	-1.54611	-3.00073	NA	-1.01151	-3.07833	-2.44561	0.0565621	-1.61257	-0.9816	-2.1664	-0.79717	NA	NA	-3.12082	-0.977055	NA	-1.15565	-1.02905	-1.96303	-1.69682	NA	2.54592	-0.0724033	2.00688	2.34094	-2.33767	-1.56901	-0.799652	NA	-2.13379	NA	0.395611	-1.88695	-2.42309	-1.00152	0.404804	0.257893	-1.02451	-1.52052	-2.43163	NA	3.11819	-0.0454397	-1.15685
assay 0329	NA	-2.07513	NA	NA	NA	-1.43238	NA	NA	0.606884	-0.146207	NA	NA	-0.945952	-2.37558	0.748049	NA	NA	NA	0.973018	NA	NA	-2.48353	NA	NA	NA	-1.86228	NA	NA	NA	NA	NA	NA	NA	NA	NA	NA	NA	NA	NA	NA	-2.59975	NA	NA	NA	NA	NA	NA	-3.28536	NA
assay 0330	NA	NA	NA	NA	NA	NA	0.696945	NA	NA	NA	NA	NA	NA	NA	NA	2.59929	NA	NA	NA	NA	NA	NA	NA	NA	NA	1.32585	NA	NA	NA	NA	NA	NA	NA	NA	NA	NA	NA	NA	NA	NA	NA	NA	NA	-1.71178	NA	2.12606	NA	NA	NA
assay 0331	NA	-1.74988	1.8369	-1.19313	NA	0.271541	-2.96925	0.191208	-3.03542	-2.70657	-1.95474	-2.89291	1.29698	-1.36966	-1.65051	0.665484	-0.369353	-1.04429	-2.4842	0.526883	-2.77701	NA	-0.304967	1.50757	0.0503507	NA	NA	NA	NA	0.644688	-2.3934	1.333	-2.51766	-0.703574	NA	-1.40736	NA	NA	NA	-0.249352	-0.505364	1.13974	NA	-1.07495	NA	-0.976515	NA	NA	NA
assay 0332	NA	NA	NA	NA	-2.01224	NA	NA	NA	NA	NA	NA	NA	NA	NA	NA	NA	NA	NA	NA	NA	NA	NA	NA	NA	NA	NA	NA	NA	NA	NA	NA	NA	NA	NA	NA	NA	NA	NA	NA	NA	NA	-2.17548	NA	NA	-2.40372	NA	NA	NA	NA
assay 0333	-0.533203	-2.48484	-1.99122	-0.749285	-1.88482	2.20122	NA	-3.29176	2.6208	4.49851	0.0217015	-1.61233	-1.27401	0.256594	1.15764	NA	NA	-2.83395	7.09373	-1.39491	-2.24531	0.0212015	-1.09028	NA	NA	-1.46678	-2.41075	1.06314	-0.580637	-2.43239	-1.52559	-2.25706	-1.64666	NA	-2.22554	NA	NA	1.20952	-2.75461	NA	-0.924857	-1.24422	NA	NA	1.15796	NA	NA	-1.75423	NA
assay 0334	-1.85238	-1.44877	-1.35742	0.191539	-1.02516	-0.357641	-0.248107	-0.254711	-0.968243	-0.239826	0.742756	0.136688	-0.132657	-1.35079	-1.54237	-0.492669	-0.247311	-0.00483236	-1.15901	0.891796	-0.104025	NA	0.216167	0.712686	0.382224	-1.33851	0.14786	-2.60699	-1.42076	0.275717	0.234948	0.0340165	1.19537	-1.74571	NA	-2.08183	-1.78234	0.0628512	-2.11602	0.187546	-0.607037	-0.39032	-1.18953	0.58508	-1.01852	-0.980001	-0.774449	-0.754404	-1.64932
assay 0335	-2.4531	-1.37219	-0.655976	0.747264	-1.57226	-2.29189	NA	NA	-1.87508	NA	NA	-1.23529	-0.371098	-1.00954	NA	0.269991	NA	NA	NA	NA	NA	-0.825643	NA	NA	-0.116571	-0.559558	-0.24622	-0.351595	NA	0.276974	-1.60363	-1.69576	-1.33148	-1.35297	-2.41164	-1.36674	NA	-1.77506	-1.01284	-1.3882	NA	-1.34381	NA	-0.251062	-1.58063	NA	-1.48684	-1.03	-0.796089
assay 0336	NA	NA	NA	-0.816731	NA	NA	NA	-2.79292	-2.63824	NA	-1.47496	-1.59805	-2.78373	-2.53359	NA	-2.2459	-2.0916	-0.978978	NA	-2.46134	-2.77227	-3.14176	NA	-1.83351	-1.88614	NA	NA	NA	NA	-1.2288	NA	NA	-2.99722	-2.56604	-0.501453	-1.99013	-1.44805	-2.6332	NA	NA	-2.14358	-2.72264	NA	NA	-2.42809	NA	-2.81783	-2.47928	-2.42986
assay 0337	NA	NA	NA	NA	NA	NA	NA	-3.27083	NA	NA	-2.19865	NA	NA	NA	NA	NA	NA	NA	NA	NA	NA	-2.13132	NA	NA	NA	NA	NA	NA	NA	NA	NA	NA	NA	NA	NA	NA	-2.37413	NA	NA	0.0858496	NA	NA	NA	NA	NA	NA	NA	NA	NA
assay 0338	NA	-2.53011	-2.03533	NA	0.390602	NA	-3.01834	NA	-2.55596	NA	NA	0.103113	-0.00794103	-2.53814	-1.24149	2.00286	NA	NA	NA	NA	0.134723	NA	NA	NA	NA	3.06377	-2.69059	-2.50373	NA	-0.940576	NA	NA	-3.04255	NA	-1.48272	NA	NA	NA	NA	NA	NA	NA	NA	-1.21012	-2.72495	NA	NA	-2.99924	NA
assay 0339	0.527368	0.572173	NA	-0.115962	0.00111595	0.62594	1.55999	NA	-1.99107	NA	-1.45761	-0.416071	0.516259	0.568217	1.53242	1.98777	NA	NA	NA	NA	0.606848	-0.905184	NA	-2.33452	-0.107364	0.0729417	1.94542	-0.070803	2.11975	0.811629	-1.01658	0.229505	-2.07147	0.355317	NA	0.951851	NA	-1.06181	NA	0.82069	0.646705	-0.241209	NA	NA	-0.778603	NA	0.00215891	0.639767	NA
assay 0340	-0.320076	-0.40685	-0.52139	NA	-1.17438	-0.0294783	0.375409	-2.06635	0.100769	0.581953	-0.448481	-0.583141	-0.385266	-0.390804	-0.628951	-1.74414	NA	0.818513	0.324766	-0.283701	-0.667538	-2.1867	0.854289	-0.249035	0.659941	-2.56435	-0.71508	-2.02527	0.514899	-0.406836	-1.96636	0.501568	-0.487256	NA	NA	-1.16888	-0.155058	-2.81161	-2.12268	-0.616132	-0.579382	-1.15179	NA	-0.512559	NA	NA	0.172168	-1.41303	-1.34668
assay 0341	NA	NA	NA	NA	NA	NA	NA	NA	NA	NA	NA	NA	NA	NA	NA	NA	NA	NA	NA	NA	NA	NA	-1.54495	NA	-2.80561	-2.45701	NA	NA	NA	-2.01235	NA	NA	0.925929	NA	NA	NA	NA	NA	NA	NA	NA	-2.22709	NA	NA	NA	NA	NA	NA	NA
assay 0342	0.249735	NA	NA	NA	NA	-1.32897	NA	-2.69807	0.0121044	NA	3.06968	-0.104021	-2.19734	1.94884	NA	NA	NA	NA	NA	NA	NA	0.13314	-2.44692	NA	NA	-0.0690985	-1.4856	NA	-2.31907	-1.40263	NA	NA	NA	NA	-2.3747	NA	NA	NA	-2.64373	NA	NA	-0.315527	0.466077	NA	NA	-2.74323	3.36154	4.46649	NA
assay 0343	NA	NA	NA	NA	NA	NA	-3.18923	NA	NA	NA	3.00243	-1.00811	-2.99618	NA	NA	NA	NA	NA	NA	NA	NA	NA	NA	NA	NA	NA	NA	NA	-2.19747	-2.39795	NA	NA	NA	NA	NA	NA	-2.5389	NA	NA	NA	-1.7461	NA	NA	NA	NA	NA	NA	NA	NA
assay 0344	NA	-1.65802	NA	-0.407115	-2.62811	-2.14706	NA	NA	NA	NA	-2.50911	-1.6032	-0.760198	-2.42385	-1.83215	-2.4995	NA	-0.381814	-3.04118	1.89063	NA	-1.52625	-2.75958	NA	NA	NA	-1.61822	-2.15078	-1.59495	-2.56072	-1.93566	-1.50815	-0.146102	-1.87685	-1.42673	-1.22225	NA	NA	NA	-1.82513	-2.55171	NA	NA	NA	NA	-1.26046	NA	NA	NA
assay 0345	NA	NA	NA	NA	NA	NA	NA	NA	NA	NA	NA	NA	NA	NA	NA	NA	NA	NA	NA	NA	NA	NA	NA	NA	NA	NA	NA	NA	NA	NA	NA	NA	NA	NA	NA	NA	NA	NA	NA	NA	NA	NA	NA	NA	NA	NA	NA	NA	NA
assay 0346	NA	NA	NA	NA	NA	NA	NA	NA	NA	NA	NA	NA	NA	NA	NA	NA	NA	NA	NA	NA	NA	-3.14233	NA	NA	NA	-2.54277	NA	NA	NA	NA	NA	NA	NA	NA	NA	NA	NA	NA	NA	NA	NA	NA	3.33092	NA	NA	NA	NA	NA	NA
assay 0347	NA	-2.50972	NA	NA	NA	-1.84012	NA	NA	NA	NA	-2.26328	NA	NA	NA	NA	NA	-3.26321	NA	NA	NA	NA	NA	NA	NA	NA	-1.61736	NA	NA	NA	NA	NA	NA	NA	NA	NA	-2.31854	NA	NA	NA	-1.14529	-2.37526	NA	NA	NA	NA	NA	-3.0834	-3.11036	NA
assay 0348	NA	NA	NA	-1.97212	-1.35629	NA	NA	-3.32558	NA	NA	NA	NA	NA	NA	NA	NA	NA	-1.03973	-1.15998	-1.8643	-2.17415	NA	-1.44668	-2.3606	NA	NA	NA	-2.49358	NA	-1.73716	-1.54291	NA	NA	NA	NA	NA	NA	NA	NA	-0.49107	NA	-2.09686	-1.91062	NA	-2.12379	-0.11516	NA	NA	NA
assay 0349	NA	NA	NA	NA	NA	NA	NA	NA	NA	NA	NA	NA	NA	0.821682	NA	NA	NA	NA	NA	NA	NA	0.560804	NA	NA	NA	NA	NA	NA	NA	NA	NA	NA	NA	NA	NA	NA	NA	NA	-3.01033	NA	NA	NA	NA	NA	NA	NA	NA	NA	NA
assay 0350	NA	NA	NA	NA	NA	NA	NA	NA	NA	NA	NA	NA	NA	NA	-1.91205	NA	NA	NA	NA	NA	NA	NA	NA	NA	NA	NA	NA	NA	NA	NA	NA	NA	NA	NA	NA	NA	NA	NA	NA	NA	NA	NA	NA	NA	NA	NA	NA	NA	NA
assay 0351	NA	NA	NA	NA	NA	NA	-0.854323	NA	NA	NA	-0.159768	NA	NA	NA	NA	NA	-3.18169	NA	NA	NA	NA	-2.39924	NA	NA	NA	NA	NA	-0.353447	NA	NA	NA	NA	NA	NA	NA	NA	NA	NA	NA	NA	0.873038	NA	NA	NA	NA	0.64814	NA	NA	NA
assay 0352	NA	NA	NA	NA	NA	NA	NA	NA	NA	NA	NA	NA	NA	NA	NA	NA	NA	NA	NA	NA	NA	NA	NA	NA	NA	NA	NA	NA	NA	NA	NA	NA	NA	NA	NA	NA	NA	NA	NA	NA	NA	NA	NA	NA	NA	NA	NA	NA	NA
assay 0353	NA	NA	NA	NA	NA	NA	NA	NA	NA	NA	-2.92863	NA	-2.01589	NA	NA	NA	NA	NA	NA	NA	NA	NA	-2.61989	NA	NA	-0.525601	NA	NA	NA	NA	NA	NA	-3.0834	NA	NA	NA	NA	NA	NA	NA	-3.14528	-2.40543	NA	NA	NA	NA	NA	NA	NA
assay 0354	NA	4.59945	2.69312	-0.770934	-2.61297	NA	2.02474	NA	NA	-1.76385	-0.146475	-2.76365	NA	-1.00571	NA	1.66989	NA	2.78096	NA	NA	-0.333162	NA	4.37909	NA	NA	5.6018	-1.31666	NA	NA	NA	NA	NA	1.30209	NA	2.63267	0.550556	NA	1.80343	-1.31458	1.85105	1.87691	4.17436	-3.35066	NA	3.42123	5.4519	-2.55402	NA	4.19225
assay 0355	NA	NA	NA	NA	NA	NA	-2.33849	NA	NA	NA	NA	NA	NA	NA	NA	NA	NA	NA	NA	NA	NA	NA	NA	NA	NA	NA	NA	NA	NA	NA	NA	NA	NA	NA	NA	NA	NA	NA	NA	NA	NA	NA	NA	NA	NA	NA	NA	NA	NA
assay 0356	0.361494	0.351699	-0.359998	0.350473	0.723833	1.17367	0.64402	0.635047	0.352087	1.80688	0.311617	-0.889349	0.696072	0.846281	0.816176	-1.06159	-0.313447	0.798657	0.657008	-1.52563	-0.282431	1.08324	0.518667	-1.00833	1.2306	0.0143823	-1.14043	0.510729	-0.734749	-0.344049	0.261378	0.401981	-0.677958	-0.384942	-0.47196	-0.0685882	1.24324	0.0786002	0.362147	0.0320414	0.94869	-0.564926	0.0196013	-0.274087	0.216119	-1.22496	-0.942621	0.665593	-0.771082
assay 0357	1.48353	0.92122	0.59619	0.106943	1.87004	1.87532	0.501204	1.97317	1.78797	0.266411	0.693192	0.373239	1.87951	1.98407	1.9518	1.81283	1.71949	1.46685	2.99089	-0.762187	0.868287	2.72361	1.83437	-2.35525	-0.338051	1.53235	0.799612	1.67853	1.47195	1.07227	0.797694	1.27293	1.5572	0.838716	0.516188	1.51226	1.35136	2.30185	1.90083	1.84464	1.78885	1.97299	1.49633	0.604018	2.27256	1.00794	1.45235	1.7554	2.66222
assay 0358	NA	NA	NA	NA	NA	NA	NA	NA	NA	NA	NA	NA	-3.18444	NA	NA	NA	NA	NA	NA	NA	NA	NA	NA	NA	NA	NA	NA	NA	NA	NA	NA	NA	NA	NA	NA	NA	NA	NA	NA	NA	NA	NA	NA	NA	NA	NA	NA	NA	NA
assay 0359	NA	NA	NA	NA	NA	NA	NA	NA	NA	NA	NA	NA	NA	NA	NA	NA	NA	NA	NA	NA	NA	NA	NA	NA	NA	NA	NA	NA	NA	NA	-1.80789	NA	NA	NA	NA	NA	NA	NA	NA	NA	NA	NA	NA	NA	NA	NA	NA	NA	NA
assay 0360	1.97446	2.39537	1.20898	-0.306241	3.0588	1.13574	1.21133	1.0266	2.66966	1.46321	-0.631264	0.273126	2.25065	2.68699	1.35223	-2.63906	-0.368456	0.86357	3.18591	-1.75079	-1.2312	0.525029	3.23599	0.107371	-0.970923	1.00484	0.122626	3.36357	1.37174	0.847479	-0.127505	0.807281	0.0993265	0.312313	-1.65417	-0.771902	1.44624	0.98638	1.5163	1.26329	-0.755126	0.468334	0.669717	0.420637	1.58926	0.762911	1.25094	1.02856	1.18295
assay 0361	2.51766	-0.832893	0.53156	2.73853	2.86198	2.34154	2.98794	2.04172	3.41407	2.96549	2.06276	1.378	1.71006	2.47272	2.59122	2.2899	2.65044	3.48571	3.30545	0.296318	NA	2.5193	3.18889	0.895022	1.45651	2.34938	1.61913	2.36725	1.87112	2.32028	2.51453	1.38038	-2.54157	2.91917	2.56911	3.37945	2.7024	1.25058	-1.56313	-1.19017	1.10112	1.22776	2.20401	2.4536	1.80278	3.82089	1.66769	2.81301	3.6472
assay 0362	NA	-0.489339	-0.763534	-0.70134	-0.421282	-1.50761	-1.23929	-0.401357	-0.0740639	-0.345933	-0.0757429	-1.2764	-0.277097	-0.354111	-1.34005	0.176813	-0.930981	-0.571506	-0.901127	-1.71466	-0.456226	-0.497174	0.454147	-0.535421	-0.919086	0.18492	-0.560282	-0.524704	-2.1073	-1.56734	-1.44506	-0.317234	-0.276012	-1.42677	-2.22501	-2.0892	-1.13045	-0.697998	-2.04541	-0.938923	-0.858721	-0.708284	-0.846926	-0.77982	-0.614062	-0.246569	-0.475969	-2.00046	-1.62114
assay 0363	NA	NA	NA	NA	NA	-2.02854	NA	NA	NA	NA	NA	-2.52897	-2.9903	-3.49801	-2.20847	NA	0.0212431	NA	NA	NA	NA	-2.66284	-2.86625	NA	NA	NA	NA	-1.98953	NA	NA	NA	NA	NA	NA	NA	-1.99455	NA	-2.40562	NA	NA	NA	-1.28727	NA	NA	NA	NA	NA	-2.94929	-1.46175
assay 0364	NA	-1.61847	NA	NA	NA	-1.86335	-3.11077	NA	NA	NA	NA	NA	-1.90888	NA	NA	NA	NA	NA	-2.61759	NA	NA	NA	NA	-0.724784	-2.03123	NA	NA	NA	NA	NA	NA	-2.17909	NA	NA	NA	NA	NA	NA	NA	NA	NA	NA	NA	NA	NA	-0.713078	-3.21024	NA	NA
assay 0365	NA	-1.03399	-0.602807	NA	-0.743254	NA	-1.45958	-1.61204	-1.44685	-1.84428	-1.21628	-2.73854	-1.582	-1.77652	-1.93592	-1.06322	-1.62134	-0.26757	-1.9467	-1.58308	-1.91851	-1.10421	-1.90678	-0.998245	NA	-1.05383	-2.01337	-0.248652	-0.956395	-2.52027	-1.57233	NA	-1.95225	-1.15832	NA	-1.09801	-1.28426	0.314558	0.323685	-1.06409	-1.70207	-1.75808	-0.0762735	-2.92974	-0.86876	-1.73086	-0.376009	-2.14038	-0.589037
assay 0366	-1.06193	-0.409511	-0.305874	-0.861474	-0.217379	0.30944	NA	-0.870267	0.223006	NA	0.313656	-0.784371	0.103652	-0.00805459	0.313149	-0.484417	0.0617507	0.0192174	0.891966	-1.03661	0.166739	-1.02281	0.736477	-0.519114	-0.825578	0.224868	-0.226209	0.248131	-0.562145	-0.95054	0.292106	NA	0.875385	-0.00176506	-1.39256	0.242783	-1.3764	0.30802	-0.215971	-0.417044	0.0671916	0.395443	0.0776996	0.774634	0.818509	-1.06673	-0.270794	0.423743	0.187408
assay 0367	NA	-1.00601	NA	NA	NA	-1.76809	-3.02178	-2.16573	NA	1.21303	-1.47372	NA	-2.37188	NA	-1.04286	-0.433514	-0.585408	-1.53043	1.99047	NA	NA	-2.63854	0.207258	-2.69014	NA	-1.7686	NA	-1.5797	NA	-2.16879	NA	-1.65015	-0.663382	-2.16185	-2.08558	NA	-1.28734	NA	-1.85729	NA	-1.58585	-1.63988	NA	NA	NA	-0.531667	NA	-2.36853	2.01249
assay 0368	0.523033	-2.487	NA	NA	0.0864344	0.0738409	NA	-2.39369	-1.70326	-2.13373	-2.84007	NA	3.13963	1.77688	6.48623	2.64007	2.75574	-1.61369	2.0929	-0.451627	NA	NA	NA	NA	NA	-0.546824	NA	-3.0642	-1.11	-0.976436	NA	-2.46731	NA	1.86943	NA	1.29966	-2.38078	-0.995912	NA	0.0795172	-1.98552	1.03527	NA	NA	-0.263106	1.3401	-1.93879	0.0851126	-1.8117
assay 0369	-0.848768	-0.206079	NA	NA	-2.67346	-0.711285	-1.61622	-3.15846	-1.78063	NA	NA	NA	-0.440663	-2.67439	-0.463277	1.00738	0.567563	NA	-1.19883	-2.37299	-2.04111	NA	1.03475	NA	NA	-1.07282	-1.84389	0.476436	-0.602311	NA	NA	-2.32558	NA	1.04392	-1.61214	-0.64847	-2.40801	-2.44886	-2.1761	-2.07327	-2.67797	1.53793	NA	-2.38884	-1.62218	1.04983	-2.21722	0.825986	-0.448069
assay 0370	-1.89739	2.13002	0.317037	-1.08609	-2.14958	2.72008	NA	NA	1.90187	NA	0.433065	-2.89928	3.37956	2.07169	3.93822	NA	NA	2.91539	NA	NA	1.358	1.59933	NA	1.97919	1.51294	-0.585921	NA	-0.14959	-1.88408	1.60983	-0.348242	NA	1.9116	2.02479	-1.31244	NA	NA	-2.28199	1.55414	3.17144	2.09945	0.20122	3.71191	-2.97224	NA	NA	-0.327238	0.304819	NA
assay 0371	2.71102	4.15317	3.20156	3.58392	3.72652	3.92489	3.08165	4.00623	4.10812	3.85186	4.49068	5.51292	3.42345	2.63385	4.19311	4.13711	3.93924	3.20954	4.95181	3.84776	2.27897	3.88917	4.94016	3.57183	3.23367	3.73381	4.2647	4.35902	4.04145	2.73976	3.26135	2.56064	3.83898	2.9493	3.05637	2.67643	3.97922	3.31502	5.1367	3.06788	3.94305	4.27582	3.3018	3.54392	3.5689	3.63499	4.4445	4.92978	3.75211
assay 0372	NA	-1.05677	-2.04413	-2.31605	-0.296873	-1.04791	NA	-1.55775	-2.67127	-2.54719	-0.921374	-2.53931	-0.981298	-2.74514	-2.07717	NA	-3.0808	NA	-3.15643	-3.0965	-1.2282	NA	-2.55829	NA	NA	-1.22834	-0.97759	-2.70189	-1.80587	NA	-1.12107	-2.03123	-2.36205	NA	0.274028	NA	NA	NA	NA	-2.90049	-3.04441	NA	NA	NA	NA	-2.35125	NA	NA	NA
assay 0373	0.703225	0.77286	0.915631	1.20893	0.260412	1.86931	NA	NA	2.28393	NA	2.25031	2.32561	0.950906	1.8742	0.431244	NA	NA	NA	NA	0.14885	NA	NA	NA	NA	NA	2.20432	0.37273	2.36169	1.76435	-0.23908	1.57399	-0.134058	1.77969	-0.0469483	0.170929	0.820984	1.42499	NA	NA	NA	-2.02153	0.103867	NA	NA	NA	NA	NA	NA	NA
assay 0374	NA	NA	NA	NA	-2.91244	-1.68621	NA	0.211804	-3.07438	-1.46644	NA	NA	NA	-2.56169	NA	-2.3441	NA	-0.892149	-1.18867	NA	NA	NA	NA	NA	NA	-1.81457	NA	NA	NA	-1.66421	-2.25013	NA	-2.32031	NA	NA	NA	NA	NA	NA	NA	-2.40237	NA	NA	NA	NA	NA	NA	NA	NA
assay 0375	NA	NA	NA	NA	NA	-1.78638	NA	NA	NA	NA	NA	NA	NA	-1.63266	NA	NA	NA	NA	-3.46212	9.22358	NA	NA	NA	NA	-2.65148	NA	NA	NA	NA	NA	NA	NA	NA	NA	NA	NA	NA	-0.575922	NA	NA	NA	NA	-3.30586	NA	NA	NA	NA	NA	NA
assay 0376	-1.86139	-2.377	-1.98672	NA	-2.15584	-1.64535	-1.21466	-0.780292	-2.003	-2.07072	-2.09294	-2.91103	-2.27988	NA	NA	-0.379682	-3.24951	-0.664327	-2.05385	-2.77985	-1.12536	-1.26753	-1.64225	-2.37109	-1.99343	-1.87958	-2.21929	-2.19861	NA	-1.63752	NA	-1.17602	-1.66416	NA	-2.31814	NA	-1.97003	-2.43295	-2.03919	-2.38366	-2.6082	NA	-2.91317	-2.22037	NA	-0.518631	-1.16457	NA	NA
assay 0377	-0.869236	-0.0289317	-0.645408	-0.264418	-1.36704	0.485485	-0.0946232	0.597837	-0.721813	0.397243	-1.01422	1.14644	0.0587056	-0.417637	-0.319616	0.154577	0.347059	-0.479592	-0.319969	0.458471	-0.141499	0.298442	0.214801	0.324354	0.0973972	-0.877162	-0.122364	-0.862164	-0.732752	-0.334936	-1.28206	-1.93235	-1.43399	-1.19378	-1.96453	-0.611244	0.750849	-1.41953	-1.04617	0.216747	-0.0382867	-0.374493	-0.74674	0.805003	-1.33795	-0.146012	-0.593905	-0.105449	-0.379624
assay 0378	-1.78114	-0.0758506	0.12687	2.08263	-2.43922	-2.63532	NA	-2.26874	-0.98344	NA	-3.0947	-2.23525	-1.04682	NA	0.829396	NA	NA	1.46072	-3.44729	-0.405056	-2.61955	NA	-0.585776	0.787441	-0.854963	NA	0.97372	-2.38359	-0.808957	1.48331	1.006	-2.41843	NA	NA	NA	NA	NA	-2.65923	-1.89564	NA	-2.63464	-0.571097	NA	3.21087	-2.12952	NA	-2.13649	-1.78681	NA
assay 0379	-2.14665	-0.40455	-2.60238	-1.74998	-1.82285	-1.80163	-2.70161	-2.4241	-1.19418	-1.17321	-1.30981	-1.18463	-1.89297	-1.00736	-1.53815	0.247302	NA	-1.13401	-0.00147235	-2.54032	NA	NA	-1.99684	-1.00321	-1.52382	-2.43678	-1.93612	-1.33856	-2.23102	-1.89899	-2.28702	-1.55091	NA	NA	NA	-1.60525	-2.33266	-2.90879	-1.89041	-1.06028	-1.99835	-1.25107	-0.58606	-1.94218	-1.20702	NA	-1.49681	-1.46197	NA
assay 0380	-2.29993	-0.7611	-1.72991	-0.674433	-0.73444	-1.07119	NA	0.0182463	-0.93774	-2.95967	-1.35309	-1.21864	-1.08606	-0.365032	-1.44023	-1.06281	0.25907	-0.989747	-1.27135	0.448403	-0.504642	-1.43737	NA	-2.31033	-0.104784	-0.225869	-1.91036	-1.7676	-1.97999	-2.47074	-1.28001	-1.72493	-1.54312	-2.1677	-1.01971	-1.79116	-1.18836	-0.203825	-0.524842	NA	0.513278	-0.78566	-0.91283	0.811696	-2.52538	NA	-2.14339	-0.9342	NA
assay 0381	NA	NA	NA	NA	-1.34747	NA	NA	NA	NA	NA	NA	NA	-1.01638	NA	NA	-2.03556	NA	NA	NA	-3.03911	NA	NA	NA	NA	NA	NA	NA	NA	NA	-2.15102	NA	NA	NA	NA	-1.72694	-1.73992	NA	NA	NA	-1.62848	-1.37634	-1.8999	-1.12021	NA	-2.27902	NA	NA	NA	NA
assay 0382	-1.90372	-1.15878	-1.53826	NA	1.15263	NA	NA	NA	NA	NA	-2.07195	NA	-0.509951	-2.01356	NA	-2.36244	NA	NA	NA	-1.35135	NA	NA	-2.86899	NA	-0.382177	-2.47501	NA	NA	-1.53232	-1.65534	NA	NA	NA	NA	-2.24591	-1.62218	-1.09292	-0.870956	-2.59802	-0.0220586	0.995248	NA	1.63894	NA	0.547288	NA	NA	-1.7267	-0.904865
assay 0383	-1.09693	2.72133	0.322867	NA	2.59659	NA	NA	-1.88456	-2.52744	3.22924	-0.57943	2.24484	1.92237	1.86203	0.751157	-1.42984	-0.961267	NA	-2.21106	NA	NA	NA	2.75176	NA	NA	3.26877	NA	3.67769	NA	3.27777	-1.74103	NA	0.531341	-2.10683	1.71505	2.87097	3.17353	NA	0.956351	0.746314	4.13298	-1.81754	5.19764	-1.26778	0.397163	NA	NA	4.23921	-1.5226
assay 0384	0.360868	0.463158	-1.59038	NA	0.990141	0.88447	NA	1.40156	2.26541	-0.30664	-3.15104	1.83965	-1.22367	0.369469	1.16917	2.47459	-0.00908375	-1.09018	-0.636127	1.06726	-2.32746	0.419805	3.51938	NA	2.90945	1.45861	NA	NA	-1.32413	-0.896232	0.811332	NA	1.15927	NA	-1.11942	1.18955	-2.11623	0.570913	0.83434	1.98175	4.18003	2.12537	-1.45001	-2.76104	2.05303	NA	-1.51897	0.52711	-0.845946
assay 0385	-1.21984	0.227021	-2.38368	-2.18514	-0.298654	-0.0651819	NA	NA	1.07268	NA	-2.53369	0.876869	-0.813401	1.06124	1.69107	2.16429	NA	0.015851	-1.97157	1.0233	-2.69976	1.13233	2.23264	NA	1.77537	0.923989	-1.87182	-0.374196	1.6691	0.439806	-0.375884	NA	0.784541	-2.35055	-1.16488	-0.844464	NA	-1.57248	0.256859	NA	1.48374	-1.96365	-0.697609	NA	NA	NA	NA	1.92694	NA
assay 0386	NA	-1.1335	NA	NA	-2.64344	NA	NA	-1.95521	-2.01992	-2.38112	-2.39699	-2.71767	-2.29732	-1.83133	NA	NA	NA	-3.13441	NA	-0.851097	NA	-2.73789	-0.777793	NA	-1.38158	NA	NA	NA	-1.7722	-2.05822	NA	NA	NA	NA	-1.87367	NA	NA	-2.89575	-2.56929	-2.528	-2.29135	-2.0809	NA	NA	-2.29562	NA	-2.03903	-1.09976	NA
assay 0387	-2.17044	2.20523	-2.6257	-2.06739	1.07839	0.643493	NA	NA	-0.457349	-1.13867	-1.20803	1.51681	-0.482533	1.3509	0.0185763	-2.17883	NA	-1.79509	-1.85554	1.8661	-1.13606	2.12814	1.7372	-1.12098	0.928916	0.916728	1.24697	2.42832	1.37111	1.1566	-1.12282	-0.386834	2.79259	-0.0775569	-1.12741	0.16213	NA	-2.03492	1.9864	3.05983	0.5368	1.45603	2.5596	1.39209	-0.669859	NA	3.19797	0.859052	2.87752
assay 0388	NA	1.08613	NA	NA	-0.266163	-1.79805	NA	NA	-0.498813	NA	-2.53056	0.336544	-2.21314	-2.03794	-1.77484	NA	NA	NA	NA	-1.71929	NA	NA	NA	NA	-1.29147	-1.16617	-2.55568	-0.578333	-0.225045	0.258015	NA	-1.06193	-0.319707	NA	-2.16536	-1.60554	NA	NA	NA	-1.20659	-1.26946	-0.551031	-3.07628	-2.60105	NA	NA	-3.13611	NA	NA
assay 0389	NA	NA	NA	NA	-2.63477	-1.37553	NA	-0.627445	-2.8252	NA	NA	-2.40014	-2.39625	NA	NA	-1.72877	NA	-1.75557	NA	-1.4771	NA	-2.37224	NA	-1.78489	NA	NA	NA	-0.798159	NA	-2.10361	NA	NA	-1.41072	NA	-1.85522	NA	-0.549827	NA	-2.21078	-2.58023	-1.12954	NA	-1.87139	-0.423577	NA	-2.63272	-2.30549	-1.72701	NA
assay 0390	NA	NA	NA	NA	NA	NA	NA	NA	NA	NA	NA	NA	NA	-3.22731	-0.940074	NA	NA	3.44541	NA	NA	NA	-3.00054	NA	NA	NA	NA	NA	NA	NA	NA	NA	NA	NA	NA	NA	NA	NA	NA	NA	-2.85086	NA	NA	NA	NA	NA	NA	NA	NA	NA
assay 0391	-1.40931	-1.24658	NA	-0.682814	-1.17788	-1.56111	-2.68842	NA	-2.70217	-1.90067	-0.883878	-2.69786	0.352853	-1.68945	-2.12755	0.0605998	-0.371327	-1.40727	-1.41251	-1.99761	-1.31477	NA	-0.783082	-1.95911	-0.0446684	-0.587104	-1.65636	NA	-2.22264	-2.19703	NA	NA	-2.66587	-2.53003	-2.19017	-2.1339	NA	-1.8564	-2.82961	-0.55677	-0.624706	-0.774776	-1.38349	-1.09197	-0.820716	0.0826762	-3.04934	-2.18141	-1.44493
assay 0392	NA	NA	NA	NA	NA	NA	NA	-2.41906	-2.18985	NA	NA	NA	NA	NA	NA	NA	NA	NA	NA	NA	NA	NA	-2.88409	NA	NA	NA	NA	-2.41543	NA	NA	NA	NA	NA	NA	NA	NA	NA	NA	NA	NA	NA	-2.60197	NA	NA	NA	NA	NA	NA	NA
assay 0393	NA	NA	NA	NA	NA	NA	NA	NA	NA	NA	NA	0.926126	NA	NA	NA	NA	NA	NA	NA	NA	-2.24845	4.61202	NA	NA	NA	NA	NA	NA	NA	-2.44094	NA	NA	-1.9456	NA	NA	NA	NA	NA	NA	NA	NA	NA	NA	NA	NA	NA	-2.87345	2.27639	-2.44338
assay 0394	NA	NA	-2.40917	NA	-2.8836	NA	-0.537725	NA	-2.63277	-3.38253	-0.634876	-1.65819	-1.16977	NA	NA	-1.99981	-2.11453	-3.33128	NA	-1.2839	-1.58965	NA	-1.74302	NA	NA	-1.70516	NA	-2.05685	-1.90121	NA	NA	-1.01091	-2.03172	-2.22705	-2.44115	-1.86085	NA	NA	-2.61777	-2.45282	-2.42871	-2.11808	NA	-1.35479	NA	-0.992171	NA	NA	-2.3257
assay 0395	1.4948	3.5597	2.31712	-0.77141	1.69092	1.11229	0.436403	2.96643	2.71718	2.24249	2.43641	6.23798	2.71346	1.85631	2.42009	4.6591	4.32927	0.784818	1.68726	-0.191555	1.179	2.18951	1.7334	-2.39296	-0.329204	1.12775	3.47422	1.82868	2.58342	4.02607	0.592956	1.01947	5.53191	3.3249	3.69684	3.44303	2.1883	3.33711	2.7545	1.34956	3.87803	0.626862	2.07529	-0.399099	2.07025	0.34617	3.9123	2.89659	6.61989
assay 0396	NA	NA	NA	NA	NA	NA	NA	NA	NA	-3.07175	-1.96635	NA	NA	NA	NA	NA	NA	NA	NA	NA	NA	NA	NA	NA	NA	NA	-2.83096	NA	NA	NA	NA	NA	NA	NA	NA	NA	-0.0834602	NA	-2.42415	NA	NA	NA	NA	NA	NA	NA	NA	NA	NA
assay 0397	-0.33968	-0.292504	-0.385551	-0.168998	-1.12137	0.544788	0.209893	0.190125	-0.526079	-0.508071	0.0822915	0.0820291	-1.12849	0.0727826	-0.0213731	0.436422	0.397885	-0.264543	0.293984	-0.104879	-0.442747	-1.15289	0.344884	0.0273745	-0.175849	0.111981	-1.53666	-0.0124115	-1.19778	-1.0884	-1.11186	-0.0103209	-1.15221	-1.33538	-1.33438	-1.90869	0.215885	-0.955255	0.364295	0.0635222	-0.80097	0.200869	-0.115572	0.10282	-0.0465411	-0.860569	-0.526432	0.712794	-0.744185
assay 0398	0.469578	-0.0485164	0.480027	0.895042	0.682714	0.257437	-1.72275	1.54511	0.632479	1.21078	1.60455	1.02351	1.19087	0.903408	-0.0246042	0.625033	0.0185518	1.05361	1.91953	0.388601	-0.50844	0.682271	-0.499327	0.951775	0.308129	-1.21424	-1.18161	1.43712	1.17479	0.0242502	0.208098	0.456289	0.00542197	0.419227	-1.43453	-0.206068	0.696875	1.00636	0.562327	0.713501	1.04927	0.479083	-0.00833038	1.62057	1.63968	0.190998	0.492201	1.06097	-1.53755
assay 0399	NA	NA	NA	0.425457	NA	-2.2594	NA	NA	NA	NA	NA	NA	-1.25043	NA	NA	NA	NA	NA	NA	NA	NA	-3.04047	NA	NA	NA	NA	NA	NA	NA	NA	NA	NA	NA	NA	NA	NA	NA	-0.330831	-2.66561	-0.42487	NA	NA	NA	NA	1.40644	NA	NA	NA	NA
assay 0400	0.834682	0.581927	0.73397	-0.108372	0.618788	0.768255	0.331462	-1.96637	0.165036	NA	1.27607	1.80322	0.874072	0.617851	0.479386	0.712429	-0.144305	0.0691985	0.852267	-2.44836	-0.395731	-0.301614	-1.6455	0.61426	-0.519297	-0.324637	-1.19592	1.24914	0.0778461	0.857731	-0.844313	0.991861	1.2129	-1.5818	NA	0.12311	0.572866	-0.787338	0.721194	-0.124206	0.0935779	0.533903	-0.0277753	1.51402	0.58176	-1.00529	0.242449	1.37398	0.151123
assay 0401	NA	NA	NA	NA	NA	NA	NA	NA	NA	NA	NA	NA	NA	NA	NA	NA	NA	NA	NA	NA	NA	-1.24913	NA	NA	NA	NA	NA	-3.0867	NA	NA	NA	NA	NA	NA	NA	-2.10343	NA	NA	NA	NA	NA	NA	NA	NA	NA	NA	NA	-1.47049	NA
assay 0402	NA	NA	NA	NA	-2.8571	NA	0.584571	NA	NA	1.08122	-2.88982	NA	-2.01994	NA	-1.1538	2.72448	2.08782	NA	2.19673	NA	-2.46531	NA	NA	-3.04064	NA	NA	-2.30669	NA	-1.92083	NA	NA	-1.44112	NA	-2.41803	-0.964316	0.24865	NA	NA	NA	NA	-2.75909	NA	NA	-1.57108	NA	NA	-3.12494	NA	1.22877
assay 0403	-1.27214	-1.03175	-0.183332	NA	-1.49331	-1.6422	NA	NA	-1.94443	-1.81263	-1.34756	-1.03826	-1.32012	-1.42823	-2.31781	-1.53908	-1.8924	-2.95377	-0.717197	-1.69766	-2.4268	-1.49366	-1.73977	-1.02812	-2.73983	-2.69044	NA	-3.04903	NA	-1.27924	NA	NA	NA	NA	NA	-0.931856	-1.81278	-1.22722	-1.96803	-1.81283	-3.14618	-2.44548	-2.43487	-2.71787	-2.25006	-0.818996	-0.753642	-0.515925	-2.41998
assay 0404	-1.06248	0.313876	1.14159	-2.05734	2.21285	0.425771	-2.91618	-1.12223	0.487549	-2.34253	-0.84688	0.345659	-1.8889	1.00661	-1.87834	-0.295143	-1.4846	-2.71449	-1.17135	-1.76456	-1.54765	NA	0.720432	-3.05244	-2.60505	-1.90062	0.463023	-0.839369	-0.701824	1.81201	-0.873547	-2.3739	-1.8993	-2.55444	-2.19283	-2.11229	-1.45823	2.23325	2.21587	-1.01573	-1.8487	-0.114737	-2.49266	0.119783	1.66608	-1.65667	-0.399401	-0.552124	-0.770072
assay 0405	NA	NA	NA	NA	NA	NA	NA	NA	3.50682	NA	NA	-2.30066	NA	NA	NA	NA	NA	-3.32821	NA	NA	NA	-1.43495	0.653863	NA	NA	NA	NA	-1.89456	NA	NA	NA	NA	-2.61121	NA	NA	NA	NA	NA	NA	NA	NA	NA	NA	NA	NA	NA	NA	NA	NA
assay 0406	-2.14939	-0.867396	-1.1642	0.450065	-1.09787	-2.1134	-0.367162	-0.22989	-0.263139	0.548796	-0.334875	1.10503	-2.91041	0.0195104	-0.592771	-1.42069	-0.00658325	0.791533	-1.52208	-1.45535	-1.58693	-1.85875	-0.568612	-0.165382	-1.9231	NA	-0.924324	-2.06549	NA	-2.0066	-0.713025	-0.336531	-1.15212	-2.47257	-1.0296	-1.13777	-1.8831	-1.05355	-0.636569	-0.978728	-1.33624	-0.012661	-0.561552	-0.870343	-1.13917	-0.440334	-0.96146	-1.14242	-2.51567
assay 0407	NA	NA	NA	NA	NA	NA	NA	NA	NA	NA	NA	-2.84639	NA	NA	NA	NA	NA	NA	NA	NA	NA	NA	NA	NA	NA	NA	NA	NA	NA	NA	NA	NA	NA	NA	NA	NA	NA	NA	NA	NA	NA	NA	-2.39779	NA	-2.22287	NA	NA	-2.99291	NA
assay 0408	1.06959	-0.102136	1.64965	-1.06489	1.61587	0.972824	1.2937	2.52778	1.86444	1.47081	0.75938	2.13898	1.98981	0.723934	1.37294	4.03059	2.59815	2.52593	-0.411902	1.93711	1.78945	1.455	1.33281	1.50274	1.10714	-1.12821	1.92092	1.69468	0.276773	0.0104123	0.832994	1.12721	0.587257	1.65617	1.28505	2.1282	0.111805	1.5932	1.96394	0.268356	-0.066685	2.20308	0.418275	1.58634	1.56024	1.68888	1.70388	0.747922	1.88643
assay 0409	-1.34642	-0.0317813	0.320083	-0.532612	-0.205633	-0.0472185	-0.266232	1.24187	-0.137148	0.527201	0.890953	1.20537	0.944104	-0.585054	0.250084	0.905298	1.61006	1.09466	-0.514442	0.851163	0.818882	-0.34924	-2.95302	0.764858	-0.0660967	-0.673286	-0.145916	1.48906	-1.4415	-1.12794	1.22087	0.252512	0.882438	0.935376	-0.490675	0.497139	-0.136582	0.797339	0.854779	1.54213	0.364303	0.704183	1.27029	0.734271	-0.129335	NA	0.20755	-0.0756226	1.78698
assay 0410	-0.640019	-0.796468	NA	NA	-1.86367	-0.0493109	-0.430645	-1.71323	0.62665	-3.02489	-0.113093	-0.488976	-1.26155	-0.633112	-0.868696	NA	-3.20061	-2.7104	-2.96974	-2.69795	-1.36174	1.5591	0.311073	-2.3571	NA	-2.26611	-0.978927	0.878784	-1.19643	-2.03757	-1.53023	-1.63769	-1.13393	-2.31661	NA	-1.93882	-1.71426	-1.30597	0.755671	-0.222536	-2.4041	-1.58125	-0.848038	-2.10326	-0.115638	NA	0.44466	1.07568	NA
assay 0411	NA	NA	NA	NA	-1.83296	NA	NA	NA	NA	-3.04131	NA	NA	NA	-0.61673	NA	NA	NA	NA	NA	NA	NA	NA	-2.19651	NA	-2.18666	NA	NA	-0.805886	-2.17042	NA	NA	-2.07384	NA	NA	NA	NA	-2.01042	-0.107542	NA	NA	NA	NA	-1.36097	NA	0.707132	NA	NA	NA	NA
assay 0412	NA	NA	NA	NA	NA	NA	NA	NA	NA	NA	NA	NA	NA	NA	NA	NA	NA	NA	NA	NA	NA	NA	NA	NA	-2.79551	NA	NA	NA	-1.21904	NA	NA	NA	NA	NA	NA	NA	NA	NA	NA	NA	NA	NA	NA	NA	NA	NA	NA	NA	NA
assay 0413	NA	NA	NA	NA	NA	NA	NA	NA	-1.60379	NA	NA	NA	NA	NA	NA	-2.31806	-2.85596	NA	NA	NA	NA	NA	NA	NA	NA	NA	NA	NA	NA	NA	NA	NA	NA	NA	NA	NA	NA	NA	-0.270551	NA	NA	NA	NA	NA	NA	NA	NA	NA	NA
assay 0414	2.51192	2.53192	2.28193	3.79082	2.99526	2.4971	2.93072	4.2217	2.40312	3.84602	3.59734	3.7668	3.84672	2.7028	2.8933	3.62133	2.28487	3.35195	2.35078	3.95487	3.30856	1.95953	2.43453	3.86781	4.13545	2.9695	1.70213	3.11516	2.56456	2.82027	3.28937	2.90568	2.7835	2.05316	1.77237	2.13739	4.0042	3.58644	3.34589	3.31711	3.51605	3.43899	3.12048	3.64428	3.6514	2.4098	2.74895	3.06326	2.21132
assay 0415	NA	NA	NA	NA	NA	NA	NA	NA	NA	NA	NA	NA	-3.1544	NA	NA	-2.61876	NA	-3.19363	NA	-3.08707	NA	-3.08836	-3.05097	NA	NA	NA	NA	-2.98301	NA	NA	NA	NA	NA	NA	-2.30871	NA	-2.00476	NA	NA	-1.40293	NA	NA	NA	NA	NA	NA	NA	NA	NA
assay 0416	-1.32539	-2.15206	-1.12436	2.09508	-0.902239	-0.541605	-0.937229	-0.385926	0.201599	0.768103	0.177074	0.835357	0.823098	-0.325746	-1.00035	NA	-0.248521	1.27323	-0.461048	1.45606	-1.35176	0.0803255	-0.945706	0.450576	1.50866	-1.48	-2.41558	0.908197	NA	-2.19801	-1.392	-0.178835	-0.412394	-1.81212	-1.53533	-1.20663	1.41163	-1.29984	-2.04879	0.835415	0.128939	-0.93771	-1.2185	0.624398	-0.597451	1.70227	-0.336105	-0.362388	-0.429407
assay 0417	1.31884	0.371936	-1.42081	0.648802	0.247644	1.10558	-1.95318	0.237216	1.88466	0.369164	-0.974285	-0.156428	0.0834897	-1.34436	NA	0.427567	-0.203696	0.935161	1.23454	-0.252806	-0.927973	-1.65144	-0.500565	-0.0252225	0.280638	-0.0814436	0.663094	-0.213093	0.960735	-0.0478565	-0.759955	-0.767216	0.385076	NA	-0.722544	NA	-0.0927674	-1.48475	-1.87297	0.771189	-0.320708	-0.0437851	-2.18536	-0.280557	0.41786	-1.75546	-1.36614	1.03475	-1.76551
assay 0418	0.485655	-0.186946	1.04455	1.16111	1.05826	1.39498	2.20357	NA	2.31457	2.95124	1.40385	2.13806	1.84671	2.16926	1.21378	1.09621	2.10689	1.31177	2.40493	1.78892	2.03034	2.41792	1.93178	1.05487	-0.201694	1.73402	0.49098	2.19388	0.224954	1.28935	1.43977	1.02119	1.77592	0.923389	2.14577	1.03288	1.0203	2.36889	1.10309	2.31212	1.73862	1.98364	2.02623	0.689236	0.396058	1.62533	-0.335397	2.66494	2.03885
assay 0419	2.7231	NA	2.78803	-1.57163	2.22923	3.11947	5.08012	-0.929073	4.2526	NA	-1.23198	2.60848	NA	NA	NA	NA	-0.0931444	1.09651	NA	-1.65296	3.51167	NA	2.89104	0.597864	NA	NA	1.24638	-3.08945	1.43064	0.695964	2.80623	NA	NA	NA	-0.380052	NA	NA	NA	-0.453149	0.9097	NA	3.7209	-0.905987	2.69199	1.02863	NA	2.43399	NA	NA
assay 0420	NA	-2.31208	-1.99206	-2.06844	-2.20792	-2.28602	-0.798545	NA	-1.19522	NA	-3.03737	-2.86301	-2.21978	0.164202	-2.33044	0.455878	-0.472622	NA	-1.15903	-1.97785	-0.679823	NA	-1.26784	NA	NA	-1.81356	-0.764799	0.200974	-0.701138	NA	-1.55486	-1.40257	NA	-0.302132	0.677303	NA	NA	0.814512	-0.878133	-2.59274	-2.94333	-0.405266	NA	NA	-0.614377	-1.04088	0.0352626	0.288287	-0.622984
assay 0421	-0.837992	-0.393708	-0.909551	-0.256087	-2.49353	-0.233387	-0.0155245	1.02366	NA	-1.65838	-0.904564	-1.05239	-0.671077	-1.30044	-1.18818	-0.998936	-1.08175	NA	0.286098	-0.94158	0.117178	0.903402	-0.0657508	-1.30126	-2.76286	NA	-0.793983	-0.167658	-2.34577	-0.217895	-1.2295	-2.13441	-2.11206	-0.251111	-2.27138	-2.10004	0.418089	-2.67114	0.135799	-0.303072	-1.17655	-0.228103	-0.975613	-0.374274	-0.377356	1.1899	-0.622259	-0.0883532	-1.69645
assay 0422	NA	NA	NA	NA	NA	-2.42699	NA	NA	NA	NA	NA	NA	NA	NA	NA	NA	NA	NA	NA	NA	NA	NA	NA	NA	NA	NA	NA	NA	NA	-2.60773	NA	NA	NA	NA	NA	NA	NA	NA	NA	NA	NA	NA	NA	NA	NA	NA	NA	NA	NA
assay 0423	NA	NA	-1.72619	NA	NA	NA	-0.964619	NA	-0.149095	NA	-0.762571	-0.422797	NA	-2.67262	NA	NA	-2.57668	-2.39001	-1.49828	NA	NA	-1.30853	-2.25181	-2.63826	NA	NA	NA	-2.96574	NA	-1.52388	NA	NA	-2.92119	NA	NA	-2.316	-1.27403	-2.79393	-2.68737	-2.22034	NA	NA	-3.03615	-2.29002	-1.76095	-1.94239	-1.06064	-1.30538	-2.27924
assay 0424	NA	NA	NA	NA	-2.00559	-2.13013	NA	NA	NA	NA	NA	-2.49476	NA	-3.2479	NA	NA	NA	NA	-3.40107	NA	NA	NA	-1.98514	NA	NA	NA	NA	NA	-2.09459	NA	-2.54944	NA	NA	NA	NA	NA	NA	NA	NA	-1.5371	NA	NA	-2.39764	NA	NA	NA	-2.20128	-2.10088	NA
assay 0425	-0.450573	-0.969112	-1.30933	-1.33138	-0.159744	-0.715552	-0.87285	1.99854	2.70286	0.0533428	-0.174231	-0.192387	0.151418	0.135985	-0.108331	0.127083	-1.28158	0.486319	-0.636749	-1.4805	0.0805796	0.592277	-1.48976	-2.65471	-1.90399	-2.13167	0.0195012	-0.404346	0.103872	-2.02422	-0.374224	NA	-1.97575	-1.25475	0.0760613	NA	1.30914	-0.814333	-0.793721	2.36389	-2.26068	-1.86436	0.56751	0.17246	-0.332628	0.0214937	1.13191	0.277676	-0.199948
assay 0426	-2.21596	-1.51516	-1.28531	-2.20022	NA	-1.64298	-1.50857	-0.777681	-0.294176	-0.685467	-2.20114	-2.58625	-1.31074	-1.0431	-1.59745	-0.575994	-3.22692	-1.52956	-1.68129	-2.68181	-1.75759	-2.87622	-2.36029	NA	-2.69894	NA	NA	-1.15325	-1.76206	-2.43236	-2.3503	-1.53057	-2.4481	NA	-1.88209	NA	-1.40977	-2.14503	-2.17709	-0.53977	-2.9926	-1.98188	NA	-2.83479	-0.0131043	-2.72875	-1.95287	-2.42427	NA
assay 0427	-1.47122	NA	-1.5968	-1.36889	0.238772	-0.186815	-0.401677	NA	0.455923	-0.465385	-0.221863	0.241712	0.286652	0.349253	-1.63174	-1.17358	-0.827876	-0.620359	-2.05947	-0.789921	-1.442	-0.29287	-1.67897	-1.82642	-2.22107	-1.61098	-0.768472	-1.23878	-1.26887	-0.97456	-1.26781	-0.607298	-0.936349	NA	-1.35859	-1.11465	-1.41639	-0.376194	NA	-1.85257	-1.66156	-1.9035	0.224056	-1.27642	-0.725133	-0.292046	-0.389017	-0.883943	-0.852965
assay 0428	NA	NA	NA	NA	NA	-2.76733	NA	NA	NA	NA	NA	NA	NA	NA	NA	NA	NA	NA	NA	NA	NA	NA	NA	NA	NA	NA	NA	NA	NA	NA	NA	NA	-2.45977	NA	NA	NA	NA	NA	NA	-2.21641	NA	NA	NA	NA	NA	NA	NA	NA	NA
assay 0429	NA	NA	NA	NA	NA	NA	NA	NA	NA	2.07143	NA	NA	NA	NA	NA	-3.12508	NA	NA	-0.90064	NA	NA	NA	NA	NA	NA	NA	NA	NA	NA	NA	NA	1.02855	NA	NA	NA	NA	NA	NA	NA	NA	NA	NA	NA	NA	NA	NA	NA	NA	NA
assay 0430	NA	NA	NA	-1.81967	NA	NA	NA	-2.48105	NA	NA	NA	NA	-2.54273	NA	NA	NA	NA	NA	NA	NA	NA	NA	NA	NA	-1.93707	NA	NA	NA	NA	-2.45804	NA	-0.0408556	-2.03314	NA	NA	NA	NA	-2.4832	NA	NA	NA	-2.65602	NA	NA	NA	NA	NA	NA	NA
assay 0431	NA	NA	NA	NA	-2.2327	NA	NA	NA	NA	NA	NA	-2.66879	-3.04873	-3.37321	NA	NA	-0.729595	NA	NA	-2.98301	NA	NA	NA	NA	NA	NA	NA	NA	NA	NA	NA	NA	-1.81498	NA	-2.00661	NA	-2.54495	NA	NA	-1.89099	NA	NA	NA	NA	-2.34606	NA	NA	NA	NA
assay 0432	NA	NA	NA	NA	-2.62448	-2.17722	NA	-2.27497	-2.85123	NA	-2.21534	-2.39663	-1.9477	-2.16854	-2.1211	-2.31867	-0.734077	NA	NA	-2.88887	NA	-2.50394	NA	-2.10193	-1.80121	-2.335	NA	NA	-2.16689	NA	-2.46687	-2.53755	-1.57484	-2.39076	-2.20384	-2.34701	-1.83132	-1.73805	NA	-2.42373	-2.46053	-2.18053	NA	-2.03786	-2.18014	NA	-1.58648	NA	NA
assay 0433	NA	NA	NA	NA	-2.71705	NA	NA	NA	-1.71407	NA	NA	NA	NA	NA	NA	NA	2.2407	NA	NA	NA	NA	NA	NA	NA	NA	-1.66829	NA	NA	NA	-0.870787	NA	NA	-2.41421	1.46414	1.66001	1.80874	NA	NA	NA	NA	NA	NA	NA	NA	NA	NA	NA	NA	NA
assay 0434	NA	NA	NA	NA	NA	NA	NA	NA	-3.11343	NA	NA	-2.84405	NA	NA	NA	NA	NA	NA	NA	NA	NA	NA	NA	NA	NA	NA	NA	NA	NA	NA	NA	NA	NA	NA	-2.29558	NA	NA	NA	-2.35219	NA	NA	-2.74248	NA	NA	-1.69502	NA	NA	NA	-0.89878
assay 0435	-1.35885	-0.329123	-1.88836	NA	-0.128891	0.0252798	-2.52236	-0.608188	-1.60375	-2.15213	-1.68053	-2.54962	-0.688641	-0.255803	-0.661292	-0.897747	-2.18823	-1.59412	0.152766	-0.798511	0.576434	-1.21013	-0.657283	-2.05106	-0.964515	-1.93388	-1.7133	0.400037	-1.47171	-1.44365	0.0347434	-1.74024	-0.985594	-0.649033	-1.74368	-1.00713	-0.381963	NA	-0.0707896	0.515686	-1.98829	-0.77706	-0.255616	-1.34607	-1.56988	-2.11375	-1.55221	0.0542745	-2.3607
assay 0436	NA	NA	-1.63056	NA	-0.739111	-1.37141	0.351237	-2.48103	-2.18225	-0.575084	NA	-1.1017	NA	NA	NA	NA	NA	NA	-3.1936	-1.84555	-1.37648	NA	-3.0507	NA	NA	NA	-1.75304	-1.04078	NA	-0.261555	NA	0.893453	NA	NA	NA	NA	-1.63024	NA	-2.3272	-1.53995	NA	-1.14084	-1.13424	NA	NA	NA	NA	-3.31352	-2.25123
assay 0437	NA	NA	NA	NA	NA	NA	NA	-3.15216	NA	NA	NA	NA	NA	NA	NA	NA	-2.57846	NA	NA	NA	NA	NA	NA	NA	NA	NA	NA	NA	NA	NA	NA	NA	NA	NA	NA	NA	NA	NA	NA	NA	NA	NA	NA	NA	NA	NA	-2.79128	NA	NA
assay 0438	2.13667	0.111298	2.29118	1.64705	-2.67521	-2.08029	NA	-1.21992	1.64987	-1.23305	1.65452	3.66688	0.193982	1.82129	0.599059	0.665556	0.123313	-1.20318	-1.98797	-1.50522	NA	3.2344	-2.18596	0.585572	-0.067161	NA	NA	-2.1052	-2.02393	2.06167	NA	0.566362	2.34806	-0.554087	2.11311	1.6151	-0.113508	1.98684	0.920148	-1.9727	0.0250869	0.631513	1.71646	-2.63979	2.23352	NA	1.59778	0.636109	2.38251
assay 0439	-0.50656	0.350597	-0.274035	-0.650963	0.953957	0.491474	NA	NA	1.16615	NA	-0.328859	1.14689	-0.0196674	0.639357	0.0648715	-3.14006	-0.0916538	-1.18844	NA	-0.90926	-0.139048	1.70613	0.755461	-2.9771	-1.57188	-1.05811	0.617928	1.00817	-0.386416	0.834786	-0.528127	NA	0.290559	-1.3865	NA	-2.35294	0.896258	1.46729	1.43575	-0.15617	0.237701	-0.580132	1.69315	-1.98388	0.605546	NA	0.403449	1.23622	-0.244132
assay 0440	-2.02868	NA	NA	NA	NA	NA	NA	NA	NA	NA	-2.227	-1.96581	NA	-3.23035	NA	-2.30006	NA	NA	NA	12.8806	NA	NA	-0.999055	NA	NA	NA	NA	NA	NA	NA	NA	NA	-2.49159	NA	NA	NA	-2.4866	NA	NA	-2.94559	NA	NA	NA	NA	NA	NA	NA	NA	NA
assay 0441	-0.534733	-0.868961	-1.79972	-1.54491	NA	NA	NA	NA	-2.89537	1.38937	0.943514	NA	-2.52683	-3.3337	0.0305621	NA	-2.46767	-3.29167	1.87616	NA	NA	NA	NA	NA	NA	NA	0.768292	-2.59991	0.328219	0.407202	NA	NA	-2.76079	-1.6104	0.923432	-1.61944	NA	NA	NA	-2.91507	NA	-1.43628	0.301481	NA	NA	NA	-0.130617	NA	-0.297976
assay 0442	NA	NA	NA	NA	NA	NA	NA	NA	NA	NA	NA	NA	NA	NA	NA	NA	NA	NA	NA	NA	NA	NA	NA	NA	NA	-0.218892	NA	NA	NA	-2.41779	NA	NA	NA	NA	NA	NA	NA	NA	NA	NA	NA	NA	NA	NA	NA	NA	NA	NA	NA
assay 0443	-1.23254	-1.42344	-1.33782	-1.09763	-1.23128	-0.84803	0.887549	-0.114454	-1.87831	-0.501792	-1.86052	-0.769312	-0.885018	-1.50094	NA	-1.66105	-0.557081	-1.40251	-1.8828	-0.910685	-0.277071	-0.997725	-1.01406	-1.10075	NA	-0.711324	-1.40678	0.0795514	NA	-1.03739	-0.81479	-1.31901	-1.47692	-0.939608	-1.4669	-0.962152	-1.49344	-1.35834	0.477069	0.0338515	-0.509621	0.122005	1.36761	-1.23143	-2.12572	-1.83741	-1.92444	-0.217374	-1.04474
assay 0444	NA	NA	NA	NA	NA	NA	NA	NA	NA	2.22743	NA	NA	NA	NA	NA	NA	NA	NA	3.31993	NA	NA	NA	NA	NA	NA	NA	NA	NA	NA	NA	NA	NA	NA	NA	NA	NA	NA	NA	NA	NA	NA	NA	NA	NA	NA	NA	NA	NA	NA
assay 0445	NA	NA	NA	NA	NA	NA	NA	NA	NA	NA	NA	NA	NA	NA	NA	NA	NA	NA	NA	NA	NA	NA	NA	NA	NA	NA	NA	NA	NA	NA	NA	NA	NA	NA	NA	NA	NA	NA	NA	NA	NA	NA	NA	NA	NA	NA	NA	NA	NA
assay 0446	5.30721	6.24992	-2.38573	6.9256	NA	NA	5.06815	4.59586	-2.73958	9.04095	7.18334	7.01215	5.78891	6.49598	6.75225	NA	5.99284	7.27605	9.77931	4.41219	NA	0.124702	NA	7.05164	-1.42911	6.48632	7.51782	7.7056	4.25812	6.01986	6.87427	-2.21957	NA	8.59495	6.68926	6.93978	8.0135	7.58702	3.65541	6.97997	NA	4.94549	NA	NA	7.29825	4.42907	NA	NA	-2.28474
assay 0447	-2.10036	NA	-2.01803	-1.92198	-0.64904	-2.25133	NA	NA	-0.684253	NA	-2.98335	-1.70283	-1.94205	-1.73149	-0.953054	NA	-2.38367	-2.48465	-0.723752	-0.974244	NA	NA	-1.32144	NA	-2.22475	-1.68614	-2.53802	-2.17131	NA	-2.10711	NA	-2.01423	-2.13833	-2.26609	NA	NA	-1.09901	-1.25455	-1.0528	NA	NA	-1.43604	-2.34642	-2.00083	-2.0132	NA	-2.70094	-0.698838	-1.63299
assay 0448	NA	NA	-2.67419	NA	NA	NA	-3.20243	NA	NA	NA	NA	NA	NA	NA	NA	-2.54064	NA	NA	NA	NA	NA	NA	NA	NA	NA	NA	-2.04531	NA	NA	NA	NA	NA	NA	NA	NA	NA	NA	NA	-2.37126	NA	NA	NA	NA	NA	NA	NA	NA	NA	-1.91186
assay 0449	NA	NA	-1.32481	-0.105715	-0.526903	-1.37741	2.38017	-0.68889	-2.445	-2.39111	-0.412052	-1.84033	-0.644465	-1.85372	NA	NA	-2.96059	-0.227603	-1.13947	-1.31879	-2.1275	-1.91824	NA	-0.475029	-0.902597	-1.49922	-1.46737	-1.9751	NA	-0.794144	NA	-2.2237	-2.48227	-1.78507	NA	-1.80342	-0.43692	-1.65964	-2.34985	-1.38678	-0.735789	NA	-1.45215	-0.477395	-1.81576	1.20495	-1.93234	-2.53471	-1.30052
assay 0450	NA	-0.821046	-1.64778	0.435468	0.605898	0.559019	-0.253276	-0.101488	-0.473705	0.162888	-0.35034	0.269504	-0.190326	-2.02619	NA	-0.759424	-0.272633	1.07339	1.02787	0.931111	1.77762	NA	0.759176	0.328844	-1.10138	NA	-0.149734	NA	-0.334377	-0.0853785	0.774816	-1.18475	-0.0445601	-0.945134	NA	-1.58209	-0.5716	-0.492005	-1.7076	-0.291411	0.304205	0.0398378	2.02167	-0.760009	0.188939	NA	-1.32618	-2.59816	-0.842575
assay 0451	NA	0.786737	NA	0.782548	1.19119	-0.432968	-2.05069	NA	NA	NA	NA	-0.62361	NA	-2.7761	-0.268914	NA	NA	-0.797479	0.862735	NA	NA	NA	NA	-2.55195	NA	NA	NA	NA	NA	0.742296	-1.16551	NA	-0.102658	-0.976895	-2.28391	-2.21119	NA	NA	NA	NA	NA	-1.29052	NA	-0.369818	NA	NA	NA	NA	NA
assay 0452	1.1086	-0.935664	0.274827	-0.490368	1.10348	1.55477	1.6189	NA	0.995896	1.57031	0.473102	0.400007	0.657382	1.04933	1.36885	-0.0472802	0.808375	-2.77516	1.97711	-1.7803	-1.16205	-1.30872	-2.3677	-1.69109	-2.51814	2.02272	0.400051	0.817174	0.480999	-0.678652	0.0185975	0.453048	0.24653	0.355213	1.02438	0.774316	0.614384	0.841661	-0.0106729	1.21302	-1.08848	-0.950203	1.67262	-1.52569	1.21567	1.61126	-0.115139	1.91934	-0.404036
assay 0453	0.0625379	-1.55319	-2.38196	-2.36404	-0.0690356	-0.0195066	0.316964	-2.04296	-0.284033	-1.34419	0.658363	-0.412255	-1.6116	0.370979	-1.78688	NA	0.186836	-1.46709	-0.222271	NA	-1.79314	-1.51298	-1.69711	-0.341154	-1.42991	-1.69068	-2.74357	-2.38396	-0.742537	-1.68489	NA	0.13521	-1.19945	-2.28791	-0.880102	-2.33233	-0.14491	-1.74065	0.380467	-1.0627	-2.12915	-0.0866795	-0.15504	-0.501989	-0.106063	-1.03592	-0.865672	-0.23928	-2.35417
assay 0454	-0.193037	0.576526	-0.764859	-1.07234	0.251318	-0.601805	-0.423351	1.49327	1.32212	-0.146673	-0.521368	0.0401703	0.834768	-1.89819	0.0771395	0.100433	0.424807	1.49867	0.0952647	0.236897	1.4583	0.993413	0.551935	0.81689	-1.93675	-0.824748	0.797602	-0.901863	0.809762	-0.821401	0.718098	-2.07076	0.349737	0.185773	0.96142	-0.468338	0.4195	1.23717	1.07684	1.49773	0.245582	-0.31345	0.355171	0.565217	0.652852	0.0819013	1.76628	0.761825	-0.456948
assay 0455	NA	NA	NA	NA	-2.21694	NA	-2.67873	NA	-2.38739	-2.188	-2.92567	-2.9514	-2.10625	NA	NA	-2.0381	-3.07443	-1.93462	-2.31627	-2.26188	-2.34085	-3.1388	-3.22092	-1.92311	-2.72962	NA	-1.21203	NA	NA	-2.29116	-2.25464	NA	-1.95698	-2.45916	NA	NA	-2.2857	NA	-2.51233	NA	-2.77192	NA	NA	-2.19674	NA	-2.68025	-1.6445	-1.44279	NA
assay 0456	NA	NA	NA	NA	NA	NA	NA	-2.99684	NA	-2.94122	NA	NA	NA	NA	NA	NA	NA	NA	NA	NA	NA	NA	NA	NA	NA	NA	-2.09014	NA	NA	NA	NA	NA	NA	NA	NA	NA	NA	NA	NA	NA	NA	NA	NA	NA	NA	0.225782	NA	NA	NA
assay 0457	NA	NA	NA	NA	NA	NA	NA	NA	NA	NA	NA	NA	NA	NA	NA	NA	NA	NA	NA	NA	NA	NA	NA	NA	NA	NA	NA	NA	NA	NA	NA	NA	NA	NA	NA	NA	NA	NA	NA	NA	NA	NA	NA	NA	NA	NA	NA	NA	NA
assay 0458	-0.495285	NA	NA	NA	-1.68913	-0.7545	-3.10564	-3.36903	-2.33528	-2.4129	-2.18645	-2.58098	-2.67232	-2.14525	NA	NA	-2.53092	-3.30112	-1.62908	-1.05162	-2.04706	-3.07566	-1.78304	-2.88903	0.356669	-2.60992	NA	NA	NA	-2.17512	-0.357079	NA	NA	NA	NA	NA	-2.73042	NA	NA	-2.4474	-1.77079	-0.696976	-0.564661	-2.24732	NA	-1.99368	-2.66345	NA	NA
assay 0459	1.57531	0.345456	1.76438	4.53328	1.90028	2.72918	0.419411	NA	2.7124	-2.79424	1.79858	1.36197	1.677	1.53292	0.955319	1.01979	1.28869	NA	2.3276	0.379323	0.99699	NA	1.71481	2.8363	1.94192	1.77333	0.393694	1.64976	0.299911	2.28429	1.33129	1.65882	0.735465	-0.272015	-0.0382747	0.369862	1.95467	-0.016033	1.81252	1.09399	0.974443	1.57544	2.60625	1.3819	0.560009	NA	0.829349	1.49349	0.445098
assay 0460	0.0927541	1.23606	0.801071	0.517762	1.653	1.26149	3.34913	2.8464	3.04102	2.8314	1.55509	1.8161	1.37982	1.94789	1.19067	1.82901	1.05842	-0.186584	1.24212	0.773136	1.63603	3.16931	2.21118	1.74935	0.103937	1.3536	1.08197	2.86354	1.33363	1.7838	1.94385	1.23172	-0.103234	2.24054	1.02838	2.22889	3.20873	1.95071	2.55319	-0.327536	1.56297	0.153225	1.45295	1.37829	1.49779	-1.00846	2.12985	2.35308	1.42418
assay 0461	NA	NA	NA	-1.57383	-2.83719	NA	NA	NA	-2.98301	NA	NA	NA	NA	NA	NA	NA	NA	-2.79903	-2.99217	NA	NA	NA	NA	NA	NA	NA	NA	-2.87815	-2.13199	NA	NA	NA	NA	NA	NA	NA	NA	NA	NA	NA	NA	NA	NA	NA	NA	NA	NA	NA	NA
assay 0462	NA	NA	NA	NA	NA	NA	NA	NA	NA	-0.773787	NA	NA	NA	NA	NA	NA	NA	-2.05461	NA	NA	NA	NA	NA	-2.20175	-2.68937	NA	NA	NA	NA	NA	NA	NA	NA	NA	NA	NA	NA	NA	NA	NA	NA	NA	NA	NA	NA	NA	NA	-2.3465	NA
assay 0463	-0.841675	-1.0044	-1.46629	NA	-0.145368	0.0620936	1.1509	NA	-0.174953	0.867417	-0.964104	-0.442477	0.463002	-0.14442	-1.27629	-0.642074	-1.38291	-0.0841476	0.0928863	0.234415	0.0684927	0.903017	0.83567	0.437802	-1.32662	-0.85147	-0.436086	0.99303	-2.09462	-2.2645	0.0993587	-0.773135	-1.524	-0.841674	NA	NA	0.208994	-1.70851	-0.0468213	-1.33085	-0.419381	-0.536945	-0.311734	-0.43107	-0.845862	-0.376412	1.28789	0.211146	-2.04349
assay 0464	-0.298058	-1.18739	NA	NA	NA	-1.5055	NA	NA	-1.12228	NA	NA	NA	NA	-0.8158	-1.61475	-1.33222	NA	NA	NA	NA	NA	-1.00018	-0.831986	-1.24877	NA	-2.16029	-2.45939	-1.74718	-1.42111	-1.84981	NA	NA	NA	-2.33229	NA	NA	NA	NA	-2.78595	NA	-2.73945	NA	NA	-2.45627	NA	NA	-0.199505	-0.315536	NA
assay 0465	1.64546	2.06173	0.598578	2.19073	2.01625	1.75547	0.250101	1.84526	2.91266	-1.58716	0.599295	0.165138	1.51711	1.8224	0.988341	2.03008	0.403889	1.99427	0.0578988	2.07838	1.85638	-2.92646	-0.537039	-0.0210321	1.04557	2.42263	1.21937	1.09298	1.8859	1.7977	1.41794	-0.362435	0.743242	0.715768	0.523594	1.61232	2.11469	2.31873	2.19495	2.57974	1.33642	0.303659	1.82572	1.1901	1.34097	NA	1.57102	2.11001	0.533664
assay 0466	NA	NA	NA	-1.7311	NA	-2.50101	NA	NA	NA	NA	NA	NA	NA	-0.759405	NA	-1.92228	NA	NA	NA	-2.63709	-2.46693	NA	0.508851	NA	-2.82913	-2.00606	NA	-0.0610088	NA	-1.68127	NA	NA	NA	NA	NA	NA	-2.64502	-2.42626	-2.99391	NA	NA	-2.77535	NA	NA	NA	NA	NA	NA	NA
assay 0467	-0.695793	-1.45455	-1.48036	0.210937	-0.275016	0.140491	1.31132	-1.44035	0.386231	1.40833	-0.0898821	0.593	0.194463	0.429477	-0.0614942	-0.568323	-0.498529	-0.233741	-0.330382	-0.377682	-0.636242	-2.66283	-0.168475	-0.00370952	-0.976733	-0.124919	-1.41471	0.678438	-0.624138	-0.697225	-0.725711	-0.0368006	-0.311047	-2.39408	-2.03437	-0.0330486	0.0810098	0.807104	-0.322734	-0.713636	-0.752371	-1.10144	-0.185694	-2.19219	-0.58105	-0.549114	0.213478	0.429131	-1.62318
assay 0468	NA	-2.26092	NA	NA	NA	NA	NA	NA	NA	NA	NA	NA	NA	NA	NA	NA	NA	NA	NA	NA	NA	NA	NA	NA	NA	NA	NA	-3.01085	NA	NA	NA	NA	NA	NA	NA	NA	NA	-2.05664	-2.31743	NA	NA	NA	-2.05502	-2.96645	NA	NA	NA	NA	NA
assay 0469	4.86925	4.33092	4.42732	6.31251	3.33329	5.38704	2.10426	-0.523066	6.02349	4.12494	4.85438	4.1328	4.89571	4.80342	4.96209	4.66213	4.53814	2.90892	5.27495	4.23188	5.19251	3.98122	4.88273	4.6426	5.35464	5.00877	4.03074	5.00355	4.99402	4.32202	5.07515	5.22903	5.23117	3.83496	4.31236	5.08494	5.66825	5.78301	5.06235	4.87591	5.13175	4.91511	6.05406	4.35445	5.19454	4.63272	4.38108	5.16305	4.45907
assay 0470	-0.777828	-0.70161	-0.587951	NA	-2.38389	0.470562	NA	NA	-1.33532	NA	-0.23658	2.60269	NA	-0.14481	NA	NA	NA	NA	NA	NA	-1.0614	-1.98291	0.450576	NA	NA	-1.79069	0.128987	0.454788	0.986011	0.908238	NA	NA	0.545291	NA	-2.18952	-1.99086	0.0690528	-0.927353	-2.09649	-0.0676063	0.256464	-2.33562	-0.0238118	-1.48114	-1.09063	NA	0.456703	-0.97055	NA
assay 0471	0.260711	-0.695298	-0.067793	-1.50701	-0.415817	0.881685	0.491248	-0.346349	0.741972	-0.77313	0.457014	0.383968	0.27686	-0.0327872	0.147437	0.00226417	1.20741	-0.665602	0.454525	0.737329	-0.754099	-2.36804	-0.834944	-0.621684	-1.60451	1.02936	-0.230125	-0.307904	-1.13991	-0.643545	-0.330039	1.59517	0.230648	-1.10188	0.0932255	0.906476	-0.283018	0.32672	0.11935	1.00534	0.245218	0.197206	-1.14556	-0.682475	0.352105	1.93399	-1.07828	0.584861	-1.44224
assay 0472	-0.0794757	-0.935691	-0.411309	-1.68188	-0.386291	-0.859677	-0.206819	-0.581647	-0.389127	-0.478162	0.00363903	0.549371	0.646344	-0.232378	-1.00731	-0.7104	-0.416865	-0.315911	-0.0846097	-0.196169	-0.473261	-0.385131	-0.951947	-0.211126	-0.497143	-0.34304	-0.461576	0.243328	-1.84446	-0.792806	-0.657322	0.571094	0.0108942	-2.53234	-1.50434	-1.13783	-0.883766	-0.0299433	-0.496455	-0.478064	-0.392472	-1.01806	-0.69002	-0.41719	-0.359341	-0.0129263	-0.0132505	0.206876	-0.682562
assay 0473	0.282968	0.271632	-0.584195	NA	0.0770589	-0.116656	-2.60911	-0.0834908	-0.162197	0.495153	2.37329	1.2912	1.42149	0.95623	-0.149158	-0.336574	0.495711	-1.0127	1.09127	0.0489235	0.349426	-0.250756	-1.40776	-2.98379	0.375603	0.605712	0.799963	0.634958	0.6724	0.57548	0.845906	0.736746	0.814838	-0.71083	-0.203306	0.532928	0.539986	1.62648	0.398522	1.50404	-2.7673	0.358221	0.446304	1.2247	0.662345	-0.204247	0.866653	0.88899	-0.0272752
assay 0474	-1.91588	-0.373397	-0.915933	-0.482327	-2.10765	-1.47971	-2.34142	-1.55118	-1.52056	-0.372314	-0.353233	-0.293907	0.271585	-0.0588759	-0.320659	-1.63316	-0.840262	-0.290504	-0.0312424	0.102803	NA	-1.49655	-0.992341	-0.476986	0.572367	-1.02251	-2.16851	-1.8556	-0.620383	-1.0719	-0.68027	0.243601	-1.37555	-1.73087	-1.91606	NA	-0.203012	-1.76729	-2.10536	NA	-2.61087	-1.90186	-2.1859	-0.454585	-0.30732	0.265949	-0.932171	-0.170289	NA
assay 0475	2.62259	1.29486	2.20286	1.81432	2.11327	2.95382	NA	NA	3.13563	NA	3.17687	3.27857	2.31431	3.9703	1.82185	-2.42994	1.95614	0.047724	0.249684	1.42997	-2.04119	0.50246	2.19825	1.95242	3.42698	3.68873	2.32628	3.76255	2.01255	1.36437	2.03145	2.74599	3.73682	0.549023	1.79187	2.21086	2.67156	3.80126	3.16653	3.84907	1.1316	-0.031334	NA	2.21273	0.941841	1.87399	-0.0599863	3.00226	NA
assay 0476	NA	NA	NA	NA	NA	NA	-3.16821	NA	NA	NA	NA	NA	NA	NA	NA	NA	NA	NA	-1.63356	NA	NA	NA	NA	NA	NA	NA	NA	NA	NA	NA	NA	NA	NA	NA	NA	NA	NA	NA	NA	NA	NA	NA	NA	NA	NA	NA	NA	NA	NA
assay 0477	NA	NA	NA	NA	NA	NA	NA	NA	NA	NA	NA	NA	NA	NA	NA	-2.9814	NA	NA	NA	NA	NA	NA	NA	NA	NA	NA	NA	NA	NA	NA	NA	NA	NA	NA	NA	NA	NA	NA	NA	NA	NA	NA	NA	NA	NA	NA	NA	NA	NA
assay 0478	4.18439	2.52135	0.356721	1.37126	-2.52369	NA	NA	-3.3402	NA	-2.33044	-3.02126	-2.34185	NA	NA	NA	NA	NA	-3.12945	NA	NA	NA	NA	NA	NA	NA	NA	2.11302	NA	2.7801	2.71169	NA	NA	4.09995	NA	NA	NA	-1.34382	NA	-2.8889	NA	NA	NA	NA	-2.89065	-2.6829	NA	-1.95932	NA	NA
assay 0479	-2.31266	NA	-1.89802	NA	-2.52815	-1.11423	NA	-2.75565	NA	0.244111	-0.637921	-1.82049	0.745672	-0.594413	1.04645	-0.632529	1.19428	0.718415	-0.258661	NA	-0.513943	NA	-0.992886	NA	-0.0961851	0.648932	NA	-2.56838	NA	-2.54305	-2.14043	-1.18564	-0.0461775	NA	0.438585	NA	-2.54654	-1.09194	-1.14707	-0.821832	-1.6374	-1.68434	-0.137076	0.0994308	-0.446046	-2.01847	NA	0.12799	-0.281353
assay 0480	NA	NA	NA	NA	NA	NA	NA	NA	NA	NA	NA	NA	NA	-3.21961	NA	NA	NA	NA	NA	NA	NA	NA	NA	NA	NA	NA	NA	NA	NA	NA	NA	NA	NA	NA	NA	NA	NA	NA	NA	NA	NA	NA	NA	NA	NA	NA	NA	NA	NA
assay 0481	1.03129	0.848073	0.954059	0.0392967	0.0265122	1.19316	-0.247779	NA	1.76858	0.602681	1.59538	2.03802	0.695575	1.63793	0.0631091	-0.254284	1.70211	NA	1.53042	0.304554	-0.756743	-1.5621	-0.871337	-1.0404	-0.10604	2.15449	1.1055	2.78684	0.874231	-0.0391082	1.69133	1.55227	1.03786	0.270463	1.34962	1.55541	-0.463999	1.02677	-0.561316	-1.1189	-0.11426	0.99029	0.47245	-0.136577	2.4275	0.32851	0.419399	1.19222	-0.650492
assay 0482	0.207041	-1.95895	-0.490548	-1.53877	-1.58047	-0.00510623	0.244548	-1.11483	0.0860523	2.12707	1.30854	1.05558	-0.599185	0.984224	-1.75756	1.15771	0.729281	0.318002	0.836802	-0.701042	-0.018017	0.189784	0.972783	-0.772714	-0.0457328	0.676296	0.541975	1.40009	-0.0141968	-1.90083	0.0922443	1.00473	-0.0827738	-0.812869	-0.237526	-0.0559959	0.0190338	-0.843344	0.350911	0.0323037	0.097775	-1.81588	-0.145405	-0.774953	0.0016605	-1.29352	-0.233429	-0.249293	0.122782
assay 0483	NA	NA	NA	-0.30929	NA	-0.733983	NA	NA	-0.643242	-1.21621	-2.55361	NA	-2.14541	1.78729	-1.39536	NA	-0.513989	-2.03419	-2.65648	-2.1557	NA	-2.32387	NA	NA	1.19923	-0.653266	-2.68899	NA	NA	NA	-1.81916	-1.14929	NA	-1.49817	-0.492029	-2.11722	NA	-1.04722	-1.86087	NA	NA	-1.00576	-1.44257	NA	-1.85854	NA	NA	-2.64905	NA
assay 0484	NA	NA	NA	NA	NA	NA	NA	-1.59433	NA	NA	NA	NA	NA	NA	NA	NA	NA	-1.9362	NA	NA	NA	NA	NA	NA	NA	NA	NA	NA	NA	NA	NA	NA	NA	NA	NA	NA	NA	NA	NA	NA	NA	NA	NA	NA	NA	NA	NA	NA	NA
assay 0485	-1.71146	-0.681747	-0.991513	-0.643813	NA	0.622135	NA	NA	-2.92678	NA	-2.69674	NA	NA	0.88356	0.287068	-2.18211	-2.1562	0.0987567	-3.15729	1.61227	NA	-1.60263	-1.87755	-2.71337	-0.629621	-1.48311	0.520567	-1.14077	0.968509	-1.59956	-1.70995	-0.887339	NA	NA	-2.27164	-2.24616	-1.39399	-2.82237	-0.760021	NA	-0.981871	-2.56372	3.56356	-1.89487	NA	NA	NA	-1.71298	-0.725844
assay 0486	NA	-1.85212	NA	NA	-0.972494	NA	NA	NA	-1.3618	-1.95789	-1.42627	-2.03797	-2.32937	-3.163	NA	-2.51801	NA	-2.57405	-3.12974	1.41191	-1.41461	NA	-2.35756	-3.37202	-2.71443	NA	-2.33151	NA	-1.8662	NA	0.252961	NA	NA	NA	NA	NA	-1.31358	0.452624	NA	NA	-2.70045	NA	-1.44212	-1.58798	2.23484	NA	NA	-2.82103	NA
assay 0487	-1.06902	-2.18278	NA	-2.12184	-0.412237	-0.281416	NA	NA	-0.960098	-2.3314	-0.516564	-2.21895	-0.543477	0.154978	0.0841185	0.142907	-1.12334	NA	-0.0735662	-0.635778	-0.405798	-0.667113	-0.600019	-2.50627	0.117465	-0.558344	0.278311	-0.0098537	-1.72286	-2.06413	-0.589948	-0.26257	-1.47148	-0.226722	-2.11753	-0.778002	-2.25866	0.136267	NA	-1.49508	-1.10276	NA	-0.646624	-1.73198	-1.67732	-2.14515	-1.59155	-2.24237	-1.36967
assay 0488	NA	NA	NA	NA	NA	NA	-3.00983	NA	NA	NA	NA	NA	NA	NA	NA	NA	NA	NA	NA	NA	NA	NA	NA	NA	NA	NA	NA	NA	-1.92787	NA	NA	NA	NA	NA	NA	NA	-2.25371	NA	NA	NA	NA	NA	NA	NA	NA	-1.65298	NA	NA	NA
assay 0489	-0.831923	0.473847	-1.01157	-2.45335	-0.336237	-1.12395	0.844607	NA	-0.714189	NA	-2.47206	NA	-0.01422	-0.667459	0.146364	-1.8628	-1.5625	NA	NA	12.7901	-1.8677	-0.64173	NA	NA	NA	-1.07628	0.0286946	NA	-0.988909	0.18206	-1.05295	NA	NA	-2.02503	NA	NA	-1.37253	-1.97214	-1.93668	-2.51931	-0.534033	0.140024	NA	0.460522	-1.92869	NA	NA	-0.837239	-1.8977
assay 0490	NA	NA	NA	NA	NA	NA	NA	NA	NA	NA	NA	NA	NA	NA	NA	NA	NA	NA	NA	NA	NA	NA	NA	NA	NA	NA	NA	NA	NA	NA	NA	NA	NA	NA	NA	NA	NA	NA	NA	NA	NA	NA	NA	NA	NA	NA	NA	NA	NA
assay 0491	NA	NA	-0.492889	NA	-0.398487	-1.21623	NA	NA	NA	NA	0.46672	0.763099	-2.86438	-3.19379	-0.68329	NA	-0.145854	NA	NA	NA	NA	NA	NA	NA	NA	-2.60743	NA	-2.35508	NA	-0.737964	NA	NA	NA	-2.49833	NA	NA	NA	-2.25083	NA	-2.71845	-2.78021	-0.0385973	NA	NA	NA	NA	NA	0.0249872	-1.9798
assay 0492	NA	NA	-1.51985	-0.760403	NA	NA	NA	NA	NA	NA	NA	NA	NA	-3.20375	NA	NA	NA	NA	NA	NA	-2.51051	NA	NA	NA	-1.74252	NA	NA	NA	NA	-0.886364	NA	NA	NA	NA	NA	-1.06815	NA	NA	NA	NA	NA	NA	NA	NA	-2.343	NA	NA	NA	-2.04025
assay 0493	NA	NA	-0.966435	-2.2873	0.561154	NA	NA	NA	NA	NA	NA	NA	NA	NA	NA	NA	NA	NA	NA	NA	-2.28643	NA	NA	NA	-2.13202	NA	NA	NA	NA	-1.2499	NA	NA	NA	NA	NA	NA	NA	-2.48877	NA	NA	NA	-2.20916	NA	-2.37763	NA	NA	NA	NA	NA
assay 0494	-0.0502036	-1.42739	-1.54462	0.74093	-1.93436	-0.334597	-2.46361	-0.152986	-0.865862	NA	-0.894938	-1.25843	-1.06481	-2.0213	-1.21447	-0.94548	-2.01515	-0.572991	-2.48755	-0.782934	-0.410685	NA	-2.08059	-0.196407	-0.0938906	0.121631	-1.21	-0.841836	-1.1614	0.129101	-1.6814	-2.26964	-0.927714	-2.60044	NA	NA	-0.448717	-2.64559	-2.22212	-0.218024	-1.51371	-2.74991	-3.02597	-1.6763	-1.88858	NA	NA	-1.05819	-1.87385
assay 0495	NA	NA	NA	NA	NA	NA	NA	-0.575371	-2.20788	-3.32955	NA	NA	NA	NA	NA	NA	NA	NA	NA	NA	NA	NA	-1.6822	NA	NA	NA	NA	-1.9961	NA	-0.159736	NA	NA	-1.86534	NA	NA	NA	NA	NA	NA	-1.38701	NA	NA	NA	NA	NA	NA	NA	-2.21941	NA
assay 0496	NA	NA	NA	NA	NA	NA	NA	NA	NA	NA	NA	NA	NA	-3.4655	NA	-0.80179	NA	NA	NA	NA	NA	-3.09852	-1.06797	NA	NA	-2.43192	NA	-0.969168	NA	-1.49622	NA	NA	-2.49535	NA	NA	NA	NA	NA	NA	-2.44468	NA	0.294539	NA	NA	NA	NA	-2.94102	NA	NA
assay 0497	NA	NA	NA	NA	-0.845112	NA	NA	NA	NA	0.0363488	NA	NA	NA	NA	NA	NA	-2.49212	NA	2.0276	NA	NA	NA	-3.04173	NA	NA	-2.67166	NA	NA	NA	NA	NA	NA	NA	-2.16606	NA	-0.132118	NA	NA	NA	-2.6095	NA	0.769537	NA	NA	NA	NA	NA	NA	0.179008
assay 0498	-2.30793	-2.48145	-2.50101	NA	-1.09484	NA	1.67859	NA	NA	3.71849	-1.60491	-2.72048	NA	-3.48351	NA	-1.24645	0.424672	-3.03906	3.81452	-1.75005	NA	-2.82354	NA	NA	NA	-1.92298	-2.08533	-3.12549	NA	-2.44967	NA	-2.36746	NA	0.554866	-1.10427	1.2947	-2.67031	-1.63191	NA	-1.0182	NA	0.776623	NA	-2.55447	-2.57687	-1.67841	-1.62133	-3.07744	2.27778
assay 0499	-1.91226	-2.34424	-2.56458	-1.42456	NA	-1.72555	-3.04952	-2.44205	-1.16157	-3.37425	-0.924894	-2.43321	-0.0931842	NA	NA	-0.547846	-0.847621	-1.73106	NA	-2.0464	0.347755	-2.08597	-2.4028	-2.00504	-1.46217	-2.11024	-1.2035	-1.06352	-2.12373	NA	-1.27583	-1.20458	NA	-1.09885	-1.56135	-2.27002	0.142432	-1.6238	-1.88404	-0.0234129	-1.74102	-2.46215	-1.86064	-2.2761	-1.57039	-1.88249	-2.26173	-1.94888	-1.72499
assay 0500	0.410793	0.153825	-1.72823	NA	-0.190245	0.642421	0.562913	-2.95229	NA	0.736703	-0.17141	1.14139	-0.380298	1.50349	-0.79605	NA	-2.65245	-2.27351	-2.99498	-1.09739	0.993185	NA	-0.227227	NA	0.0403272	-1.52378	NA	0.10827	-0.131354	0.0659715	-0.660044	-1.01523	0.711448	NA	NA	NA	NA	1.10792	-0.0872013	-2.32597	NA	-0.980227	NA	-1.59627	0.747272	NA	0.877975	0.875126	NA
assay 0501	1.09185	-0.169873	-1.09515	-1.56772	0.0727744	0.285787	-0.0660912	-0.879239	-0.256866	1.25362	-0.600042	0.0791527	1.03606	0.163553	-0.986789	-0.97929	-0.437343	-1.06403	-0.22508	-0.252953	-0.072323	-1.71214	1.02855	-0.826611	0.797542	-0.116076	0.168513	0.47386	-1.07208	-0.862743	-0.255412	0.963909	0.598438	-1.52949	-2.15338	-0.475544	-0.456924	-0.931047	-0.755584	0.17452	-0.129061	-0.319426	0.265398	-1.57959	-0.867312	-0.530308	-0.283114	1.07196	-1.1631
assay 0502	1.50004	NA	NA	NA	NA	-1.08022	1.50805	NA	NA	NA	NA	NA	-1.41195	-2.67811	NA	-2.89658	-2.91212	NA	-1.89101	NA	-2.17895	-2.83088	-1.04555	NA	NA	-0.719806	-2.13494	NA	-1.60468	NA	NA	-2.56649	-2.02887	NA	NA	NA	-2.57033	NA	-2.4766	-2.75182	NA	-2.69386	NA	NA	NA	NA	-2.99493	NA	NA
assay 0503	1.45463	-0.213615	0.856963	NA	0.274044	0.614164	1.24506	-0.944816	0.376402	-0.468753	0.0560615	0.856041	0.707448	1.50442	-0.3003	0.785954	0.602419	NA	-1.52902	-2.95855	-1.57711	1.0913	0.376026	NA	0.0654372	-0.210305	-0.188186	1.92296	-0.229711	0.352795	-2.31476	2.02909	1.60752	-1.16693	-0.321337	-1.24151	-0.496325	-0.106148	-0.392923	-0.0778982	-0.0026994	-0.0744973	0.389886	0.536851	0.627792	0.0122278	1.12313	-0.504827	-0.774065
assay 0504	NA	NA	NA	NA	NA	NA	NA	NA	NA	NA	NA	NA	NA	NA	NA	NA	NA	NA	NA	NA	-2.26211	NA	NA	NA	NA	NA	NA	NA	NA	-1.97661	NA	NA	NA	NA	NA	NA	NA	NA	NA	NA	NA	-2.78796	NA	NA	NA	NA	NA	NA	NA
assay 0505	NA	NA	3.94456	NA	NA	-2.57835	NA	-2.58888	NA	0.530167	NA	NA	NA	NA	NA	2.56763	3.30056	NA	-0.625196	NA	NA	NA	0.0742467	NA	NA	NA	NA	NA	NA	4.7242	NA	NA	NA	2.49727	2.7388	2.29392	NA	NA	-0.898101	3.32515	NA	5.22699	NA	NA	NA	NA	NA	-3.06152	4.24907
assay 0506	NA	-1.04698	NA	NA	-1.87144	NA	NA	-1.59008	NA	NA	NA	NA	-2.14109	-2.72416	NA	NA	NA	NA	NA	-1.03795	NA	NA	-2.85458	NA	NA	NA	NA	-2.40315	NA	NA	-2.0986	-2.18502	NA	NA	NA	NA	NA	NA	-2.62023	NA	NA	NA	NA	-2.13297	NA	NA	NA	NA	NA
assay 0507	NA	NA	-2.5472	NA	NA	1.54506	NA	NA	-1.2418	NA	NA	-2.72311	NA	1.25638	-1.77391	-1.63764	-2.91836	NA	NA	NA	NA	1.23676	-1.15097	NA	-2.79867	0.835984	NA	-1.66754	-0.556519	-0.952068	NA	NA	NA	NA	NA	-2.38956	NA	-0.303198	1.93387	NA	-3.08568	-2.87531	NA	NA	0.1592	NA	-3.23138	0.491057	NA
assay 0508	NA	NA	-1.95372	NA	NA	-2.20284	NA	NA	-2.43782	NA	NA	NA	-1.57623	NA	NA	NA	NA	NA	NA	NA	NA	NA	NA	NA	NA	NA	NA	NA	NA	NA	NA	NA	-3.04283	NA	NA	NA	NA	-0.79473	1.98904	NA	NA	NA	NA	NA	-0.19518	NA	NA	NA	NA
assay 0509	NA	NA	-2.21644	NA	-1.38506	NA	NA	NA	NA	NA	-2.69173	NA	NA	NA	NA	NA	NA	NA	NA	-2.3822	-1.36706	NA	-1.56285	NA	NA	NA	NA	NA	NA	NA	-1.97315	NA	NA	NA	NA	NA	NA	NA	NA	-0.973799	NA	NA	-2.35037	NA	NA	NA	NA	-2.90523	NA
assay 0510	NA	NA	NA	NA	NA	NA	NA	NA	NA	1.14334	NA	NA	NA	NA	NA	NA	NA	NA	NA	NA	NA	NA	NA	NA	NA	NA	NA	NA	-1.7175	NA	-2.19261	NA	NA	NA	NA	NA	NA	NA	NA	NA	NA	NA	NA	-2.96964	NA	NA	NA	NA	NA
assay 0511	-1.88878	-1.87573	NA	-1.82385	-1.96266	NA	NA	-1.05849	-0.288243	NA	-2.48528	NA	-2.26138	-2.9291	-1.56552	-1.51691	-1.80341	NA	NA	-2.66852	NA	NA	NA	-2.67492	NA	NA	-2.22943	-1.41069	-1.22334	-2.24447	NA	0.418682	-2.45129	-1.7095	-0.393497	NA	NA	-1.84475	11.5583	-0.13513	-1.89278	-1.89516	-1.69663	0.49663	-1.96182	NA	NA	-2.79718	-2.3741
assay 0512	NA	NA	NA	NA	NA	NA	NA	NA	NA	NA	NA	NA	NA	NA	NA	NA	NA	NA	NA	NA	NA	NA	NA	NA	NA	NA	NA	NA	NA	NA	NA	NA	NA	NA	NA	NA	NA	NA	NA	NA	NA	NA	NA	NA	NA	NA	NA	NA	NA
assay 0513	-2.3919	NA	NA	-1.84645	-1.86384	-1.51159	-2.31658	NA	-2.67922	-2.51715	-1.68694	-2.95684	-1.97275	-0.804066	-1.66591	-1.53824	-2.38154	NA	-2.57247	-1.53369	-1.78294	-2.53833	-3.16362	-0.159385	NA	-1.04618	-0.652315	-0.0680927	NA	-0.809386	-1.17201	-1.2702	-2.05693	NA	-2.14417	NA	NA	-1.73632	-1.33044	-0.399801	-0.581234	-1.82114	-2.07321	-0.646337	NA	-1.79179	-0.426199	-2.2072	-0.304268
assay 0514	-2.10793	3.95578	-1.13242	0.268384	-2.07174	-1.98174	NA	1.43796	-1.59759	NA	-1.72431	-2.20173	1.033	-1.49016	-2.02627	NA	-1.74926	NA	-2.49837	-1.28469	-0.369198	-1.33533	2.83159	-0.615549	NA	NA	-0.682163	-1.29966	-0.700802	-0.354256	0.422488	NA	0.869161	-2.62143	-0.572826	NA	-1.2931	1.36188	-0.66435	-2.10689	0.395836	-1.87072	-1.39127	0.427474	0.0677196	-1.8924	0.636139	-0.358824	-1.27839
assay 0515	-1.49997	1.53278	-1.07094	-1.23976	-0.241453	0.710592	-0.236819	NA	-1.32601	NA	0.337038	-1.40703	-0.127574	-1.39771	-0.0444902	0.173833	-0.466418	0.368649	-0.974762	1.23492	-2.33209	-1.96465	0.917762	0.0390189	-0.936063	-2.48791	-0.42582	0.454773	0.707059	-0.00717909	0.669069	-2.54262	NA	0.743426	1.12652	NA	-1.37254	-0.813693	1.25686	1.85735	0.639025	0.625944	0.059917	-1.06869	-0.302595	-1.19914	0.154129	1.10392	-0.0726949
assay 0516	3.21658	4.3656	2.42832	2.27739	2.3098	2.72863	4.12361	3.75299	3.34114	2.37496	2.43308	1.82851	3.73224	2.34681	2.58291	3.22362	2.58731	3.52463	1.80198	3.23133	3.07655	4.10014	3.9336	3.9961	2.07719	2.82651	4.06724	4.59295	3.27468	2.59038	2.98167	2.03039	2.84507	3.12641	2.18071	2.21303	3.23397	3.54525	3.57619	3.00188	3.43789	3.51598	3.17119	3.47148	3.07973	2.87899	4.28006	3.99087	3.6201
assay 0517	-1.57892	-1.3077	-1.93688	NA	-0.582188	NA	-3.10496	NA	NA	NA	-0.916768	-2.66008	-2.40985	-3.41127	NA	-0.319422	NA	-2.66574	NA	-1.84262	NA	-0.593874	-0.409915	NA	-1.28851	NA	-2.12766	0.789301	-1.32555	-1.81432	-1.57784	NA	NA	NA	NA	NA	0.363968	-2.27778	1.54533	-2.56329	-0.194367	NA	NA	-1.90837	-2.6827	NA	-1.33357	-3.32908	-2.42287
assay 0518	NA	-0.962737	-2.22821	0.382434	2.56744	-0.921038	-0.320947	1.13521	-1.16287	NA	1.2533	-1.61989	NA	NA	NA	0.163113	-0.941176	-3.04438	-2.75688	1.46549	1.23086	NA	NA	1.54881	1.82863	NA	1.6971	-3.26058	0.959165	1.81071	1.45578	-1.51641	-0.396189	-2.37549	NA	NA	3.30641	-2.02928	-1.25901	-0.773466	0.737749	0.517729	NA	1.72716	-0.834573	1.24357	NA	NA	-1.98493
assay 0519	NA	NA	NA	NA	-1.05672	-1.4409	NA	-0.219753	NA	NA	-1.69668	-2.9337	NA	NA	NA	NA	NA	NA	NA	-0.872433	NA	NA	NA	NA	-2.40693	NA	-0.54384	NA	NA	-2.00958	-2.61037	NA	NA	NA	NA	NA	-0.7505	NA	NA	NA	-1.57628	NA	NA	-1.90155	NA	-2.42325	NA	NA	NA
assay 0520	NA	NA	NA	NA	NA	NA	3.70564	NA	NA	NA	NA	NA	NA	NA	NA	2.17525	NA	NA	NA	NA	NA	NA	NA	NA	NA	NA	NA	NA	NA	NA	NA	NA	NA	NA	NA	NA	NA	NA	NA	NA	NA	NA	NA	NA	NA	NA	NA	NA	NA
assay 0521	NA	NA	NA	NA	-2.81289	NA	-1.42236	-0.844053	NA	NA	NA	NA	-2.67494	NA	NA	-0.307819	-0.546397	NA	NA	NA	NA	NA	NA	NA	NA	NA	NA	NA	NA	NA	NA	NA	0.70795	NA	NA	NA	NA	NA	NA	NA	NA	NA	NA	NA	NA	-2.72001	NA	NA	NA
assay 0522	NA	NA	NA	NA	NA	NA	NA	NA	NA	NA	NA	NA	NA	-3.50754	NA	-2.10108	NA	-1.50664	NA	2.37682	NA	NA	NA	-1.38778	-1.99265	NA	-2.31488	-2.88528	NA	NA	NA	NA	NA	NA	NA	NA	NA	NA	NA	NA	NA	NA	-2.35386	NA	NA	NA	1.3292	2.30339	NA
assay 0523	NA	NA	NA	NA	NA	NA	-1.93572	NA	NA	NA	NA	NA	NA	-3.27523	NA	-2.90817	NA	NA	NA	NA	NA	NA	-2.5432	NA	NA	NA	NA	NA	NA	NA	NA	NA	-2.84322	NA	NA	NA	-1.57042	NA	NA	NA	NA	NA	0.757272	-0.0244405	NA	NA	-2.35088	-2.22399	NA
assay 0524	NA	NA	NA	NA	NA	NA	NA	NA	NA	NA	NA	NA	NA	NA	-2.37005	NA	NA	NA	NA	NA	NA	NA	NA	NA	NA	NA	NA	NA	NA	-2.33097	NA	NA	NA	NA	NA	NA	NA	NA	NA	NA	NA	NA	NA	NA	NA	NA	NA	NA	NA
assay 0525	NA	NA	NA	4.35772	-2.76803	NA	3.20846	-1.32801	NA	NA	4.62954	2.94141	-2.12169	-3.1446	-2.05076	-1.98086	NA	1.63067	NA	4.49434	0.960205	-2.88365	NA	2.94243	3.08311	NA	1.9543	NA	-1.60742	1.19985	2.84906	0.117941	NA	NA	NA	NA	NA	NA	NA	NA	4.30828	-0.178244	-1.55204	3.41602	NA	3.3505	NA	-2.85741	-0.723847
assay 0526	1.85079	-0.444827	NA	NA	-0.401382	-0.0241453	1.70697	NA	2.33467	NA	-2.10573	-1.74992	NA	-0.744732	-1.20214	NA	NA	NA	NA	NA	NA	1.66826	1.09227	NA	NA	2.71578	1.57377	-2.18418	2.36514	-0.291324	-0.721629	NA	-1.48947	NA	NA	NA	NA	1.84073	-0.317317	-2.50304	NA	2.4038	NA	-0.770147	1.51702	NA	3.09936	-3.08903	-2.20246
assay 0527	-0.886816	-0.542258	0.657617	-1.1535	NA	0.745542	1.0012	NA	-1.10566	0.935689	1.38104	0.786146	-0.0430725	-0.166576	-0.41888	-1.7241	-0.778506	0.935862	-3.39985	0.863554	1.00095	NA	1.29465	1.1037	-1.43313	-0.658731	-1.11245	0.414205	-0.914433	1.35669	-0.963425	0.848336	0.662996	-1.19328	-2.35599	-2.23178	-2.70876	NA	-2.86815	0.556404	1.11787	0.562949	0.184505	1.47852	-2.25824	0.751121	0.842878	NA	0.238951
assay 0528	-0.832171	NA	-1.88636	-2.05387	-1.93545	-1.60591	-0.0807014	-1.94725	-1.48722	-0.302585	-0.289421	-2.44199	0.33764	-1.03734	-1.41749	0.50175	0.621759	-0.677684	-0.919714	-2.28254	-1.20796	-1.94618	-0.812937	-1.47678	-0.0812401	-1.70497	-0.74183	-1.41473	-2.29072	-2.49976	-2.27953	NA	-1.78835	NA	-1.76103	-2.28391	0.330159	-2.05005	-0.925481	0.398691	0.131879	NA	-0.597437	-1.20099	-1.62587	-0.797941	-1.97243	-1.96788	-1.16372
assay 0529	-0.506359	-0.84167	NA	NA	-2.52208	-1.16641	NA	NA	-2.52823	NA	-1.24974	-2.07048	NA	NA	NA	NA	-3.23468	NA	NA	-2.40539	NA	NA	NA	NA	-2.37506	NA	-0.157056	-1.44855	-1.20296	NA	-2.27278	NA	-0.395957	-1.1415	-1.60626	NA	0.108932	NA	-2.31696	-1.99496	NA	NA	-3.4115	-1.51496	NA	NA	-2.30827	-2.97634	NA
assay 0530	5.76385	4.93949	2.54402	2.21482	4.54539	2.88698	NA	-2.35772	NA	-1.47695	4.32714	2.80111	1.40285	4.00614	2.61883	2.85997	2.96865	3.56975	NA	1.87379	2.16218	3.84406	0.455518	4.66741	2.52456	4.23793	4.16147	0.888771	3.78833	3.99398	2.3645	1.11099	4.1273	3.05588	2.06245	2.91296	4.73683	3.73807	3.43208	3.2554	2.46022	0.675928	-3.16866	2.45375	-0.604468	NA	3.47918	3.97612	2.78476
assay 0531	1.2893	1.66111	0.058503	0.845703	-1.05281	0.182527	NA	-2.32435	NA	NA	1.59152	NA	-2.88252	-1.36203	NA	-1.96578	-2.2564	1.48581	NA	-0.13678	-1.76679	-0.0804811	-1.16558	1.64066	0.466665	NA	2.69887	NA	-0.112732	-1.09898	-0.844825	NA	0.886396	-2.37113	-1.59945	NA	-0.386704	NA	-2.28164	-0.669776	-2.62441	0.911453	NA	1.59782	NA	NA	2.37309	-0.237154	-2.02444
assay 0532	2.04154	2.97688	0.491254	0.763851	0.233164	1.35666	NA	NA	NA	NA	2.03486	-2.31449	-1.99201	-0.467584	0.772237	-0.451363	-0.956163	0.826655	NA	-0.145039	-0.979759	1.03699	-0.35829	2.17639	-1.92193	-0.335942	3.31947	-3.19432	1.07148	0.214527	-1.28755	NA	1.54166	-0.563884	-0.487028	NA	1.79191	-2.61147	-0.203235	0.0350283	-1.6225	1.58326	NA	2.69179	NA	NA	2.98004	0.883218	-1.20482
assay 0533	-1.73272	NA	-2.66596	NA	NA	-2.40004	NA	NA	NA	NA	-0.322664	-2.75854	-2.78534	-0.912914	NA	NA	-1.71982	-0.356101	NA	-2.1462	-1.99917	-3.10045	-2.79806	1.42717	0.783652	NA	-1.26688	-3.2609	NA	-0.929361	-0.851982	-2.36578	-1.95042	NA	-2.19721	NA	NA	NA	-2.78669	-1.92016	-1.59874	-0.304644	-2.94754	-0.228038	NA	NA	-2.56795	-0.494433	-2.47008
assay 0534	-0.285225	0.0640096	NA	NA	NA	NA	NA	NA	NA	NA	1.19331	NA	NA	-2.83875	NA	NA	NA	NA	NA	NA	NA	NA	NA	-0.751531	-1.72194	-2.49446	-1.26194	NA	NA	NA	NA	NA	NA	NA	NA	NA	NA	NA	NA	-2.79112	NA	NA	NA	0.744014	NA	NA	NA	NA	NA
assay 0535	0.804243	2.02411	-2.39868	0.237239	-0.337799	-1.18037	NA	NA	NA	NA	-2.36532	-1.83599	3.323	-1.81853	-0.855766	-2.38694	-3.24246	1.46029	NA	NA	-2.86015	0.18721	NA	2.86485	1.12435	-0.147051	1.87619	-1.74854	-0.844581	-0.0449665	0.89911	1.07608	-2.89343	-0.910689	NA	NA	-2.73645	-2.25352	-2.56236	-1.76811	-2.34939	0.0537471	-0.908209	0.67285	NA	NA	0.523079	-2.38413	NA
assay 0536	-1.37124	NA	NA	0.149532	-2.51241	-2.7734	NA	NA	-2.29214	NA	-3.20205	NA	3.609	-2.42779	-1.09694	NA	0.625379	-3.13655	NA	NA	-2.82977	NA	NA	4.06814	2.83522	NA	-1.72506	NA	-0.424735	-1.3368	3.49604	-2.33026	NA	-2.47347	NA	NA	NA	-2.74384	-2.36324	-1.55238	NA	-2.59462	NA	-2.31704	-0.835955	NA	NA	-2.36944	NA
assay 0537	6.98189	7.82633	6.51228	6.31501	6.92307	6.99685	6.62706	6.72862	7.44895	6.0456	5.86544	6.0359	6.88886	7.16568	7.67078	6.93712	4.98225	7.21742	6.61358	6.57582	7.12242	5.01257	7.49131	5.84197	8.04498	6.46114	7.36594	6.40087	6.8604	6.40521	7.487	6.13559	6.43245	7.18533	7.47273	6.49945	6.04616	7.10527	7.04631	7.5743	6.35735	6.78447	5.99369	6.60107	7.46444	6.76526	7.21158	5.85372	6.94727
assay 0538	0.1583	-1.51733	-2.25689	NA	NA	-0.792372	-2.11652	NA	-2.18479	NA	NA	-1.08476	0.81079	-0.440739	-1.3666	-1.00719	-0.402391	-1.54758	NA	NA	NA	-2.54814	0.921975	NA	0.386157	-0.8651	1.13847	-0.488095	-1.17052	NA	NA	NA	-0.72219	-1.90601	0.319269	-0.210615	NA	-2.46914	-1.98403	-0.569946	-3.04183	-2.01121	NA	-2.61318	-1.88209	NA	0.729389	-1.17999	-1.56182
assay 0539	NA	NA	-2.10784	0.968597	-0.216896	NA	NA	1.00003	-2.74094	NA	-0.797413	0.326248	-0.0232984	-1.33389	NA	NA	NA	-0.32357	-2.52306	0.249111	-1.89561	-3.11074	NA	0.676536	0.81527	NA	NA	NA	NA	-1.38488	-0.463275	NA	-0.401665	NA	NA	NA	-1.78113	NA	-2.62653	-2.88751	0.328468	NA	NA	1.94042	NA	0.919601	NA	NA	NA
assay 0540	-0.437973	0.0357007	-0.106027	-0.208165	1.91315	-0.381172	NA	NA	-0.720093	NA	0.945053	1.06394	0.927034	0.255825	-1.20934	NA	-1.32049	NA	NA	NA	NA	NA	2.00962	0.836741	NA	-0.916711	-1.15147	0.676359	-1.49993	1.69936	-0.961539	1.25987	0.087583	-2.27467	-1.18295	-2.03546	1.4682	-0.744252	0.910702	NA	0.754873	NA	-2.50431	0.390954	-2.45546	-1.59055	-0.984514	NA	-0.861727
assay 0541	NA	NA	NA	NA	NA	NA	NA	-3.18239	NA	NA	NA	NA	NA	NA	NA	NA	NA	NA	NA	NA	NA	NA	NA	NA	NA	NA	NA	NA	NA	NA	NA	0.333063	NA	NA	NA	NA	NA	NA	NA	NA	NA	NA	NA	NA	NA	NA	NA	NA	NA
assay 0542	NA	-1.87529	NA	NA	NA	NA	2.75825	-2.20262	NA	NA	NA	NA	NA	-2.60735	NA	-0.497068	-1.87475	-0.954804	2.0017	NA	NA	NA	NA	NA	NA	NA	-1.69676	NA	NA	NA	NA	1.43122	NA	NA	NA	-1.8602	NA	NA	NA	NA	NA	-2.35834	NA	-2.73207	-2.67283	NA	-2.76395	NA	-1.56742
assay 0543	-1.32003	2.0265	0.585145	1.63898	0.508694	-0.541851	-2.76391	2.75917	0.95497	NA	1.80023	0.772867	0.843326	0.963919	1.43082	-1.27302	1.27259	2.4018	0.516375	2.32822	1.11949	0.192587	2.52089	1.79054	-0.828733	0.497664	2.02241	1.80517	0.619321	1.89296	1.55228	1.11454	0.533658	0.907531	1.06449	-0.000349027	1.95583	0.0632765	1.99607	1.52255	0.593285	0.721736	1.69694	0.482404	0.5122	NA	1.55128	2.46652	1.19673
assay 0544	NA	NA	NA	NA	NA	NA	NA	NA	NA	NA	NA	NA	NA	NA	NA	1.31302	NA	NA	NA	NA	NA	NA	NA	NA	NA	NA	NA	NA	NA	NA	NA	NA	NA	NA	NA	NA	NA	NA	NA	NA	NA	NA	NA	NA	NA	NA	NA	NA	NA
assay 0545	0.839475	0.452161	0.405108	-0.845918	0.59049	1.29933	1.37985	NA	0.977969	0.636837	0.914827	1.7726	1.34272	1.36378	1.36716	1.82007	1.29361	-2.39177	0.286745	1.23319	0.490661	NA	2.11247	-0.699062	0.341969	1.38666	0.499379	0.533924	-0.310633	0.479109	-0.412576	0.0793397	-0.027186	-0.666127	-0.947674	-0.61911	-0.756838	-0.113367	0.793374	0.000160921	0.927362	0.0468368	0.818395	-0.00319046	-2.49935	-1.15765	-2.95643	1.30371	-1.31833
assay 0546	NA	1.23641	NA	-2.08756	-1.63736	-1.91594	NA	NA	-1.59829	NA	-2.44753	-1.45925	-0.0614084	NA	NA	-1.89724	-1.64673	NA	-0.939994	0.0620174	NA	-2.73215	-0.285914	-2.00056	NA	NA	-2.5012	-1.42416	NA	-0.74609	-1.82517	-1.90076	NA	-2.26304	-0.699015	NA	NA	-1.34264	NA	NA	NA	-1.53993	-2.08728	-2.29738	-1.75242	1.19764	NA	-2.59357	NA
assay 0547	NA	NA	-2.1268	NA	0.284571	-0.174448	NA	NA	-2.24686	-0.144439	-2.49689	-0.999521	-2.32143	NA	NA	-0.647623	0.598037	-2.59583	-0.515222	-1.50278	-2.6963	-2.79351	0.355231	NA	-1.80116	NA	NA	-1.57016	-0.692233	-0.119463	-2.3798	-1.96564	-0.782578	-1.98771	-0.182863	NA	-0.123377	-1.13954	-0.388151	0.851929	-0.102732	-2.27795	-1.88483	1.08243	-0.12667	-0.154598	-1.67575	NA	-1.66015
assay 0548	-2.09522	-1.85755	-1.50229	NA	-1.17821	-1.89508	-0.879571	NA	-2.13516	-0.54847	-0.933746	-1.15193	-0.682923	-0.366857	-1.5228	-1.50562	-1.21065	0.180207	-1.58494	-1.3988	-1.47628	-0.19945	-0.708884	-3.34358	-1.93721	NA	-0.848644	-1.55797	-1.19042	-0.828539	-2.36064	NA	-0.957688	NA	-2.40959	-2.24038	0.157025	-1.31671	-2.25328	-1.17725	-1.78936	-2.57115	-0.592545	-1.0939	NA	-0.892851	-1.9325	-0.175132	-0.114807
assay 0549	-1.35319	-0.414249	-1.3863	-1.26016	-1.31047	-1.41381	0.867516	NA	-0.10643	0.447773	-0.257195	-0.409088	0.0168755	0.185049	-0.524947	1.33635	-0.301698	2.166	0.732376	0.435347	-0.239746	0.371595	1.25858	0.476643	-2.33338	-1.62544	-0.0328689	-0.477118	-1.66749	0.0435735	-0.270132	-2.13314	0.140855	-0.572348	0.171414	-0.885687	0.316328	0.971527	1.13231	0.831751	1.46586	0.591778	1.04314	0.279725	-1.64281	0.0509432	0.681093	0.652354	0.769125
assay 0550	0.0371816	0.614457	-0.185325	-1.54109	0.0587559	-0.130106	0.988738	0.330964	0.524035	1.45663	1.23025	0.287395	0.592168	0.888243	0.459354	0.788626	0.00532625	-1.39932	0.976818	0.672386	0.36553	0.720279	1.29986	0.579178	0.103817	-0.576303	0.377224	0.72072	-1.50062	0.944584	-0.0418709	-0.354105	0.742259	-0.0164384	0.451843	-0.249653	-0.353161	-0.252132	1.29867	1.456	1.71952	0.749859	0.391506	0.0392895	-0.745268	0.640528	0.691202	1.09826	1.07078
assay 0551	3.6176	4.07836	3.95332	3.56207	4.22184	4.41711	0.335293	1.70275	5.20361	-0.694146	4.44914	4.74203	4.77194	6.20683	3.66876	2.16162	2.0167	2.02229	2.08168	4.15697	1.89526	0.924913	1.74101	1.30448	1.28976	3.83721	4.07356	5.21731	4.35405	4.25275	4.31587	3.59722	4.60019	3.96545	4.19643	3.72544	-0.0176484	3.46419	2.79013	2.72944	3.63935	2.96861	1.05977	3.04785	2.06704	0.598451	2.91899	2.7358	1.92499
assay 0552	0.579513	-0.624799	0.75882	-0.83199	0.266614	-0.442826	-0.511808	-0.150325	-0.52083	-0.808357	-0.634768	-0.618008	-0.0594966	-0.261322	-0.330575	-0.315363	-2.20481	0.733006	-0.508402	-0.346514	-0.818667	-0.260268	0.929467	0.991006	-1.21614	-1.67932	-0.119163	-0.590986	-1.82512	0.292942	-0.920712	0.433723	-0.545331	-1.83896	-0.989639	-1.43895	-1.57159	-0.439962	-1.65678	1.12516	1.60771	-0.924057	-0.498826	-0.656558	-0.916331	0.323965	-0.184904	-0.322101	-0.7517
assay 0553	3.18215	4.59216	2.9138	3.33197	3.27702	3.10674	2.48548	3.85613	3.98141	4.23806	3.57282	3.387	4.25948	3.52771	3.83358	3.88701	2.29743	3.2657	3.26643	3.62274	3.36023	3.92505	4.796	4.50998	3.01722	2.19246	4.02311	3.29824	3.4782	3.28539	3.05054	3.02445	2.51774	3.9514	3.8156	2.66344	4.00837	4.64658	3.84207	3.44043	5.13387	2.73193	4.0614	3.10513	3.68053	0.861705	4.12356	3.60761	4.00869
assay 0554	0.88784	0.577809	-0.482175	-1.18015	0.0379162	-0.0743296	1.14348	1.46548	0.58895	0.302361	0.71557	-0.260407	1.29275	1.27626	-0.301389	0.424949	-0.172046	0.658191	0.40955	1.23754	-1.01807	1.96613	1.93874	1.47919	-0.622308	-0.888476	1.58569	0.220284	-0.0273906	1.22481	-0.101006	-0.398537	-0.315285	0.646723	-1.18061	0.153429	-0.980861	0.53246	0.279529	-2.03439	1.02625	0.148878	0.298948	-0.259624	0.81474	-0.0650465	0.318352	0.648463	-0.727104
assay 0555	0.44627	0.972615	1.33643	0.596033	0.712786	0.878277	0.996623	-0.058412	0.447226	1.18313	0.487228	-0.30914	1.07105	1.38321	1.20311	-0.00611673	-0.367599	1.62189	2.14349	1.83716	0.811464	1.18598	2.02684	1.53288	2.01696	1.10559	0.984946	0.428987	0.213287	-0.0576247	0.37292	0.944736	1.49098	-0.121713	-0.48394	0.575607	0.687392	0.156096	0.0221087	0.783144	2.09845	1.40289	0.47284	0.238341	0.70411	1.76574	0.894564	1.25552	0.787813
assay 0556	-2.00644	NA	NA	NA	NA	NA	NA	NA	NA	NA	NA	NA	NA	NA	NA	NA	NA	1.17398	NA	NA	NA	NA	NA	NA	NA	NA	NA	NA	NA	-2.18678	NA	NA	NA	NA	NA	NA	NA	NA	NA	-2.25772	NA	NA	NA	NA	NA	NA	NA	NA	-2.3301
assay 0557	3.30227	3.35062	2.60799	3.16179	3.14512	3.21978	1.78891	2.93055	2.44587	1.72856	3.01019	2.03126	3.77096	3.23341	3.21419	2.86876	0.957335	3.15511	1.67879	3.047	2.5952	1.18374	2.86435	3.20115	4.41505	1.34395	2.92283	2.80964	2.24701	2.7218	3.17952	1.95028	2.34763	2.24657	3.18306	2.21225	3.11053	3.11523	2.62883	3.29555	1.85331	2.81755	2.42731	2.20928	0.0050689	3.29984	2.08379	2.10842	3.35148
assay 0558	-0.724694	NA	NA	NA	-2.07759	1.19719	NA	NA	-2.01762	NA	NA	NA	NA	2.41112	-0.281511	0.747974	-0.100967	NA	NA	NA	NA	1.565	NA	NA	NA	-0.783319	1.53832	-1.81061	0.507894	-1.7523	NA	NA	NA	0.889224	-2.44719	0.205313	NA	0.22859	0.915625	0.78387	NA	-1.55905	NA	NA	-0.903403	NA	-0.423929	1.29616	1.20592
assay 0559	2.68941	4.27381	1.55531	-0.340931	1.4555	1.74993	0.805676	3.70892	-0.370836	2.77478	0.5546	0.542244	2.56115	0.191263	4.92016	1.6178	1.5121	1.39323	2.32755	2.09216	NA	-0.605057	3.57107	1.49682	NA	1.27678	3.46799	-0.580756	2.52158	1.25543	1.54485	-1.12827	1.17688	1.51333	3.46129	0.0989628	0.956942	1.12561	-0.52614	3.13294	0.44198	3.24813	1.55354	1.09535	2.17597	-2.54797	0.655876	-0.349104	1.26953
assay 0560	NA	-2.01888	NA	NA	NA	NA	-2.0217	NA	NA	NA	NA	NA	NA	NA	NA	NA	NA	-1.18301	NA	NA	NA	NA	NA	NA	NA	NA	-2.73399	NA	-2.38839	NA	0.629472	NA	NA	NA	NA	NA	NA	3.20627	NA	NA	NA	NA	NA	NA	-1.9987	NA	-1.86569	NA	NA
assay 0561	NA	-2.53599	NA	NA	NA	NA	NA	-2.50039	NA	-2.68763	NA	NA	-3.32279	-2.97098	-2.01959	NA	-3.2341	NA	NA	NA	NA	-2.74179	NA	NA	NA	NA	NA	NA	NA	NA	NA	NA	NA	-2.40678	NA	-2.20082	NA	NA	-2.61545	-2.84711	-0.861014	NA	-2.51932	NA	NA	NA	-3.15568	NA	-2.45464
assay 0562	1.97586	0.90993	1.6421	0.984222	-0.116291	1.69725	-0.16761	NA	0.632504	1.60274	1.3443	1.72125	1.02539	2.24438	0.00267865	1.40925	0.680234	2.74414	2.14091	0.899653	-0.214455	1.81841	3.01068	0.451111	1.95394	1.92518	0.521401	0.412382	1.2632	0.530207	-0.820052	2.21331	NA	-0.619099	-0.134792	-0.351618	-1.44827	0.226927	1.19666	-2.76506	1.25892	-0.703886	NA	0.846516	1.08975	0.778292	2.38991	-1.23773	-0.329443
assay 0563	-0.441002	-0.601594	-0.892737	-2.14247	-0.0570869	-2.28284	-0.834267	0.0081554	-1.51464	NA	-0.129948	1.19675	-1.0667	-0.891239	-1.62632	0.364792	0.392929	0.141995	-1.6389	-0.0756398	-1.01941	-1.05955	0.808238	-0.422159	-0.448653	NA	-0.118883	-1.62115	-1.27563	-1.79924	-1.52597	-1.66957	-0.705527	-0.92043	0.217634	-0.902832	-2.13483	-2.58565	-0.581708	-0.359806	-0.987827	-0.925026	-1.47759	-1.1662	-1.83942	-1.76054	0.167644	-0.615508	0.441221
assay 0564	2.23256	1.94587	1.51399	-0.997473	1.48442	0.583025	-0.0733975	-2.55743	0.517636	-2.85033	1.23737	1.40796	1.07081	0.732855	-0.0190118	-0.786959	1.91746	1.46036	-0.681118	2.20323	0.963293	1.77372	2.3637	0.820788	0.842255	-0.660026	1.83965	0.501617	-0.782197	1.4599	0.962053	NA	0.370672	0.641107	2.90436	0.237642	0.325161	-0.533562	1.75271	-0.132986	1.69668	1.30383	-1.16118	0.521037	2.13373	0.348783	2.60102	1.76065	0.736708
assay 0565	3.10389	NA	2.47326	2.5048	2.72967	2.94962	3.42638	NA	3.22766	3.92989	2.57701	2.38006	NA	3.65876	3.65275	3.33797	2.57306	NA	2.96218	NA	1.99131	3.16338	4.33991	2.81867	NA	2.61927	3.8972	2.77226	2.94522	2.73654	1.87892	2.46047	2.07111	3.41579	3.45367	2.97597	NA	1.8536	3.99743	2.96446	3.1273	3.17063	2.56079	2.00988	2.89	2.90982	3.06621	2.4767	3.24351
assay 0566	-2.45215	NA	-2.47376	-2.36232	-2.51773	-1.52436	-1.24153	-0.838193	-1.56591	-0.719842	-2.39093	-2.36554	-0.839516	-0.691793	-0.650731	-1.19427	0.184886	-0.066433	-1.29568	-0.918111	-2.54362	-3.00028	-2.29331	-2.12176	-1.34265	-1.3314	-1.86625	-1.5008	NA	-1.10537	-1.33072	-1.25524	-1.84639	NA	-0.524456	-0.780034	-2.59407	-2.54761	-1.66832	-0.461163	-2.19485	-0.954881	-1.43709	-1.89624	NA	-1.553	-1.48389	-1.41707	-2.27252
assay 0567	NA	NA	NA	NA	NA	NA	-3.19568	NA	NA	NA	NA	NA	1.84211	NA	NA	NA	NA	NA	NA	NA	NA	NA	NA	NA	NA	NA	NA	NA	-1.54704	NA	NA	NA	NA	NA	NA	NA	NA	NA	NA	-2.85106	NA	NA	NA	NA	NA	NA	NA	NA	NA
assay 0568	-2.56435	NA	NA	NA	-1.68146	-1.6444	-3.30516	NA	-2.48659	NA	NA	-2.46385	-2.11316	NA	NA	NA	-1.57607	NA	NA	NA	NA	-2.91954	-1.14812	NA	NA	NA	NA	NA	NA	NA	-2.12694	-2.49587	-2.96381	NA	-2.23236	NA	NA	NA	-1.91654	-1.07746	NA	-2.8509	NA	NA	NA	NA	-2.92965	NA	NA
assay 0569	NA	0.468911	NA	NA	NA	-0.281423	0.134933	NA	-1.97229	1.6627	NA	NA	-3.1085	1.13171	0.534854	0.604044	0.376927	NA	-1.00432	NA	NA	1.20955	0.218246	NA	NA	-0.0718636	0.0823979	-2.96927	-1.20393	NA	NA	1.73653	NA	-2.00507	2.73981	NA	NA	-0.769537	NA	NA	NA	NA	NA	NA	-2.22567	NA	-0.692782	1.02631	-1.46742
assay 0570	0.870334	0.00110897	-1.18407	-2.10467	-1.03745	0.451208	0.589431	-2.50589	0.0856727	NA	-0.830688	-0.782934	-0.292418	1.27154	0.552052	0.881672	0.509585	-0.774684	NA	0.689164	NA	-1.082	1.18406	-1.7846	0.0926852	-0.835994	0.314518	-0.561006	-0.0617394	-1.36107	0.309818	-2.33399	-1.54899	-0.111281	-0.975332	-0.631319	-1.39665	-1.35879	-0.711149	-2.70377	-2.39933	-0.283687	-0.354517	-2.46557	-0.854948	-0.911642	-0.0543281	0.59625	-1.33551
assay 0571	-1.03569	-1.42016	-0.681937	-0.547701	-0.231613	-1.33009	-0.889157	NA	-2.02821	NA	-1.24952	0.0397507	-0.525168	0.147123	-0.767829	0.134236	0.871656	1.23965	-2.23922	-2.5501	-0.532441	0.0393619	0.781966	-0.878836	-1.50411	-2.70475	-0.540905	-2.27576	-1.51269	-0.940702	NA	-1.62251	-0.836894	-2.10819	0.4238	-0.500002	-1.89748	-1.93012	-2.32055	-2.86395	-2.10536	-0.267191	-2.02138	-2.08909	-2.3846	NA	-0.946415	-1.27663	0.466561
assay 0572	0.829283	0.238179	0.684903	0.139841	1.01806	1.12048	1.50855	-2.45655	0.91486	-2.57664	-0.143986	1.94368	1.93072	1.961	0.913264	-1.15351	0.503363	1.02415	-1.30199	0.627173	-0.392531	1.41825	2.51824	0.937408	1.0039	0.178066	1.40245	-0.389717	-0.0857167	1.09851	-0.292861	-0.247394	0.745775	-0.528413	-0.0487365	-0.168624	-0.125459	-1.35135	-0.736074	1.04796	-0.731541	0.227396	-0.139693	-2.50477	-2.64949	-0.422283	0.470316	0.601298	0.057144
assay 0573	NA	NA	NA	NA	-2.45312	-1.65818	NA	NA	NA	NA	NA	-1.45951	-1.68336	-1.99015	NA	-2.9522	NA	NA	NA	NA	NA	-1.68276	NA	NA	NA	NA	-2.50972	-2.82833	NA	-2.49895	NA	-2.29599	-2.81562	NA	NA	NA	NA	NA	NA	NA	NA	NA	NA	NA	NA	NA	-2.73658	NA	NA
assay 0574	0.123943	-1.43661	-2.39208	NA	-2.02445	-0.585871	-1.92041	-1.88738	-1.02344	0.1295	-1.15364	NA	-1.38099	-1.36341	1.70623	-3.0413	-2.00265	-0.663047	-0.92613	-2.20942	-1.33791	-0.388638	0.76714	-2.72984	NA	NA	-1.75894	-1.6576	0.109239	-1.07061	-2.38669	-2.4161	-1.24409	-0.561709	-1.72259	NA	-1.0105	-2.2326	NA	-1.18197	-2.85324	-2.79697	NA	-1.84372	-2.61896	-1.56009	-0.487978	-2.26862	NA
assay 0575	NA	-2.31622	NA	NA	NA	NA	NA	NA	NA	NA	NA	NA	NA	NA	NA	NA	NA	NA	-3.34921	NA	NA	NA	-2.08975	NA	NA	NA	NA	NA	NA	NA	NA	NA	NA	NA	NA	NA	NA	NA	NA	NA	NA	NA	NA	NA	NA	NA	NA	NA	NA
assay 0576	-0.994559	-1.27203	-0.0782149	NA	-0.0773601	0.494977	NA	NA	NA	NA	-0.828715	0.0201603	-0.971276	1.18333	-0.303849	NA	NA	NA	NA	NA	-1.23574	NA	NA	NA	NA	NA	NA	-2.57941	-1.41529	0.0993902	NA	NA	1.87609	-0.328663	0.391745	-2.36084	NA	-0.831781	-0.925243	NA	NA	NA	NA	-1.70386	NA	NA	NA	NA	NA
assay 0577	NA	-2.33155	NA	NA	NA	-0.877371	NA	NA	-2.15645	NA	-2.59104	-0.666357	-2.5503	3.00616	NA	NA	-2.64638	NA	NA	NA	-1.37966	-1.30473	-2.32088	NA	NA	NA	-1.84255	-2.17794	-1.82003	NA	NA	NA	NA	NA	NA	NA	-1.10313	NA	0.412457	NA	-2.71575	NA	NA	NA	-1.87601	NA	-2.08699	-2.01825	NA
assay 0578	NA	NA	NA	NA	NA	NA	NA	NA	NA	NA	NA	NA	NA	NA	NA	NA	NA	NA	NA	NA	NA	NA	NA	NA	NA	NA	NA	NA	NA	NA	NA	NA	NA	NA	NA	NA	NA	NA	NA	NA	NA	NA	NA	NA	NA	NA	NA	NA	NA
assay 0579	1.92919	1.40455	2.49857	1.06057	2.60975	2.05532	-0.938846	-0.872192	2.13907	1.49877	-0.0965502	0.731292	2.30023	2.86288	0.824804	2.0984	2.27619	2.40384	0.390959	2.82239	3.5622	2.31143	3.57365	1.97792	2.99937	1.64484	2.0738	1.93289	2.37179	1.55105	2.7904	1.48851	-0.546071	0.310832	1.21686	2.31217	0.33236	1.34656	1.77933	2.06468	-0.761033	2.56075	0.0722709	2.92786	2.0957	-1.43792	2.22545	0.778443	1.75402
assay 0580	2.05565	1.73872	2.09961	1.51023	3.56678	2.73871	-2.27935	NA	3.49192	0.871115	0.500814	2.08336	2.57141	3.64124	1.14848	3.51905	3.2319	3.03503	0.390353	3.62763	3.24378	2.47908	5.44342	2.66584	2.85069	2.98037	3.32299	3.09434	3.68402	0.565266	2.24877	0.123156	-0.161872	1.00056	2.10468	2.58225	-0.0735165	3.02381	3.11289	2.49948	-1.00918	1.89751	0.462936	2.00617	2.89245	2.08989	2.38536	1.23512	2.93659
assay 0581	0.0137254	1.33209	1.59108	-0.349108	1.29827	1.05883	-3.08067	-0.282112	0.314505	0.555387	0.61957	1.74244	1.08741	1.2312	0.627066	1.30875	0.457952	1.41611	NA	1.04349	0.572303	-0.829533	-0.505825	-1.36296	0.553357	0.134072	1.05994	0.299236	0.774761	0.13504	0.432931	0.058111	1.48934	-0.0920438	-0.575464	-0.160158	-0.685976	0.534895	0.715529	0.985154	-0.642817	0.218263	-0.543717	-0.831975	0.206672	NA	1.13083	-0.235389	-0.0146153
assay 0582	NA	-1.57034	NA	NA	NA	NA	NA	NA	-2.87331	NA	NA	NA	NA	NA	NA	NA	NA	NA	NA	NA	NA	NA	-3.25428	NA	NA	-2.33149	NA	NA	NA	-1.29877	NA	NA	0.00768217	NA	NA	NA	NA	NA	-2.91991	NA	NA	-2.67944	NA	NA	NA	NA	NA	NA	NA
assay 0583	NA	NA	NA	NA	NA	NA	NA	NA	-3.15548	NA	NA	NA	NA	-3.23014	-2.06903	NA	NA	NA	NA	NA	NA	NA	NA	NA	NA	-1.16051	NA	NA	NA	-0.892811	NA	NA	-0.213	NA	NA	NA	NA	NA	-1.12571	NA	NA	NA	NA	NA	NA	NA	NA	NA	NA
assay 0584	-1.26817	-0.831851	-2.14845	NA	-1.40735	-0.962082	NA	-1.62346	-2.4038	-0.645082	-0.83535	0.0274845	-1.56306	-1.09515	-1.86523	-0.908058	-0.0889521	NA	NA	-1.6023	-1.70895	-1.36962	-0.588467	-1.18327	0.0639606	-1.7627	-1.02415	-1.70861	-0.630611	-1.16498	-1.46419	-1.25773	-1.31452	-2.1402	NA	NA	-2.16968	-1.19189	NA	-2.47195	NA	NA	-1.36822	-2.26636	-1.3995	-1.41159	NA	-1.18723	NA
assay 0585	-0.634499	0.5495	NA	NA	NA	-1.1257	NA	NA	-0.924644	NA	0.262043	2.74671	-2.98612	2.24672	-0.586482	-1.22641	-2.21183	-2.19777	-2.91033	-2.51373	NA	3.87148	-0.768088	NA	NA	-1.02735	-1.14736	0.467537	-1.86976	-0.912081	NA	NA	NA	-1.33618	NA	NA	NA	-0.167671	1.65637	NA	NA	NA	-0.730711	NA	-1.67912	NA	0.80806	0.770581	-2.30103
assay 0586	NA	NA	NA	NA	NA	NA	NA	NA	NA	NA	-1.93027	NA	NA	NA	-0.727031	-1.24373	NA	NA	NA	NA	NA	NA	NA	NA	NA	NA	NA	NA	NA	NA	NA	NA	NA	NA	NA	NA	NA	NA	NA	NA	NA	-1.06562	NA	NA	NA	-1.68784	NA	NA	NA
assay 0587	3.81265	3.8084	3.78272	3.44058	4.02247	3.74102	NA	NA	4.64232	4.02227	4.10767	4.3254	4.02449	2.88018	3.93472	0.742145	2.80731	4.64018	4.71573	5.02512	3.82891	1.33245	4.58497	4.09269	2.6478	4.40144	5.24202	3.7358	4.3827	4.23308	3.97894	2.85825	4.0976	4.23071	3.46491	2.02411	4.22548	5.04884	4.42511	5.11462	3.87791	4.72144	3.70969	2.6762	4.93189	NA	5.06478	3.89878	5.2246
assay 0588	1.29813	1.79696	0.702433	-0.476622	0.575449	0.93778	-1.44468	-1.64477	0.823563	0.205508	-0.503716	0.563045	1.74963	1.15381	0.799756	0.824172	-0.405219	1.70858	-1.54386	-2.23541	-0.555742	0.600875	2.72705	NA	0.61905	0.301446	0.416817	-1.8182	0.85662	-0.261032	NA	-0.623374	1.33172	NA	-0.67602	-0.0121641	-1.76715	0.226149	0.221394	-1.12516	-1.52362	0.646907	-0.667141	-1.18206	-0.487696	-2.18501	1.62224	0.0676412	0.100042
assay 0589	-0.893624	-2.40003	-1.08029	-1.15016	-0.565884	0.14101	0.0496505	-1.05865	-0.667881	-0.0247493	0.65856	0.840824	-0.00969843	0.207407	-0.0789293	-0.908946	1.03302	0.365229	-0.663368	0.113436	-1.56881	NA	0.156931	-0.0402581	-1.82901	-0.267254	-0.90548	0.611522	-0.493381	-0.790405	-0.207602	NA	0.134153	-0.77484	0.770161	1.03758	-1.26136	0.247849	-0.805793	-0.340693	-2.62378	-1.34706	-0.136929	-0.774917	-1.05438	-1.82751	-1.04811	-0.139648	0.089979
assay 0590	-2.30214	-1.9878	NA	NA	-1.77994	-2.31974	NA	-1.40276	-1.57268	-1.07389	NA	-1.98243	-2.71339	-2.49785	-2.30475	NA	-2.77378	-3.2619	-2.79245	-1.48401	NA	-1.77203	-2.51974	NA	-1.91988	NA	-1.30745	NA	-1.00539	-1.42696	-2.61224	NA	-1.03858	-2.45109	-1.94463	NA	-1.50332	NA	NA	-2.4099	-2.79168	NA	-2.80653	-2.95297	NA	NA	NA	-2.50419	-0.971874
assay 0591	-1.05512	NA	NA	-0.548955	NA	2.62168	NA	NA	1.71678	6.97998	NA	NA	-1.15575	-2.62303	NA	NA	NA	3.32232	5.20665	NA	NA	NA	NA	-1.69666	NA	NA	NA	NA	0.368534	NA	NA	NA	NA	NA	NA	NA	NA	NA	NA	NA	NA	-1.6914	NA	NA	NA	-2.56374	NA	NA	NA
assay 0592	NA	NA	-2.34784	-1.63398	NA	NA	-2.5515	NA	NA	NA	-1.78102	0.072313	-1.60878	-3.29146	NA	NA	NA	-2.45245	-0.0966336	2.57799	-2.61891	-3.02055	-1.34633	-1.31776	-0.533529	-2.69218	NA	-3.04714	NA	NA	0.388902	-0.324421	NA	NA	NA	NA	NA	0.903418	NA	-2.03598	NA	0.115643	NA	0.91797	0.259984	NA	NA	-2.45128	NA
assay 0593	NA	NA	NA	NA	NA	NA	NA	NA	NA	NA	NA	NA	NA	NA	NA	NA	NA	NA	NA	NA	NA	NA	NA	NA	NA	NA	NA	NA	NA	NA	NA	NA	NA	NA	NA	-1.84938	NA	NA	NA	NA	NA	NA	NA	NA	NA	NA	NA	NA	NA
assay 0594	-2.16408	-0.169116	-0.992993	-2.41674	-0.739676	-0.800375	-1.2252	-3.17431	0.410702	NA	-1.51341	-1.01149	-0.490929	0.382857	-2.23456	0.388169	-1.52454	0.907346	-3.3025	-0.261657	-2.63399	-2.70075	1.08688	-2.48809	-2.24741	NA	-0.16796	0.888952	NA	-1.74055	-1.01301	-2.08637	-2.99368	0.682623	0.0982056	-0.494827	-2.03706	0.575098	-1.52459	-0.0470792	-1.35327	-0.231347	1.18496	-1.44313	-0.631257	-2.55031	-1.62709	NA	-1.47726
assay 0595	-2.23206	-1.80571	NA	0.0611656	NA	-2.26045	NA	0.387396	-1.46875	NA	NA	NA	NA	-2.70592	NA	-1.7269	NA	-2.82604	-3.08793	-0.95821	NA	NA	-1.8803	0.370246	NA	-0.81121	0.36053	NA	-1.9307	-2.47634	-1.05595	NA	-1.16014	-0.236029	-1.93151	NA	NA	NA	NA	-1.65011	NA	NA	NA	0.0687034	-2.66388	-0.437021	-1.41925	NA	-1.20671
assay 0596	-0.054602	-2.01968	NA	-2.02245	-2.36654	NA	-1.42914	-1.49421	-1.09192	-2.2166	-1.17015	1.55608	NA	NA	NA	NA	NA	-0.664783	NA	-1.8771	NA	NA	-2.14171	-0.723158	NA	NA	3.28093	NA	-0.355513	-1.48848	-2.22184	NA	-2.97753	NA	NA	NA	-2.46398	NA	NA	NA	NA	-2.2378	NA	-0.478296	-2.44306	-2.04901	-0.285156	NA	-2.49924
assay 0597	NA	-2.01266	NA	NA	NA	NA	NA	NA	-0.625896	NA	NA	NA	NA	NA	NA	NA	NA	NA	NA	NA	NA	NA	-3.29293	NA	NA	NA	NA	NA	-2.12388	-2.23256	NA	NA	NA	NA	NA	NA	NA	NA	NA	NA	NA	NA	NA	NA	NA	-0.213421	NA	-3.07854	-2.37837
assay 0598	1.64819	3.57594	-0.69402	-1.46576	2.37	-1.15955	NA	NA	1.95113	NA	-2.49805	-0.0421259	-1.78714	-0.354437	0.1855	NA	-1.7768	-0.905331	NA	-2.74605	NA	NA	2.19328	NA	0.401536	NA	-0.0086502	-1.27197	-1.67756	-0.224758	0.728954	2.37845	-0.936101	-0.367619	0.167366	NA	-0.214966	3.64299	-2.80962	2.96819	-0.3817	-1.29375	2.33541	-0.140214	3.55253	NA	4.09663	NA	-1.06837
assay 0599	NA	0.0692414	-2.28153	-0.700427	-0.218256	NA	NA	NA	-0.592155	-0.133609	-0.924538	-0.258921	NA	-2.6158	NA	-0.941556	0.517127	-0.256951	-0.424865	1.36361	-0.912432	-0.599561	0.461229	-2.18681	-2.48423	-0.738107	-0.502687	1.15003	-0.228466	0.0688573	-1.34919	-0.505125	-0.252816	-1.49259	-1.1687	-0.0349941	-1.92209	-0.766891	-0.192584	-1.13306	-1.04623	-0.988207	-0.46566	-0.719938	NA	0.165621	0.458732	-1.86738	-0.40645
assay 0600	-1.19662	0.792102	0.0840901	-0.594348	1.05368	-0.64852	-2.20147	NA	0.789551	-2.26195	-0.068083	0.758661	-1.94774	-1.416	-2.44385	NA	0.449656	0.993738	-0.454984	0.943391	-0.167853	NA	-0.866927	-3.01645	-0.969902	0.100505	-0.758789	1.6731	1.16659	0.832976	-1.34406	0.215471	1.51263	-1.05218	-0.853912	1.13013	NA	0.163144	0.443567	-0.214036	-0.345154	-2.77122	-2.10825	-0.711518	0.954907	-1.87672	0.688001	NA	-2.24403
assay 0601	NA	NA	NA	NA	NA	NA	NA	NA	NA	NA	NA	NA	NA	NA	NA	NA	NA	NA	1.71214	NA	NA	NA	NA	NA	NA	NA	NA	NA	NA	NA	NA	NA	NA	NA	NA	NA	NA	NA	NA	-2.24669	NA	NA	NA	NA	NA	-2.24296	NA	NA	NA
assay 0602	NA	NA	NA	NA	NA	-2.18338	NA	NA	NA	-1.66387	NA	NA	NA	-3.31579	-2.29807	-2.86469	-2.61718	NA	-2.08656	NA	NA	NA	NA	NA	NA	NA	-0.78606	NA	NA	NA	NA	NA	-1.15042	NA	NA	NA	NA	NA	NA	-2.28549	NA	NA	-2.51708	NA	-2.28183	NA	NA	-0.537498	NA
assay 0603	NA	NA	NA	NA	NA	NA	NA	NA	NA	NA	NA	NA	NA	NA	NA	NA	NA	NA	NA	NA	NA	NA	NA	NA	NA	NA	NA	NA	NA	NA	NA	-0.0518172	NA	NA	NA	NA	NA	NA	NA	NA	NA	NA	NA	NA	NA	NA	NA	NA	NA
assay 0604	NA	NA	-2.4942	NA	NA	-1.67219	NA	NA	NA	-3.15138	NA	NA	-2.05259	NA	NA	NA	NA	NA	NA	NA	NA	-2.50228	NA	NA	NA	NA	NA	-3.00989	NA	NA	NA	NA	NA	NA	NA	NA	-1.99976	NA	NA	NA	NA	0.697432	NA	NA	-2.55368	NA	NA	NA	NA
assay 0605	-1.63357	-0.94749	NA	-1.10887	0.466793	-1.14054	NA	NA	0.165655	NA	0.607647	-2.41331	0.997438	0.647049	-0.12395	NA	-1.12406	NA	NA	1.37706	NA	0.244669	NA	0.940386	NA	NA	0.194624	-3.0314	-0.323288	NA	NA	NA	NA	-1.87543	-1.87045	0.0980587	-0.606531	NA	-1.64052	-1.02911	NA	-0.813513	-1.21515	-1.08902	NA	-2.75152	0.338226	-0.210121	NA
assay 0606	-1.85121	-0.293601	-1.29326	0.698925	1.16729	NA	-0.512785	-0.567508	-2.09693	1.20676	-1.02227	-1.04867	NA	0.0790654	NA	0.81243	1.31614	1.23697	1.5933	0.391634	2.23861	-2.08744	-1.93516	-2.68158	-1.00229	-0.794019	-0.747635	-2.44675	NA	-0.160831	1.34176	-1.75781	-0.116194	1.72715	2.39256	0.58564	NA	-0.839243	-0.162231	0.815798	-2.04099	-1.72198	-2.07908	0.386792	-0.0293182	0.937774	NA	-1.50567	1.14606
assay 0607	-1.47713	-1.92308	-1.04365	NA	-2.73146	-0.374939	-2.82091	NA	-0.424403	-1.90259	-0.309798	-2.46057	-1.75382	0.240657	-1.42338	-2.89319	NA	-1.83948	-0.724498	NA	-0.116405	-0.559039	-2.35796	NA	-1.9019	NA	NA	-2.09682	-2.38059	-2.10932	-2.61538	0.0518148	NA	NA	NA	NA	NA	-1.55764	-0.646877	-0.721108	NA	-1.5476	-1.27725	-2.28994	-0.521247	-2.68767	-0.589732	-2.02003	-2.22479
assay 0608	-2.39228	-2.03858	-1.31068	-1.08277	0.438629	-0.693376	-2.45502	NA	-0.786205	-2.0733	1.87532	-2.13205	-1.23893	-0.826681	-0.918662	1.89022	-0.017972	-0.0779998	NA	0.488518	-1.45514	NA	-1.49015	-1.00901	NA	-1.43388	-1.96804	-0.441376	-1.28941	-1.21564	-1.07834	-1.605	-2.38494	-0.256089	0.632	0.669406	0.0984891	NA	NA	-0.947434	-1.6119	-1.70663	-2.34445	-0.737842	NA	-1.80265	NA	0.0847807	-1.42913
assay 0609	0.212461	-0.804984	-0.44048	NA	-0.0112399	0.255627	NA	-1.97588	-0.14311	NA	-0.394915	-1.57187	0.455089	0.232717	-0.562551	-0.0458582	-1.46383	-1.57865	-3.2819	-1.89474	-0.567331	1.50718	0.341636	-0.456987	0.301186	-2.46552	-0.346622	NA	0.854953	NA	NA	NA	-2.15723	NA	-1.46314	NA	NA	NA	NA	-2.56077	-1.91206	1.26242	NA	-1.08586	-0.639293	0.0588434	1.08659	0.901238	NA
assay 0610	5.62884	4.95769	5.03964	4.59456	5.53977	4.65398	4.40912	1.89712	5.0194	4.0639	5.49953	4.46749	4.69066	5.85076	4.57134	5.96004	6.41675	5.36473	1.27133	5.56243	5.08526	6.79484	4.21891	4.44519	5.6946	3.96955	5.24774	7.50823	5.71259	4.08932	5.98339	1.41685	4.50338	5.1531	5.60353	5.6955	3.40025	5.07265	5.23703	5.7326	3.69531	4.18889	4.77464	3.56992	5.08632	5.35485	6.47702	7.74311	6.16074
assay 0611	-2.0875	-0.690509	-2.12068	NA	-0.366993	NA	NA	-2.39884	-2.02977	NA	-0.517861	-0.891596	-2.93544	-0.425091	-0.658855	-2.07578	-1.6103	-1.25477	-2.53339	-1.33006	-0.783213	-1.08935	-3.12422	NA	NA	-2.3316	-0.447309	0.259302	-2.21866	-1.3541	-0.7488	-2.41657	-1.63432	-2.2945	0.0976296	NA	-1.56148	-2.11444	0.0994403	NA	NA	-2.38332	-1.0827	-1.94023	-1.56532	NA	-1.47063	0.220356	-1.73038
assay 0612	-2.06229	0.802255	1.18935	-1.21823	1.54487	-0.721263	-1.08843	1.01816	0.341126	1.59381	1.19966	-0.133152	0.203958	0.582397	1.11482	1.91196	1.60569	1.07648	1.48736	0.256159	-0.0477953	1.66917	-0.0392864	-0.240368	-1.6651	0.230426	0.59557	4.10187	0.198837	2.27989	1.0191	-1.1599	0.164619	2.10849	2.25829	1.61728	-0.917567	0.182539	1.38326	1.04847	1.37872	-0.354307	0.423376	-0.705028	0.686114	-0.365787	0.598879	2.76831	1.57584
assay 0613	NA	NA	NA	NA	-2.75849	-0.324955	NA	NA	NA	NA	NA	-2.69617	-2.87558	-0.875564	NA	NA	NA	-3.07609	NA	NA	-2.63616	-3.09637	NA	NA	NA	NA	-2.53205	NA	NA	-1.10605	NA	NA	NA	NA	NA	NA	-2.3928	NA	NA	NA	NA	-2.81984	NA	NA	-1.93433	NA	NA	NA	NA
assay 0614	-0.757687	0.00212367	0.48313	-0.984543	0.583154	-0.110159	1.45067	0.515472	0.375849	0.933575	2.09798	0.923147	0.913642	0.755785	0.522586	1.43991	0.873956	0.732311	0.291949	1.20727	1.15406	1.8043	0.114814	0.477862	1.89344	0.205478	-0.209343	2.37239	-0.249722	-0.339712	0.917434	-0.404004	0.89348	-0.808877	-0.187796	0.192774	0.806362	-0.971456	0.136731	0.300415	0.204896	0.654116	-0.271433	-0.0707205	1.04991	1.26348	0.334495	1.65774	-0.665556
assay 0615	0.852148	0.811826	1.40584	1.50828	2.63633	1.74064	3.90882	2.57258	1.94441	1.39913	3.35007	1.59261	2.39864	1.61348	2.14308	3.42055	2.9605	2.60889	3.97815	2.59326	2.70011	2.78579	1.41442	2.34472	-1.09661	1.93616	2.77681	3.89452	2.30476	2.16791	2.72099	1.47129	2.84019	1.72293	2.54652	1.77794	2.66509	1.10559	1.35156	1.03101	0.906407	2.18209	1.80391	-0.334075	2.04141	2.59741	1.7308	3.99441	2.23014
assay 0616	NA	NA	NA	NA	-2.82682	NA	NA	NA	NA	-2.32234	NA	NA	NA	NA	NA	NA	NA	NA	-2.23961	NA	NA	NA	NA	NA	-2.82645	NA	NA	NA	NA	-1.18992	-2.25013	-1.43484	NA	-2.06964	NA	NA	NA	NA	NA	NA	-2.4789	NA	NA	NA	NA	NA	-2.43925	NA	NA
assay 0617	1.87326	-0.160144	1.26391	NA	1.58806	-0.0680754	-1.89668	NA	0.573077	NA	1.75476	-0.660425	-3.26083	-3.43405	NA	2.38042	1.88145	NA	NA	-2.99401	-1.55268	0.761894	1.48516	NA	NA	-0.301723	1.22339	0.129673	1.35047	-1.26002	NA	NA	0.401061	NA	1.40182	-0.687786	NA	-0.692348	-1.62325	-0.45958	1.18407	-2.04617	0.925252	-2.16232	-0.293465	-2.69779	1.4438	-0.303491	1.87415
assay 0618	-1.48445	-2.2439	0.230393	-0.713177	-0.22402	0.202312	-0.789873	-1.09805	-1.87202	-0.20366	-0.340944	0.0299507	-1.18489	-1.01951	-1.90384	-0.61637	-1.72871	-0.555482	-2.20321	-0.894512	-0.0507553	-0.86061	0.490203	0.118965	-0.309263	-0.681817	-0.550183	-0.29172	0.182269	-0.289619	-2.2759	-0.647896	-0.72633	-2.11794	-1.24921	-0.517287	-1.56123	-0.928381	-1.03142	-0.915894	-0.746115	-1.55612	-1.38313	0.28953	-0.0452164	-0.512447	-0.689779	-0.984216	0.0527915
assay 0619	1.51781	2.33256	-1.77319	NA	NA	0.670103	NA	NA	0.737237	4.54084	3.96444	2.21286	-0.950678	1.58442	2.78814	NA	NA	-1.53501	3.18345	NA	NA	1.97348	-1.86905	NA	-2.00248	NA	NA	-2.21557	-0.403281	NA	NA	NA	NA	NA	-1.92513	NA	-1.07857	-0.916445	1.34738	NA	-0.075325	-1.06078	-2.20523	NA	-2.15486	NA	1.57065	-0.682004	0.412464
assay 0620	-1.85335	NA	NA	NA	NA	NA	NA	NA	NA	NA	NA	-0.623459	NA	NA	-1.95373	-2.46194	-1.94656	NA	NA	NA	NA	NA	NA	NA	NA	NA	NA	-3.09832	NA	NA	NA	NA	NA	-2.36598	-2.2401	-1.26276	NA	NA	NA	NA	NA	NA	NA	NA	NA	NA	NA	-3.27147	NA
assay 0621	NA	NA	NA	NA	NA	NA	NA	NA	NA	NA	NA	NA	NA	NA	NA	NA	-2.71359	NA	NA	NA	NA	NA	NA	NA	NA	NA	NA	NA	NA	NA	NA	NA	NA	NA	NA	NA	NA	NA	NA	NA	NA	NA	NA	NA	NA	NA	NA	NA	NA
assay 0622	7.121	7.26074	6.38336	6.96542	7.9859	7.24991	6.35796	6.2729	6.33396	7.74965	5.51511	5.12699	6.28608	5.75207	5.88863	7.13687	6.42534	7.12107	7.35759	6.84875	7.80329	7.17046	7.12079	6.95374	8.17766	6.6306	6.3204	7.92815	7.52653	5.87817	6.38692	7.18901	6.63106	6.69804	7.01121	7.9759	7.39784	8.07811	5.84188	6.85803	5.53476	7.09467	5.87085	6.239	7.97251	6.16807	6.96699	5.74913	8.35112
assay 0623	6.29316	6.93728	6.16532	6.41954	7.35448	6.82573	6.70646	6.92551	5.94296	7.37867	5.11976	5.10824	5.84575	5.14793	5.4125	6.70124	5.96236	7.25112	6.96927	6.64399	7.24677	6.68315	7.08904	6.6446	8.00599	6.22984	6.58686	7.53819	7.0805	5.35966	5.96827	6.4425	5.88868	6.63262	6.80543	7.33611	7.15895	8.30439	5.7217	6.71917	5.22644	6.78995	5.82682	5.77473	8.5529	5.93994	6.68353	5.81418	8.2635
assay 0624	NA	NA	NA	NA	NA	NA	NA	NA	NA	NA	-1.30982	-1.40266	NA	NA	-2.30915	NA	NA	NA	NA	NA	NA	NA	NA	NA	NA	NA	NA	NA	NA	NA	NA	NA	NA	NA	NA	NA	NA	NA	NA	NA	-3.14252	NA	NA	NA	NA	NA	-1.54619	NA	NA
assay 0625	NA	NA	NA	NA	NA	NA	NA	NA	NA	NA	-2.17323	NA	0.916942	NA	NA	NA	-1.34632	-1.66019	NA	NA	NA	NA	NA	NA	-0.50107	NA	-2.54103	-2.70981	NA	NA	-2.26851	NA	NA	-2.33695	-0.796656	-1.46985	NA	-1.33264	NA	-2.83723	NA	-0.809946	NA	-2.46085	-1.75136	0.203274	NA	-3.14032	1.76983
assay 0626	-0.40749	-0.538764	0.230547	-0.0862803	-0.0278256	-0.260708	NA	NA	-1.80904	-1.29259	0.227718	0.768785	0.386332	-0.830919	-1.28729	-0.577196	-0.95589	0.133095	-0.43561	-0.260046	-0.703605	NA	0.847079	0.263603	-0.559123	-0.395134	-1.87817	1.06995	NA	-1.68038	-1.26852	NA	-0.0168368	NA	-1.43854	-0.702709	-0.429996	-0.0643537	-1.18779	-2.2445	0.0305385	-1.44753	-0.891122	0.550398	-0.603604	-0.916441	-2.33296	0.338945	-0.0254385
assay 0627	-1.74293	NA	-2.13067	-1.29892	-1.85851	-0.394224	-2.43233	-1.54161	NA	-2.47685	-2.50316	-0.466651	-1.63904	-2.04505	NA	-2.48287	-2.8049	NA	-1.50266	NA	-1.78572	-2.34567	-0.722119	-0.500828	NA	-1.61379	NA	-2.09049	NA	-2.37619	-2.40904	NA	-1.41781	NA	-2.37421	NA	-0.703436	-2.26643	NA	-2.15994	-2.57046	-1.96991	0.200435	-2.13651	-1.40876	-2.43402	-1.68942	-1.65179	NA
assay 0628	0.747333	0.592278	0.43871	-0.285183	0.667233	1.46757	0.378024	-0.977113	0.0854591	2.54487	1.0694	1.90165	0.640908	0.00444041	-0.228423	-1.2376	-0.0617228	0.656074	1.73329	0.221106	0.191871	0.0656285	1.65634	1.0855	0.0355372	0.539899	1.0005	1.58398	0.805826	-0.327518	-0.149201	-0.0037435	1.47854	-1.0158	-0.5109	-0.451104	-0.654268	0.43659	-1.19569	0.0729903	0.0732684	-0.0213179	1.69172	0.242936	0.639287	-0.88431	0.487141	0.414156	-0.0421049
assay 0629	-1.3655	NA	NA	NA	NA	-2.55431	NA	NA	NA	NA	0.918017	NA	-0.445462	-2.01493	-1.06384	NA	NA	NA	NA	NA	NA	-2.10146	-0.292056	NA	NA	NA	0.76279	-0.556269	-0.0471558	NA	NA	NA	NA	NA	NA	NA	NA	-2.26474	-1.69937	NA	NA	NA	NA	NA	NA	NA	-0.567102	0.742042	NA
assay 0630	NA	NA	NA	NA	NA	NA	NA	NA	NA	-1.32144	NA	NA	NA	NA	NA	-2.93554	NA	NA	NA	NA	NA	NA	NA	NA	NA	NA	NA	NA	NA	NA	NA	NA	NA	NA	NA	NA	NA	NA	NA	NA	NA	NA	NA	NA	-2.23915	NA	NA	NA	NA
assay 0631	-0.314167	0.0398549	-0.642167	0.204998	1.12882	0.0571967	-0.0472847	-0.135054	-0.1933	-0.421541	0.546799	1.14777	0.452766	-0.967424	NA	-1.89879	-1.90041	0.43632	-1.26834	1.11544	0.799026	-1.02548	-1.74064	1.12769	2.09179	-2.52075	-0.716577	0.466541	0.226009	-0.99406	-0.191872	-1.01572	-0.775562	-1.19787	-0.850025	NA	-0.40877	-0.950474	-2.20643	-0.686215	-1.08096	-0.411783	-1.30038	-0.18253	-1.12628	-2.08473	-0.534939	0.378077	-0.726882
assay 0632	-1.01971	0.735732	-1.86627	-0.157408	0.308817	0.89328	NA	0.526706	-1.38612	NA	NA	1.51955	1.0742	-1.40135	-0.937658	3.27665	2.43323	-1.86973	NA	-1.53834	0.161355	0.515577	-0.603499	-2.18654	NA	1.08905	-0.455255	2.15945	0.829459	1.42622	NA	NA	-0.469309	0.0683185	0.577338	2.43909	-0.276712	-1.25895	-0.0559552	-0.86822	-0.714648	-2.11143	-2.44716	0.186675	-0.28312	NA	1.63944	1.16048	4.16473
assay 0633	-1.44075	-1.62766	-2.31946	NA	-2.38909	-2.13943	NA	-1.16187	-2.83186	NA	-1.85068	NA	0.515912	-2.56369	-1.87434	-1.81636	-0.831027	-1.48358	-1.63646	-1.59867	-1.81106	NA	-2.40397	-2.71404	NA	-1.81786	NA	0.512056	-1.80621	-2.3752	-1.33802	NA	NA	-2.18825	-2.27202	-1.9311	NA	-1.31208	NA	NA	-1.71432	-1.27043	-1.91516	-2.19226	NA	NA	NA	-2.30512	NA
assay 0634	-1.92113	-1.43906	-2.49626	-1.38494	-2.65164	-1.51338	NA	-1.38781	-1.61142	-0.293527	NA	-2.73889	-2.4524	-1.60628	NA	NA	NA	NA	-2.1833	NA	-1.33286	-2.92525	-1.7765	NA	-1.36731	-2.14823	-0.790605	-1.33147	-2.17921	-1.45914	-1.32493	-1.12708	-1.76265	-2.40659	NA	-1.85881	-0.913055	-2.03408	-2.90468	-2.03565	NA	NA	-1.70087	-2.96423	-0.770837	-2.46357	-2.02402	-1.28073	-2.09832
assay 0635	2.23412	3.75402	1.79465	2.94989	3.18745	3.09331	1.43723	NA	3.68518	2.86449	2.37992	2.74247	3.88244	2.71426	3.57267	1.63616	2.92432	1.98768	3.46832	3.60394	3.28427	-1.28578	2.14916	-3.29823	2.1224	2.79684	3.00945	4.98919	3.82204	3.30435	3.43337	2.42004	3.26707	3.17012	3.17955	2.6822	1.72375	4.31489	3.33728	3.23421	2.63689	3.26704	1.36702	3.69646	2.8975	3.77472	4.61447	4.84143	4.93155
assay 0636	NA	NA	NA	NA	NA	NA	NA	NA	NA	NA	NA	NA	NA	NA	NA	NA	NA	NA	NA	NA	NA	NA	NA	NA	NA	NA	NA	-2.1931	NA	NA	NA	NA	NA	NA	NA	NA	NA	NA	NA	NA	NA	NA	NA	NA	NA	NA	NA	NA	NA
assay 0637	NA	NA	NA	-1.02752	-2.5674	NA	NA	NA	NA	NA	-0.273712	-1.56859	NA	NA	NA	NA	NA	NA	NA	NA	NA	NA	NA	NA	NA	NA	-2.54856	-0.761421	NA	NA	NA	-0.521824	-1.2641	NA	NA	NA	-1.75104	NA	NA	NA	NA	NA	NA	NA	NA	NA	-1.80079	-3.07121	-2.19491
assay 0638	0.87449	-1.30235	NA	-0.960812	0.30171	0.175169	NA	-0.526856	-2.10039	NA	-1.5251	-0.600891	-2.09484	-3.26754	-1.62492	-1.54434	1.56474	-2.38905	-0.935569	-1.45813	0.333095	1.5003	1.09165	-1.24182	-1.70932	-0.0450221	-1.01645	-1.16715	-0.552559	-0.529941	-0.48079	-1.51287	-1.03025	-0.53188	0.356964	-0.558998	0.000663097	-0.377416	NA	0.262735	1.63495	-2.51412	NA	0.379134	0.196065	-2.63899	-0.243128	-1.31234	0.638895
assay 0639	0.0515477	-2.09064	NA	-1.17547	-1.10233	-2.54215	NA	-0.607484	-2.84818	-2.02349	NA	NA	NA	NA	-2.29767	-1.52621	0.115714	NA	-2.00896	NA	-1.87487	-0.703816	-0.0607478	NA	NA	-1.6636	-1.71996	-2.72292	-0.899948	-1.94429	NA	NA	-2.91869	-1.5228	-0.996576	NA	-0.392355	NA	NA	-1.7748	-0.14357	NA	NA	-0.629733	-1.1853	NA	-1.0215	-2.0042	-1.407
assay 0640	-1.78096	-2.23362	NA	NA	-2.6245	NA	NA	NA	-2.9022	NA	-2.29058	NA	-2.9557	NA	NA	NA	NA	NA	NA	NA	NA	NA	NA	NA	NA	NA	-2.68673	-2.99541	NA	NA	NA	-2.38569	NA	NA	NA	NA	NA	NA	NA	NA	NA	NA	NA	NA	NA	NA	NA	NA	NA
assay 0641	NA	NA	NA	NA	NA	NA	-2.63302	NA	NA	NA	NA	NA	NA	NA	NA	-2.82168	NA	NA	NA	NA	NA	NA	NA	NA	NA	NA	NA	NA	-1.80087	NA	NA	NA	NA	NA	NA	NA	NA	NA	NA	NA	NA	NA	NA	NA	NA	NA	NA	NA	NA
assay 0642	0.730652	0.247252	1.6851	0.870872	1.20287	1.26596	-1.44276	NA	-0.670885	-1.43507	0.0779302	-0.0918709	1.51038	1.00339	0.111945	0.0718798	-0.124982	-0.464993	-1.19958	-0.158377	1.70877	0.183993	1.78325	2.50689	1.38089	0.378491	-0.809337	1.26438	-0.0326771	0.750721	-0.92332	1.26043	0.232572	-0.809272	-1.57755	0.173276	-0.553768	0.873308	-0.924573	0.626315	1.25187	0.095726	0.0684886	1.17196	0.724149	-1.85036	1.87465	0.928723	0.50456
assay 0643	NA	NA	NA	NA	NA	NA	NA	NA	NA	NA	NA	NA	NA	NA	NA	NA	NA	NA	NA	NA	-0.112879	NA	NA	NA	NA	NA	NA	NA	NA	NA	NA	NA	NA	NA	NA	NA	NA	NA	NA	NA	NA	NA	NA	NA	NA	-2.68486	NA	NA	NA
assay 0644	-2.44915	-1.73334	NA	NA	NA	NA	NA	NA	NA	NA	NA	-2.82041	-2.87746	NA	-2.32321	NA	NA	NA	NA	-3.01635	NA	NA	NA	NA	NA	NA	-2.55727	NA	NA	NA	NA	NA	-1.87951	NA	NA	NA	-0.0698582	NA	-1.98078	NA	NA	NA	-3.09726	NA	NA	NA	-3.12176	NA	NA
assay 0645	0.51495	0.732882	1.41247	-1.01256	0.351896	-0.00344493	-0.756399	1.69941	0.37303	-0.134795	1.19008	0.756599	0.353265	0.960472	-0.323558	-0.490622	-0.277429	-1.04558	NA	-0.826397	0.168814	1.61573	1.50858	1.9626	-2.05024	0.469932	0.512926	1.43838	0.880559	-0.530458	-0.713391	-0.722804	0.597455	-1.49704	-1.76176	-1.45289	-1.48217	1.17473	1.21738	1.33581	0.768329	0.431803	-0.392315	-0.151607	0.642057	-0.663765	1.39545	0.156346	0.152036
assay 0646	0.994558	-1.11168	0.834969	-1.71743	0.428766	1.08864	-2.29635	-0.180393	1.06573	-2.12992	-1.64746	0.513496	0.232265	1.31697	-1.49526	-0.290577	0.431809	-2.31841	-2.14972	-1.98924	-1.55777	1.45511	1.82058	0.0567706	-0.674036	-0.468621	-0.231357	1.13363	-0.206933	-0.529178	-2.59249	-0.875784	-1.4001	-1.0244	-1.53563	-0.389561	-1.03647	1.1261	0.273099	-0.89744	0.155969	-1.21484	0.0336623	-0.625224	0.91186	-2.39175	2.54081	-0.0314589	-0.75269
assay 0647	NA	NA	NA	NA	NA	NA	NA	NA	NA	-1.68936	NA	NA	NA	NA	NA	NA	NA	NA	2.03938	NA	NA	NA	NA	NA	NA	NA	-2.61839	NA	NA	-2.41277	NA	1.12847	NA	NA	NA	NA	NA	NA	NA	NA	NA	NA	NA	NA	NA	NA	NA	NA	NA
assay 0648	1.70691	2.91091	2.21855	1.81785	2.84731	3.00974	2.8137	3.78557	3.42693	3.84264	2.3798	3.06088	3.69634	3.20109	1.61143	3.25834	3.16483	2.8326	3.25087	2.21262	2.82758	3.12109	3.39706	3.11736	0.946116	3.38599	2.35781	4.69032	3.08809	2.0012	2.20101	2.32922	1.81521	2.81456	2.18973	2.90463	1.94006	4.47245	2.82895	4.04637	3.55239	2.18178	3.42282	3.63529	4.31504	2.56489	2.5748	4.12632	3.04857
assay 0649	3.17806	3.10512	1.5523	1.30608	2.60374	2.48496	0.234388	2.32172	2.20753	1.5653	2.32105	2.81176	2.83515	2.1059	1.96029	-1.92393	2.03615	-1.6771	1.39768	2.15134	0.521075	2.93309	2.52172	2.21404	3.24638	2.2628	1.64754	3.43314	2.62091	1.50321	1.49304	0.56143	1.50647	1.33157	2.48113	1.73467	-0.0644166	3.02057	2.33806	3.45889	3.29213	2.45769	1.94105	1.80549	2.98229	-2.53099	2.85579	1.83816	2.60031
assay 0650	-1.52165	0.829165	-1.49947	3.16315	1.06865	-2.39369	0.104657	4.85409	NA	-3.05939	3.30055	2.61063	2.99673	NA	NA	NA	-2.59399	1.96778	NA	3.48947	3.09888	NA	-2.40162	4.59926	2.45041	NA	-0.460846	0.36545	-0.527211	3.84849	3.36505	NA	-1.8948	-1.12305	-0.972558	NA	3.91697	1.79559	-0.178514	1.42478	6.23596	-1.20577	-0.116234	4.38418	2.03001	-1.66975	-1.20955	NA	-0.334217
assay 0651	NA	NA	NA	NA	-1.92306	NA	NA	1.63815	NA	NA	-1.36002	2.62772	-2.03661	NA	NA	NA	NA	-2.68362	NA	1.51294	-0.404221	-1.09842	-3.05669	1.69696	NA	NA	NA	NA	NA	0.318871	0.262634	NA	-1.30389	NA	NA	NA	-0.434484	-2.00059	-0.812921	-0.586031	0.875631	NA	NA	0.789628	NA	NA	NA	NA	NA
assay 0652	0.829534	-0.340819	NA	NA	-1.61319	NA	NA	NA	-2.58629	1.04223	0.0939463	0.594093	NA	-0.45429	NA	-1.30115	0.115153	0.5458	-1.26945	-2.70174	NA	0.238411	-2.37473	NA	NA	NA	-0.364482	-1.9796	-0.702748	0.414972	-1.87605	0.285822	-1.91432	NA	NA	-2.2318	-0.0110499	NA	0.18571	NA	-3.12936	NA	NA	NA	-2.70196	NA	-1.39314	NA	NA
assay 0653	0.560805	-0.122686	0.42224	-0.0228409	0.404344	1.2002	0.126667	0.675866	1.67356	-0.591995	2.26827	1.28725	0.962394	0.664673	-0.601376	0.267409	1.3594	0.833279	-0.586048	1.07655	1.67666	1.30213	0.245063	0.607346	1.22598	0.342259	0.688378	1.28135	-1.2061	-0.0898303	-0.386176	0.819523	-0.205382	-0.839318	-0.297436	0.266443	0.163196	1.35784	0.608554	-0.667646	0.211133	0.650991	0.699571	1.18789	0.834697	0.760099	0.54956	0.850138	1.56698
assay 0654	-1.56476	NA	NA	NA	NA	NA	NA	NA	NA	-1.79337	NA	NA	-1.25434	-3.4205	NA	NA	-3.14124	NA	NA	NA	NA	NA	NA	NA	NA	NA	-1.13933	-2.67474	NA	NA	NA	NA	NA	NA	NA	NA	NA	-1.16361	NA	NA	NA	NA	-3.18113	NA	-2.63451	-2.71375	-2.64371	NA	NA
assay 0655	NA	NA	NA	NA	NA	NA	NA	NA	NA	NA	NA	NA	-2.55038	NA	NA	NA	NA	NA	NA	NA	NA	NA	NA	NA	NA	NA	NA	NA	NA	NA	NA	NA	NA	NA	NA	NA	NA	NA	NA	NA	NA	NA	NA	NA	NA	NA	NA	NA	-2.25541
assay 0656	1.43539	2.49339	0.483104	-1.9162	1.99983	2.85757	NA	NA	NA	NA	3.68329	0.794382	2.73914	NA	2.58304	NA	NA	NA	NA	NA	-2.20556	0.348943	1.70708	2.89659	NA	0.660092	NA	2.73204	1.75587	0.948675	-0.429822	NA	-2.73524	-2.09873	NA	NA	0.717438	-1.52532	-0.649307	-0.175451	NA	0.83201	-1.01011	0.494897	0.0050418	NA	-0.0544359	1.72126	NA
assay 0657	NA	NA	NA	1.01651	1.90969	2.26157	NA	1.07908	NA	-0.118913	3.1872	1.97349	2.86724	NA	NA	1.98054	2.5863	2.5201	1.09457	0.166927	0.447988	1.425	2.13254	2.38657	1.02972	NA	0.4565	4.74099	NA	2.28374	NA	1.97553	-0.749407	2.06964	NA	2.14303	2.20896	1.96536	2.50938	0.652693	NA	NA	2.20648	NA	2.47109	1.12696	NA	3.74697	NA
assay 0658	NA	NA	NA	-0.30823	0.572907	1.40808	NA	-3.26898	NA	NA	2.25183	1.37518	1.93231	NA	NA	-1.04931	1.51094	NA	0.0420376	-1.9734	NA	NA	NA	0.137453	0.10796	2.15451	-0.564836	3.49302	NA	1.1209	-2.27013	1.42419	-2.23187	-1.61802	NA	0.996756	0.750784	0.768915	0.9942	0.652288	NA	NA	-1.85822	NA	0.708246	NA	NA	0.448755	NA
assay 0659	NA	-2.31736	NA	NA	NA	-1.42803	-2.89383	NA	NA	NA	NA	NA	NA	-2.46014	NA	NA	NA	NA	NA	NA	NA	NA	-2.22281	NA	NA	NA	-2.07195	-0.513773	-1.47208	NA	NA	NA	NA	NA	NA	NA	-1.71072	NA	-1.86582	NA	NA	NA	NA	-2.58643	NA	NA	NA	NA	NA
assay 0660	-1.14752	-1.00337	-1.07886	-1.96345	-1.6065	-2.32801	-0.955343	NA	-0.966325	-3.06907	-0.00351847	NA	-0.911813	-1.53964	NA	-0.20838	-0.992028	-1.14988	-2.12573	-1.98776	-1.68887	-1.47676	-0.779895	-1.57835	-1.29065	-1.12311	-1.6409	-0.640042	-1.3432	-1.22822	-0.948689	-1.81831	-1.87867	-2.25684	-1.28241	-1.26476	-1.60022	-1.55691	NA	-1.53453	-1.47304	-1.6318	-1.6777	-2.22295	-1.86057	-1.6931	-1.26403	-2.7989	NA
assay 0661	NA	-1.945	-2.04729	NA	0.858915	-0.42222	NA	-1.38019	-1.3682	NA	-2.17141	-2.47094	0.346103	0.586331	NA	NA	NA	NA	-2.03524	NA	NA	NA	NA	NA	NA	-1.53107	-2.65032	-1.07225	-1.2086	NA	NA	-2.24153	0.792459	NA	NA	NA	NA	-0.169027	-2.15102	-2.92243	NA	NA	NA	NA	-0.437711	-2.47803	NA	-2.81144	NA
assay 0662	NA	NA	NA	-1.31284	NA	NA	-1.22435	NA	NA	NA	NA	NA	NA	NA	NA	NA	NA	NA	NA	0.373001	NA	-2.44867	NA	-2.44041	-0.462659	NA	NA	NA	NA	NA	NA	0.775558	NA	NA	NA	NA	NA	NA	NA	NA	NA	NA	NA	NA	NA	-1.50554	NA	NA	-1.67078
assay 0663	-1.94137	NA	-2.41481	0.0494417	0.419451	-2.09628	NA	-1.21867	-0.547496	-1.99861	-0.619202	-0.148051	-0.616561	-2.54985	NA	-2.74112	NA	-2.11217	-2.36062	1.17697	-0.785862	NA	NA	1.0495	-0.539833	-1.58996	-0.7291	-2.71087	-2.31541	-1.29787	-1.20061	-0.965849	-0.174885	NA	-1.79653	NA	-0.594528	NA	-2.28945	NA	-0.0748696	-2.82356	-1.20316	0.205748	-1.76474	-1.47441	-2.49132	NA	NA
assay 0664	NA	NA	NA	NA	-2.71494	NA	NA	NA	NA	NA	NA	NA	NA	NA	NA	NA	NA	NA	NA	NA	NA	NA	NA	NA	NA	NA	NA	NA	NA	NA	NA	NA	NA	NA	NA	NA	NA	NA	NA	NA	NA	NA	NA	NA	NA	NA	NA	NA	NA
assay 0665	0.0774571	-0.755891	1.4099	-0.116698	1.15133	-0.77932	-1.2023	-3.02904	-1.49674	-1.91056	-2.27213	0.838229	0.711883	0.268238	-1.53014	0.110483	-1.5544	1.9894	-1.63009	0.712233	-1.53787	1.46911	-1.03299	1.1747	2.37457	0.0402192	0.492905	-0.0132663	-0.384197	1.11686	-0.637664	NA	-2.50247	-1.97818	-0.477606	-0.910794	-0.138155	0.780607	0.793489	NA	-0.121255	0.0611791	-2.73889	0.627795	0.511812	-2.70337	-0.869182	0.500081	1.40658
assay 0666	0.320287	1.63289	0.661343	1.39865	NA	-1.63756	NA	NA	NA	NA	0.233997	-0.176464	0.189788	-1.67684	-2.17477	NA	0.978213	-1.14388	NA	1.04913	-1.11476	NA	-2.79727	0.444256	-1.48294	NA	0.301117	NA	-1.16641	-1.80787	NA	0.0899904	2.35914	NA	NA	NA	NA	-0.925865	-2.69002	NA	NA	NA	NA	0.541261	-1.13932	NA	-0.875852	NA	NA
assay 0667	-1.88559	NA	-1.20093	-2.09745	-1.68269	NA	NA	-3.02961	-2.59071	-0.96149	-2.21698	-2.46717	-0.755751	-1.47723	NA	-1.94809	-1.93847	-2.72284	-1.53011	-1.73179	-2.36846	-2.35	-2.78071	NA	-2.00629	-1.97648	-2.86679	-2.10244	-1.56859	-1.61164	-2.1284	-0.748421	-1.27377	NA	NA	NA	NA	-1.94497	-1.34157	-2.28871	-2.68795	NA	-1.24519	-1.59576	-1.15009	-1.73109	-3.20613	NA	NA
assay 0668	NA	NA	NA	NA	-1.9581	NA	NA	NA	NA	-3.02213	-2.10658	-2.94391	NA	-3.02157	NA	NA	NA	NA	-1.74976	-2.31314	NA	NA	NA	-2.30129	-2.83266	NA	NA	NA	-2.39159	NA	NA	NA	NA	NA	NA	NA	-1.47497	-1.96877	NA	-1.49569	-2.41288	NA	-2.63322	NA	NA	NA	NA	NA	NA
assay 0669	NA	-1.60517	NA	NA	NA	NA	NA	NA	NA	NA	NA	NA	NA	NA	NA	1.50792	NA	NA	NA	NA	NA	NA	NA	NA	-2.15098	NA	NA	-3.19857	-1.6851	-2.18416	NA	NA	-3.01958	NA	NA	NA	NA	NA	NA	NA	NA	-2.72043	NA	NA	NA	NA	NA	NA	NA
assay 0670	NA	NA	NA	NA	NA	NA	NA	NA	NA	NA	-3.08367	NA	NA	-2.98866	NA	NA	NA	NA	NA	NA	NA	NA	NA	NA	NA	NA	NA	-3.02535	NA	NA	NA	NA	NA	NA	NA	-2.27577	NA	NA	NA	NA	NA	-1.81559	-1.55959	NA	NA	NA	NA	-2.25152	NA
assay 0671	NA	NA	NA	NA	NA	NA	NA	NA	NA	-2.50585	NA	NA	NA	NA	NA	NA	NA	NA	NA	NA	NA	NA	NA	NA	NA	NA	NA	NA	NA	-1.45473	NA	NA	NA	NA	NA	NA	NA	NA	NA	NA	NA	NA	NA	NA	NA	NA	NA	NA	NA
assay 0672	1.08873	2.07072	NA	NA	NA	NA	NA	NA	NA	NA	4.72856	-2.3658	NA	NA	NA	NA	NA	-2.50659	NA	-0.819223	NA	NA	NA	NA	NA	NA	-0.906139	NA	1.2154	NA	-0.327889	NA	-0.21398	NA	NA	NA	1.99544	NA	-0.513673	-2.77108	0.0481315	-2.61816	NA	NA	NA	NA	-2.55175	NA	NA
assay 0673	NA	NA	NA	NA	NA	NA	NA	NA	NA	NA	NA	NA	-3.0262	NA	NA	NA	NA	NA	NA	NA	NA	NA	NA	NA	NA	NA	NA	NA	NA	NA	NA	NA	NA	NA	NA	NA	NA	NA	NA	NA	NA	NA	NA	NA	NA	NA	NA	NA	NA
assay 0674	0.172285	1.00636	-0.132535	0.271509	1.4976	-0.469137	NA	NA	0.262415	NA	-0.322136	-0.923348	1.09918	0.206807	0.63305	NA	0.873687	-0.179732	1.0146	0.418589	2.06108	NA	-0.56197	-0.498031	0.810542	0.405206	0.877272	-0.305464	0.786457	0.231987	0.541959	0.753061	0.446971	-0.960617	-0.00784198	-2.13823	0.660097	-1.35781	1.03647	0.939895	0.399473	0.965164	-1.04149	0.148137	-0.177411	1.22806	-1.70075	-0.469493	-1.74778
assay 0675	NA	NA	NA	-0.820361	NA	NA	NA	0.766837	NA	-0.238181	NA	-2.76336	-2.34155	NA	NA	NA	NA	-0.276809	-0.300459	-3.13185	-2.14835	NA	NA	-0.613205	NA	NA	NA	NA	NA	-0.65953	-0.89585	-0.469651	NA	NA	NA	NA	NA	NA	NA	NA	-1.8404	NA	NA	-0.187492	-1.72185	-0.877492	NA	NA	NA
assay 0676	-0.306225	1.52806	0.475049	-1.49127	2.8276	-2.49359	-3.21267	1.84133	-0.600454	NA	-0.53517	0.0896431	1.13765	NA	NA	-0.0573652	1.40119	1.21032	NA	1.47964	1.57267	-0.589361	NA	0.458769	1.59743	-2.55632	NA	0.936104	-2.20568	-0.476705	-1.22857	NA	1.09668	0.554453	NA	1.36095	0.511126	0.55111	-2.85155	-0.829161	-0.375021	-0.316937	1.42044	0.905486	2.45117	NA	NA	-2.15571	NA
assay 0677	1.09009	1.15251	2.93395	1.82925	1.13335	1.24656	-1.7833	0.486071	1.8201	-1.57781	1.9408	0.807571	0.0907586	1.34324	2.03051	-1.28987	0.403549	3.11869	-2.3096	-1.19213	-1.19538	2.61064	1.07379	0.247643	1.33695	-1.72483	0.30455	2.15807	0.0653625	1.58792	-0.748877	-1.52195	2.12037	-0.639344	-0.727184	-0.847843	0.413716	-2.54903	0.711436	-0.775902	1.39964	0.921677	-1.40842	-0.439492	-1.49935	-1.07722	0.587934	2.36309	-1.07509
assay 0678	0.228075	-1.23533	-2.50017	NA	-1.10246	-0.98617	NA	0.921212	-1.99286	-1.76879	-0.205235	-2.35259	0.340289	0.375525	-1.75902	-0.767523	-0.811936	-0.176278	-3.29094	-0.433165	-0.0453798	NA	0.0947708	-1.34577	-1.89025	-1.49899	-0.65271	1.48493	NA	0.648454	-1.64208	-2.02893	-1.80386	0.0200988	0.163758	-1.32036	0.521452	-2.80958	-0.484291	0.732854	-0.041245	-0.685607	-2.26986	-2.65459	NA	NA	0.371309	-0.0376311	NA
assay 0679	2.15019	3.02048	2.33033	2.36214	3.05017	2.77767	4.2529	2.71102	2.71269	3.56665	2.82444	2.94083	3.14905	4.6375	2.68964	2.74843	2.7338	0.705729	2.60847	2.14674	3.11872	3.29034	2.0749	1.17239	0.644098	2.63966	3.54658	3.96684	3.06464	3.05093	2.44748	1.96896	3.10179	2.27039	2.01314	1.9986	0.246089	3.33737	1.91666	NA	2.74359	1.21567	3.71158	2.49176	2.6712	1.88547	2.90345	3.42868	2.50018
assay 0680	-1.02576	0.444087	-0.799588	-0.26861	-0.307033	0.548601	0.73457	NA	1.36006	-0.451454	0.420112	-1.88094	-1.64031	0.362175	0.0581537	-1.7845	0.419189	0.869986	-0.00884235	-0.000740086	0.373249	-1.28622	-1.01821	-0.633766	-0.766112	0.310185	0.898346	-0.250641	-0.611193	NA	-1.23693	-1.12311	-1.68594	-1.20788	-1.91005	-0.502659	0.47372	-1.03787	-2.38656	0.383459	0.416065	-1.43326	0.0842452	-1.3288	-0.220094	-1.32558	-1.12286	0.206036	-1.37947
assay 0681	NA	NA	NA	NA	NA	NA	NA	NA	-2.75855	NA	NA	NA	NA	NA	NA	NA	NA	NA	NA	NA	NA	NA	NA	NA	NA	NA	NA	-3.08459	NA	NA	NA	NA	NA	NA	NA	NA	NA	NA	NA	NA	NA	-1.65382	NA	NA	NA	NA	NA	NA	NA
assay 0682	0.0133511	0.00674907	-1.45737	-2.33137	-0.571366	-1.04266	NA	-3.17998	-0.465013	NA	0.279358	1.16432	-0.366164	-0.0729388	-1.03819	-1.05123	0.435519	NA	-1.47077	-2.20667	-2.19627	-0.907121	0.606531	NA	-0.779056	0.234382	-0.814752	-1.01203	-0.912022	-1.28766	-1.46669	NA	NA	-0.122163	-1.08784	-0.96891	-2.72228	-1.09286	-0.601825	0.333204	-0.920689	-2.16801	-0.235032	-1.08697	-1.1982	NA	0.792875	-0.187051	-1.90564
assay 0683	NA	NA	NA	NA	NA	NA	NA	NA	NA	NA	NA	NA	NA	NA	NA	NA	NA	NA	NA	NA	NA	NA	NA	NA	NA	NA	NA	NA	NA	NA	NA	NA	NA	NA	NA	NA	NA	NA	NA	-0.988986	NA	-1.51355	NA	NA	NA	NA	NA	-2.94403	NA
assay 0684	2.88555	0.834525	1.66135	2.92988	1.54108	2.41721	3.05744	-0.838991	2.01437	0.33446	0.430536	-0.640499	-0.380931	0.0536969	0.408208	-2.05889	-2.62422	1.45594	1.11095	1.08316	0.0646875	-0.364636	1.97226	2.36192	0.982776	-0.147084	2.03512	0.642109	2.92061	1.11721	1.69438	0.378338	1.74504	-2.6288	-0.213535	NA	-0.808048	0.676542	0.497079	0.757322	-1.27909	1.72712	-1.48168	2.60746	2.25135	NA	2.26723	1.6247	NA
assay 0685	1.32396	0.537461	-0.275231	0.465877	0.290534	-0.447809	-0.11631	-0.781128	0.348427	NA	-0.239134	-0.790931	-0.593411	0.478441	-0.00387125	-2.44531	-0.0950689	-0.825049	-1.44733	0.549973	-0.260057	0.368804	0.143792	0.0106165	-1.84787	0.932395	-0.0145812	0.836584	0.0558296	-0.576923	-0.557552	-0.938286	0.62704	NA	-1.06983	-2.36154	0.325314	-0.447258	0.174499	-2.74401	0.123931	-0.838394	-0.934832	-0.665725	-1.11148	-1.58709	-0.81399	-0.802821	-1.45937
assay 0686	1.42232	2.52566	0.709115	1.45693	2.56241	0.845848	0.413258	1.42061	2.47443	-0.208501	0.0348715	0.734285	2.46548	2.54335	2.30373	4.03995	3.39369	2.08275	0.348105	1.00487	1.57133	0.654705	1.12558	0.442002	1.99676	1.85378	2.6504	3.15333	1.64884	1.59953	2.01024	0.598844	1.6039	4.48967	3.56997	3.32022	2.16394	1.62875	2.24062	0.879411	1.11144	0.741007	1.00815	1.16062	1.94146	0.00840743	2.08777	2.08453	3.56662
assay 0687	-1.74727	-0.439151	-1.71836	0.0986991	-2.03932	-1.65116	-0.921226	NA	-1.37957	-2.61879	-1.41815	-2.91951	-1.90494	-1.67738	-2.17662	-1.32794	-0.787364	NA	-1.44937	-2.23453	NA	-1.80281	-1.16347	-0.102414	-1.76837	-2.21398	-1.01692	-3.23085	-2.02097	-1.72741	-0.780064	NA	-2.43982	-1.75963	-1.34639	NA	-0.217884	-1.41879	NA	-0.718563	0.877326	-1.22573	-1.77664	-1.04637	NA	-1.2802	-2.92153	-0.140763	-1.86999
assay 0688	-1.75836	-1.24853	NA	NA	NA	-0.825575	NA	NA	-2.06169	NA	NA	-2.08779	-3.28484	-0.146786	-1.85195	-2.97568	NA	-3.16115	NA	NA	NA	-2.31504	-3.11532	NA	NA	2.02365	0.526526	0.223112	-1.17404	NA	NA	NA	-0.535384	NA	NA	NA	NA	-1.11347	-2.25359	NA	NA	NA	NA	-2.96422	-1.42241	NA	-0.567227	1.53224	NA
assay 0689	NA	NA	NA	NA	NA	-1.04899	NA	NA	NA	NA	NA	NA	NA	-3.07064	NA	-0.215368	NA	NA	NA	NA	NA	-2.21094	NA	NA	NA	NA	NA	NA	-2.4488	NA	NA	NA	NA	NA	NA	NA	NA	NA	-2.17788	NA	NA	NA	NA	NA	NA	NA	NA	NA	NA
assay 0690	NA	NA	NA	NA	NA	NA	NA	NA	NA	NA	NA	NA	NA	NA	NA	NA	NA	NA	NA	NA	NA	NA	NA	NA	NA	NA	NA	NA	NA	NA	NA	NA	NA	NA	NA	NA	NA	NA	NA	NA	NA	NA	NA	NA	NA	NA	NA	NA	-1.98483
assay 0691	-0.259831	-0.276443	0.360558	1.44745	0.736553	1.44307	3.09675	1.78539	1.14912	2.7083	-0.432316	0.213831	0.91459	0.942045	-0.567239	0.693972	1.13635	1.47365	1.60125	0.804304	-0.0331253	0.301664	-0.292367	0.923418	-0.171476	-0.406232	-2.11747	-0.068888	0.333145	0.559406	0.686664	-0.313998	0.826246	-0.0145425	-0.0631694	-1.19901	0.659884	0.0181402	-1.08449	1.28751	1.13647	0.923159	-0.274134	0.613433	-0.0121682	1.88232	-0.0520307	1.24842	1.17362
assay 0692	-1.86123	-0.485809	NA	-0.963376	-1.14723	-0.507897	-2.30987	-1.39559	-0.50073	-2.51425	-0.614468	0.107107	-0.187953	-1.10766	0.950714	0.882265	3.88708	NA	-3.00109	-2.17314	-1.16454	0.779294	0.961315	-0.504486	-1.88267	-0.0870982	-2.3634	0.0681837	0.598384	-1.30401	-2.28448	-0.133486	-1.1827	1.81218	1.73557	1.55092	NA	-1.20888	-1.22774	-0.789506	-2.03092	-1.73948	-1.55746	-1.0905	NA	NA	-0.789559	1.61828	1.7437
assay 0693	NA	NA	0.635148	NA	NA	-2.52647	NA	-2.27851	NA	NA	NA	-1.2549	NA	NA	NA	-0.119339	-0.559871	1.32732	NA	-2.20328	NA	NA	-2.60587	NA	NA	-1.45288	NA	NA	NA	-0.477753	NA	NA	-1.43825	NA	NA	NA	NA	-0.534548	NA	-0.227366	NA	0.496563	NA	0.677125	0.813558	-2.70742	NA	-3.24021	NA
assay 0694	-1.07553	-1.4246	-1.61969	-1.94945	-0.338932	-0.711133	0.458843	-0.300565	0.64951	-0.681127	0.327478	-1.38719	0.59502	-0.808069	0.151648	0.70247	-0.237079	-0.117885	-0.0648057	-1.39111	-1.07866	-0.803038	-1.55144	-0.971275	-0.159809	-0.237123	-1.59895	0.213253	-1.24802	-0.753551	-1.01432	-1.1481	-0.4357	-2.09445	-1.12779	-0.469574	-0.784973	-0.204265	0.286566	-1.29279	-0.982838	0.0909004	-0.188424	-0.658126	-0.0732259	-0.476994	-0.25403	0.16542	-1.23842
assay 0695	NA	-1.62544	-2.38813	0.0365817	-2.26651	-2.3964	NA	NA	-1.64424	-1.54865	NA	-2.58192	-1.2286	-1.59998	NA	-2.37873	NA	-1.62847	-0.786174	NA	-0.942021	-2.66767	NA	NA	NA	-2.68937	-1.93272	NA	NA	-1.85064	-1.56537	NA	-2.74723	-2.46289	-2.35987	NA	NA	NA	-1.08282	-1.10365	-1.36646	-2.03532	-1.57241	NA	NA	NA	-2.06154	-2.04192	NA
assay 0696	-1.93175	-0.943404	-1.54649	-1.91195	-0.0751056	-2.14978	NA	0.638987	-0.713939	-2.20641	-0.289972	-0.456026	-0.904401	-0.486955	-1.74828	-1.38401	-1.82334	-0.902034	-1.45385	-0.293003	-1.64846	-0.955881	0.902328	-0.021856	-0.829787	-0.193791	-2.09787	0.692087	-0.785475	-0.156523	-1.5753	-2.00054	-0.704877	-2.23905	-1.81964	NA	-1.08274	-1.23697	-0.268428	-0.831822	-0.711042	-2.00474	-0.849059	-1.01079	-1.93044	0.503454	0.390748	-0.625426	NA
assay 0697	NA	-0.963806	-0.876508	-0.813242	-1.48612	-1.81847	NA	-3.30249	0.140536	-3.28849	-3.23317	-1.50398	-1.94463	-1.62605	-1.02097	NA	-2.58594	-0.858521	-2.40385	-1.8422	NA	-1.12039	-0.983662	-0.715635	-1.30153	-1.3827	-0.531267	-0.414026	-2.25287	NA	NA	NA	-1.99987	-1.61496	NA	-1.3398	NA	-2.71829	-1.89057	-2.17556	-0.342944	-2.85858	-1.87423	-2.10882	NA	NA	-1.56833	-1.54355	-2.06172
assay 0698	1.66721	2.88913	2.65796	1.83005	3.20148	2.21485	-0.209714	2.48217	3.63613	1.42425	3.06493	3.18814	3.31659	3.85595	2.76914	2.74978	3.68579	1.99445	1.10267	2.59035	2.41371	3.01484	2.61211	1.83307	0.510045	2.90429	2.61144	4.20185	2.84151	2.82862	3.25926	-0.655596	3.22149	3.14612	3.39128	2.18328	2.83219	3.10403	3.73868	3.68787	4.27538	3.41582	3.70533	3.332	1.42201	2.65026	3.35242	4.64823	3.46265
assay 0699	NA	NA	NA	NA	NA	-1.4657	NA	-3.08711	-3.15967	NA	NA	NA	NA	NA	NA	NA	NA	NA	NA	NA	NA	NA	-1.81047	NA	NA	NA	-1.93187	-0.280913	NA	-0.966796	NA	NA	-1.05981	NA	NA	NA	-2.12057	NA	NA	NA	NA	-1.62294	NA	-2.90255	NA	NA	NA	NA	NA
assay 0700	NA	NA	NA	NA	NA	NA	NA	NA	NA	NA	NA	NA	NA	NA	NA	NA	NA	NA	NA	NA	NA	NA	NA	NA	NA	NA	NA	NA	NA	NA	NA	NA	NA	NA	NA	NA	NA	NA	NA	NA	NA	NA	NA	NA	NA	NA	NA	NA	NA
assay 0701	0.0509774	-0.565363	0.277011	NA	0.393963	0.516029	0.83947	1.0234	-0.641954	NA	-0.0739004	-1.0553	0.565133	0.895668	-1.10296	0.703821	1.39199	0.585315	NA	-0.0260945	0.748075	0.288923	-0.279155	-0.351768	-2.72329	0.963347	-1.25092	0.432285	-0.441206	1.51257	-1.65688	-0.59951	0.998239	0.16677	0.0745411	0.246391	-1.09058	-0.0332621	-0.337531	-0.0258409	0.0848899	1.5317	-1.95693	0.179692	-0.493927	-0.7866	-0.519751	2.03397	1.85195
assay 0702	0.112959	0.176034	0.522469	0.0721336	1.00092	0.611933	-1.45666	1.43266	1.16349	NA	0.852596	0.649459	1.06896	0.938688	-0.0579503	0.553648	-0.106683	0.645759	0.70014	0.0778579	0.411671	0.555936	0.226863	0.137396	0.427458	0.368039	0.47613	1.03467	-0.231648	1.23993	0.546464	0.641475	0.560615	-1.58423	-1.24382	-0.112038	0.89966	0.234123	0.221921	0.304777	0.501817	0.604975	-0.109574	0.19473	0.856032	0.0472887	1.21892	1.50434	-0.0280321
assay 0703	NA	NA	NA	NA	NA	NA	NA	NA	NA	-2.66443	-2.19651	-1.97878	NA	NA	-2.36358	NA	NA	-2.6458	-2.80683	-1.08349	NA	NA	NA	NA	NA	NA	NA	NA	NA	-1.84194	-2.21691	NA	NA	NA	-2.37712	NA	-2.59503	NA	NA	NA	NA	-1.61816	-2.26001	-1.84923	-1.35169	-1.68986	NA	-2.64223	NA
assay 0704	-0.411057	-0.842583	0.475325	0.142795	0.183132	-0.209633	2.05715	0.402009	0.23518	0.0986638	0.0630358	-0.801297	0.765514	0.606163	-0.457769	0.383588	-0.142127	0.792232	0.433873	0.482666	0.144054	0.174322	0.652063	-0.435244	-0.0985846	-0.186246	-0.427574	0.867599	-0.655655	-0.762296	-2.36733	0.505451	-0.534194	-0.740477	-1.54962	-0.274992	0.150815	0.44802	-0.318519	0.273998	-0.629511	-0.774033	-0.671183	-0.360257	0.0042678	0.716527	0.393612	0.150712	-0.631001
assay 0705	-2.00598	NA	-2.1406	-2.28031	-2.03229	-1.77438	-1.6124	-1.25176	-1.22084	-1.66197	-2.10155	-1.88297	-1.16784	-1.69606	NA	-1.24774	-1.64017	-3.01505	-1.53973	-2.83384	-1.7961	-1.40231	-2.07642	-1.76631	NA	NA	-2.22204	-2.36907	-2.07365	-2.22783	-2.45679	-1.70602	-2.03383	NA	-2.14585	NA	NA	-1.33482	-1.79318	-2.44137	-2.86745	-0.852036	-2.43291	-2.02518	-2.41555	-0.99462	-1.07577	-1.17201	-2.09552
assay 0706	NA	-1.90971	-1.90942	-0.394091	-0.116699	-0.770638	-1.77002	-0.498603	-0.430294	-0.702256	-0.519051	-0.625582	-0.395896	-0.347769	-1.04597	-1.99176	-0.402318	-0.746688	-1.48554	-0.474699	-0.769425	-1.02751	-1.28974	-1.17518	-0.669169	-1.07716	-0.71883	-1.2827	-1.0472	-1.5619	-1.132	-0.993944	-0.727276	-1.85946	-1.8043	NA	-2.30331	-0.534456	-1.91663	-0.0529548	-1.59865	-1.5817	-1.83225	-0.75344	-0.206639	-1.9917	-1.31291	-0.622129	-0.750864
assay 0707	NA	NA	NA	NA	NA	NA	NA	NA	NA	-0.00580927	NA	NA	NA	NA	NA	NA	NA	-0.857738	0.342724	NA	-2.5819	NA	NA	NA	NA	NA	NA	NA	NA	NA	NA	NA	NA	NA	NA	NA	NA	-2.46127	NA	NA	NA	NA	NA	NA	NA	-0.571084	-3.17168	NA	NA
assay 0708	3.3237	4.26864	2.65261	1.34229	3.00449	2.86125	2.07941	3.66893	4.06391	2.79694	3.82973	2.25527	3.78705	3.23736	3.48433	3.1753	2.39114	3.03266	2.4284	1.1435	2.95969	1.76525	2.69986	2.89644	2.35058	3.2907	3.10585	4.28484	3.75274	3.215	3.45205	-0.174958	2.42124	3.05134	2.07277	2.34871	2.88548	3.72375	2.55075	3.43474	2.62333	3.07833	3.73052	2.4372	4.33282	3.3078	2.51336	3.00453	2.76735
assay 0709	2.21848	4.50408	3.00735	1.55257	2.43184	2.74984	3.23252	2.60296	3.1447	NA	1.71106	1.71084	2.88828	1.78182	3.60064	2.6489	3.1191	3.2878	NA	2.27785	3.26148	3.03206	2.44068	2.81842	0.970469	2.01792	3.87125	3.24781	3.71348	3.23879	2.57343	0.549551	2.02999	2.84573	3.87616	2.5225	2.36312	2.71068	4.27613	2.29695	3.82793	2.8532	2.05244	2.94124	2.05018	2.55705	3.06873	2.89433	4.58922
assay 0710	-2.56304	0.0308026	-0.485517	-0.950686	-0.831568	-0.760923	0.653296	0.722011	-0.772878	0.169163	0.0691278	-1.36335	-0.360936	0.146301	-1.26531	-0.0318564	0.0258284	0.0295838	-0.143089	-0.825512	0.242222	-0.0993865	0.148649	-0.431778	-1.32662	-0.319974	0.0751366	0.717735	-0.815352	-0.638201	0.024871	-1.29111	-0.454312	-0.384246	-0.910835	-1.14583	-1.21754	1.07508	0.470449	-0.270264	0.825216	-0.136322	0.100095	-0.0713627	-0.463332	0.497091	0.655485	0.37202	-0.718414
assay 0711	NA	NA	NA	NA	NA	NA	NA	NA	NA	NA	NA	NA	NA	NA	NA	NA	NA	NA	NA	NA	-2.73129	NA	-3.02696	NA	NA	NA	-2.08764	NA	NA	NA	NA	NA	NA	NA	NA	NA	NA	NA	-2.90183	NA	NA	NA	NA	NA	NA	-2.58455	NA	NA	NA
assay 0712	NA	-1.53798	NA	NA	-2.77558	NA	NA	NA	-1.63951	NA	-3.23723	-1.36806	-1.98819	-2.94355	-2.38	NA	NA	NA	NA	-2.57621	NA	NA	NA	-1.86242	NA	-2.44233	-0.89228	NA	-2.19284	-2.25136	-1.78762	-2.36073	-2.17227	-2.53315	-2.38518	-1.16019	NA	-2.79699	-1.4368	-1.26517	-2.1178	NA	-2.98661	-0.97386	-1.95906	NA	-3.21579	-1.54799	NA
assay 0713	-2.26063	-0.73017	-2.30692	-2.29417	-1.0359	-1.85646	NA	NA	-1.16573	NA	-1.44889	-0.124068	-2.18064	-1.40006	-2.09257	NA	-1.91616	NA	NA	-3.06808	NA	NA	NA	NA	NA	-2.25403	-1.66588	-1.53593	-2.05664	NA	-1.17494	NA	-1.33051	NA	NA	-1.49235	NA	-2.6853	NA	NA	NA	NA	-1.40713	NA	NA	NA	NA	-1.08401	NA
assay 0714	-0.894198	-1.95644	0.600602	-1.18609	-0.108078	-0.281843	0.804617	0.821768	0.482851	0.215247	0.274342	-0.394331	0.510242	0.78842	-0.957506	0.489887	-0.118022	0.898501	-0.340019	-0.553293	0.651449	0.103036	-0.102109	0.232662	-1.42015	-1.08538	-0.575391	0.904241	-0.546772	0.0102693	0.268926	-0.653122	-0.475007	-0.919652	-1.35832	-1.00459	-0.498768	0.26385	0.259707	-0.151821	1.11141	-0.3697	0.197578	-0.200566	-0.0724095	0.218889	0.298374	0.334334	-0.053116
assay 0715	-0.19047	-0.0970029	-0.124562	0.471782	0.922004	-0.0705833	0.119108	2.47623	1.07191	0.157839	0.520277	0.334205	0.87008	0.852277	-0.618175	0.197193	-0.954859	0.588326	-0.867546	1.55365	0.336338	0.0635599	0.218768	1.4988	0.275799	-1.98365	0.4703	0.433275	0.360544	0.762669	1.55238	0.794754	1.64282	-1.72549	-1.21405	-1.11491	0.717686	-0.343933	-0.499154	-0.466521	2.35262	0.184156	0.789918	1.18636	0.542226	0.877436	0.819481	0.308463	-0.44149
assay 0716	NA	NA	NA	NA	NA	NA	-1.71463	NA	NA	NA	NA	NA	NA	NA	NA	NA	NA	NA	NA	NA	NA	-0.650809	NA	NA	-2.63553	NA	NA	NA	NA	NA	NA	NA	NA	NA	NA	NA	NA	NA	NA	NA	NA	-2.5771	NA	NA	NA	NA	NA	NA	NA
assay 0717	NA	1.13222	3.2143	0.128463	-2.15936	-2.58312	0.415073	-1.91655	-2.89606	NA	NA	NA	-1.8613	NA	0.669169	NA	NA	-2.22419	NA	-2.87672	NA	-1.84089	-2.66316	NA	NA	NA	NA	-2.86739	-1.80325	0.337496	NA	NA	-0.0872322	NA	NA	NA	0.361361	NA	1.91499	-2.63593	-0.290703	3.73541	0.24375	NA	NA	NA	NA	NA	NA
assay 0718	NA	2.00656	3.77316	NA	5.57288	-0.910378	NA	NA	-2.12323	NA	NA	-1.38523	NA	2.83189	-2.46124	-0.531815	NA	NA	NA	NA	NA	NA	NA	NA	-1.90979	-1.97428	-2.47254	NA	NA	1.58942	NA	NA	NA	NA	NA	NA	NA	4.9689	-2.9618	NA	-0.155345	-0.590787	NA	-3.01097	5.2486	NA	NA	NA	NA
assay 0719	NA	NA	NA	NA	NA	NA	NA	NA	NA	NA	NA	NA	NA	NA	NA	NA	NA	NA	NA	NA	NA	NA	NA	NA	NA	NA	NA	NA	NA	NA	NA	NA	NA	NA	NA	NA	NA	NA	NA	NA	NA	NA	NA	NA	NA	1.07496	NA	NA	NA
assay 0720	NA	NA	NA	NA	NA	NA	NA	1.49152	NA	NA	NA	NA	NA	-3.47266	NA	NA	NA	NA	NA	NA	NA	NA	NA	-2.50388	NA	NA	NA	-0.483391	NA	-1.28315	NA	NA	NA	NA	NA	NA	NA	-1.17541	NA	-0.72594	NA	NA	NA	-2.15944	NA	NA	NA	-2.84753	NA
assay 0721	NA	NA	NA	NA	-2.09354	NA	NA	NA	-1.68787	NA	NA	NA	NA	-3.15107	-2.35778	2.76082	NA	NA	NA	NA	NA	NA	NA	NA	NA	NA	-0.79828	NA	NA	-1.71495	NA	0.152494	NA	-0.535523	-0.26803	-0.657042	NA	-2.03041	NA	NA	NA	NA	-1.66709	NA	NA	NA	NA	NA	NA
assay 0722	-0.331808	0.863501	-0.991813	NA	-2.48914	-1.44641	NA	NA	0.254439	-1.29857	NA	-1.61295	-2.60879	-0.176279	NA	-2.246	1.8963	-0.013281	NA	NA	NA	0.631071	-2.29996	NA	NA	-0.443065	0.328854	0.291778	-0.162333	0.0392762	NA	NA	1.89403	0.783618	0.170206	0.249081	-0.276767	NA	-1.51253	NA	NA	-1.6978	NA	NA	NA	NA	0.117836	-0.0923758	-0.647408
assay 0723	NA	NA	NA	NA	-1.81818	NA	NA	NA	-2.5582	-3.19718	-3.24201	-2.12975	NA	-3.49079	NA	NA	NA	NA	-1.3231	NA	NA	NA	NA	NA	NA	NA	NA	-2.27332	-1.18925	NA	NA	NA	-2.59619	NA	NA	NA	-2.55102	NA	NA	-2.28398	-3.00359	NA	-3.1973	NA	NA	NA	-1.85337	-2.6827	NA
assay 0724	-1.76838	-1.8481	-2.08005	-1.67618	-0.760462	-2.44481	-2.48252	NA	-1.89452	-0.180652	-0.356196	-1.51482	-1.8687	-1.51497	-1.68296	-1.43082	-2.03705	-1.93782	0.429316	0.0128917	-0.703386	-3.12307	-1.07764	-1.80952	-1.23924	-2.63167	NA	-3.17122	-2.00907	-1.34719	-1.18029	-1.51961	-1.50585	-1.98357	-1.70865	-0.908234	-2.59182	-2.69923	-1.47258	-1.69979	-1.85384	-1.81338	-1.81335	-1.59996	NA	-0.215145	-1.43061	-2.0554	-1.97349
assay 0725	-1.77646	NA	NA	-0.839251	NA	-2.09981	NA	-0.105848	-1.84003	-1.67724	1.38493	2.51546	-0.7242	-2.96511	-1.60855	-1.73	NA	-1.14052	NA	NA	NA	NA	-0.969512	0.495159	-0.613213	-0.00312716	NA	-2.55035	NA	-2.17195	-1.69498	NA	-1.25013	NA	NA	NA	0.578441	NA	-1.35784	-2.62968	0.912277	-0.651622	NA	0.163626	NA	NA	0.0780514	NA	-1.00211
assay 0726	-2.56067	-1.20611	NA	NA	NA	NA	NA	NA	-2.59456	0.755608	NA	NA	NA	NA	NA	NA	NA	NA	0.270741	NA	NA	NA	NA	NA	NA	-2.20965	-0.917233	-3.05505	NA	NA	NA	-1.99382	NA	NA	NA	NA	NA	-2.44666	NA	NA	NA	NA	NA	NA	-2.19487	-0.135889	0.145767	NA	NA
assay 0727	-0.864987	-0.929582	-0.368426	-2.42642	-0.317161	-0.0642321	-1.53864	NA	0.138233	NA	-1.637	0.106905	-1.3701	0.227532	-0.383724	-0.0338057	-0.0224006	0.445188	-0.586006	-0.955023	-0.286655	-1.25273	0.82014	-0.673042	-1.53326	-1.52538	-1.16378	0.992883	0.130832	0.849007	-1.27736	-0.566291	0.0299878	-0.468687	-0.679826	-0.634602	-1.10246	-1.05793	-1.31309	NA	-1.13971	-1.58944	-0.266226	-0.14076	-0.400238	-2.57147	1.35461	0.0723181	-1.91072
assay 0728	0.517503	0.320653	0.30201	-2.33704	0.399441	-1.08497	NA	-0.459134	1.10549	0.0378976	-0.143894	1.35776	-0.130242	NA	NA	-0.289377	-1.34077	-1.81723	-1.58808	-0.728001	0.304561	-0.47228	1.65866	0.721884	0.553854	-0.803035	-1.24245	0.362179	0.994759	2.36599	-0.453705	-0.783514	0.0523523	-0.372186	-2.05781	-0.471292	-1.30731	-1.52536	-1.94421	0.00126247	1.5291	-0.439474	-0.624117	0.953915	-1.60483	-2.23446	0.869326	-1.84815	-1.44625
assay 0729	NA	NA	NA	NA	NA	NA	NA	NA	NA	NA	NA	NA	NA	NA	NA	NA	NA	NA	NA	NA	NA	NA	NA	NA	NA	NA	NA	NA	NA	NA	NA	NA	NA	NA	NA	NA	NA	NA	NA	NA	NA	NA	NA	NA	NA	-2.0431	NA	NA	NA
assay 0730	0.351525	-0.0789119	NA	NA	-1.09454	-0.0737421	NA	-3.30133	1.52593	NA	NA	NA	0.742522	0.574317	-0.734359	NA	NA	0.616322	NA	NA	-1.47101	0.753216	-0.117978	NA	NA	1.26774	1.11098	NA	-0.555144	NA	NA	NA	NA	NA	NA	-1.95303	NA	-2.79195	-2.66512	-1.68816	NA	-1.58921	NA	NA	-2.30647	2.60715	0.931232	-0.834363	-2.20858
assay 0731	NA	NA	NA	NA	NA	NA	-0.789794	NA	NA	NA	NA	NA	NA	NA	NA	NA	NA	NA	NA	NA	NA	NA	NA	NA	NA	NA	NA	NA	NA	NA	NA	NA	NA	NA	NA	NA	NA	NA	NA	NA	NA	NA	NA	NA	NA	NA	NA	NA	NA
assay 0732	NA	NA	-0.198209	NA	-0.145792	-0.110636	NA	0.0477724	0.265511	NA	NA	NA	1.10282	0.204569	-0.938749	-0.0631579	-1.88134	-2.20419	NA	NA	-0.561949	NA	0.530025	-2.21886	NA	-2.27874	NA	-0.250216	NA	-1.59961	-1.68729	NA	NA	NA	NA	NA	NA	-2.64642	0.667367	-1.2264	NA	NA	NA	-2.18183	-1.06256	NA	NA	NA	NA
assay 0733	NA	-1.84643	2.16965	4.16347	NA	-1.06769	NA	NA	NA	NA	NA	NA	4.0788	-1.06298	0.629861	-2.57837	NA	NA	NA	NA	-0.715674	NA	NA	NA	-1.29001	NA	NA	-1.32425	NA	NA	NA	NA	-1.52495	NA	-0.530249	-1.79495	NA	-1.96259	-0.409981	-1.18002	-2.08792	NA	-1.75831	-2.37637	-0.519191	NA	NA	-2.38713	NA
assay 0734	-2.45962	0.602254	-2.21394	-0.420658	NA	0.173225	0.182776	0.0836092	-2.90331	NA	1.54863	1.02716	2.6868	-1.56344	-0.513244	-2.89027	NA	-0.397563	NA	-0.783455	NA	-3.13658	0.808471	0.0312846	1.51187	-0.923331	-0.504548	NA	-1.31123	0.634077	-0.519392	NA	0.421758	NA	NA	NA	1.33912	NA	NA	NA	0.242992	1.31869	NA	-1.42672	NA	-1.54139	0.627636	-1.10906	NA
assay 0735	3.36727	4.0901	-1.23072	2.49039	0.396738	2.93434	NA	2.65285	3.21733	3.0823	5.17808	5.11167	4.67967	5.15336	4.09922	NA	3.38227	2.61775	3.38015	1.14458	2.36529	3.31273	NA	3.65956	3.52554	2.38251	1.42046	5.0942	4.38595	2.436	4.37857	-2.16286	4.36363	3.5378	2.90234	3.06794	2.43475	-0.567287	-1.8583	NA	3.49312	2.86449	6.46131	2.11212	-0.0175846	NA	-2.10825	4.26845	3.90169
assay 0736	NA	NA	NA	NA	NA	NA	NA	NA	NA	NA	NA	NA	NA	NA	NA	-1.65808	NA	-2.73859	NA	NA	-2.7837	NA	NA	NA	NA	NA	NA	NA	NA	NA	NA	NA	NA	NA	NA	NA	NA	NA	NA	-2.29339	NA	NA	NA	NA	NA	NA	NA	NA	NA
assay 0737	-1.5938	-0.876216	-0.453551	-1.70143	-0.0980968	-1.88054	-1.40852	-0.867702	-0.436503	-0.233982	-0.969467	-0.0838341	-0.17681	-0.489302	-1.97462	-1.48407	-1.90263	-0.232421	-1.2089	-1.3248	-1.12158	-1.91805	-1.4351	-1.50626	-1.11949	-2.11806	-1.06794	-0.1756	-2.40606	-1.65175	-0.968661	-1.54898	-1.37817	-0.715794	NA	NA	-1.05129	-0.74614	-2.62538	-0.919913	-1.73798	-0.331955	-0.324492	-1.53015	-1.04821	-1.68868	-1.24275	-1.38083	-2.17176
assay 0738	NA	NA	NA	NA	-2.81778	NA	-2.68188	NA	NA	NA	NA	NA	NA	NA	NA	NA	NA	NA	NA	NA	NA	NA	NA	NA	NA	NA	NA	NA	NA	NA	NA	NA	NA	NA	NA	NA	NA	NA	NA	NA	NA	NA	NA	NA	NA	NA	NA	NA	NA
assay 0739	0.305414	1.14399	-0.254872	-0.918958	0.572153	0.181642	1.39979	-1.02353	0.35466	-1.39572	0.686752	1.71308	3.33342	0.481541	0.498387	0.45521	-0.336972	0.525388	-0.234779	1.1232	-0.498902	1.11065	2.20846	0.0626719	1.12371	1.05165	-0.238649	0.805042	-0.386397	-0.292176	-1.44332	0.256441	0.976571	-0.90178	-0.699971	-1.5044	-1.74432	-0.412746	-0.323516	-1.33766	-0.690913	-0.677013	0.163181	-1.30777	0.248723	0.194792	1.0355	0.639798	-0.609188
assay 0740	-1.91968	NA	-1.73596	-2.44236	NA	NA	-1.11132	-2.54733	-1.4173	-1.26902	-1.80075	-1.686	1.21904	-1.7919	NA	NA	-1.9045	-0.456554	-1.17472	-1.17613	-1.68338	-0.903235	-0.600667	-1.45538	NA	-1.93102	-1.7936	-0.40943	NA	NA	NA	-2.33445	-1.98309	-1.59724	-1.75314	-1.81196	-1.6872	NA	-1.89336	NA	NA	-2.11517	-1.03173	-2.19967	-2.50714	-1.3466	NA	-0.429116	-2.003
assay 0741	-1.77583	-0.768237	-0.785237	-2.08691	-0.434339	-0.0925047	0.21905	-0.248506	0.61274	0.0556797	-0.0897505	-0.234482	1.47123	0.607895	-0.829572	0.00321597	-0.72537	-0.581279	-1.27617	0.582729	-0.786932	1.0112	1.10824	-0.379334	-0.936728	-1.9132	-0.565702	1.72974	-0.189127	0.433344	0.358501	-0.830895	-0.231749	-0.961404	-1.95342	-2.29191	-1.90771	-0.160967	0.948279	0.605514	-0.788086	-0.204874	0.307895	-1.6617	0.59596	-1.46923	0.879009	0.711272	-0.175898
assay 0742	0.0104787	-0.165815	0.0705551	-0.954232	-1.73638	0.179582	0.19355	-3.17022	0.113227	-2.1201	-0.376785	1.07825	1.82102	-0.148578	-1.50047	-2.63136	-2.09064	-0.291531	-1.43172	-1.35312	-0.280522	0.632842	1.06853	-2.36411	-0.513557	0.287425	0.173233	0.577963	-2.27587	-1.02448	-0.398009	-0.921326	-0.0927836	NA	-1.92602	-2.01075	-1.18862	-0.2687	-0.604926	-0.894364	-1.04583	-0.444349	-0.247456	-1.23271	-0.25936	NA	1.04878	0.343091	-1.6631
assay 0743	2.27752	2.92744	0.103032	NA	0.958704	-0.199208	NA	-3.16013	NA	NA	-3.09543	NA	1.07906	1.65556	-0.513198	NA	NA	-2.21606	NA	NA	NA	1.44741	0.138114	NA	NA	1.86335	2.79221	1.41755	0.149841	NA	NA	NA	NA	NA	NA	NA	NA	-2.54514	0.751298	-0.882982	-2.03078	NA	NA	-2.64229	-0.313886	NA	2.37251	-2.29071	NA
assay 0744	NA	-2.51577	NA	NA	NA	NA	NA	NA	NA	NA	-2.2577	NA	-2.75418	NA	-1.36832	NA	NA	NA	NA	NA	NA	NA	NA	NA	NA	NA	NA	-1.64544	-2.36381	-1.65903	-2.71133	NA	NA	NA	-2.40411	NA	NA	NA	NA	NA	NA	NA	NA	NA	NA	NA	NA	-1.28659	NA
assay 0745	NA	-2.14084	NA	NA	-1.72106	-2.57361	NA	-3.17215	-2.85944	NA	NA	-1.96701	-2.44639	NA	NA	NA	NA	-3.33032	-3.14189	-2.14742	NA	NA	-1.7371	-2.66778	NA	NA	-2.31749	NA	NA	NA	-2.51384	NA	-2.04215	NA	NA	NA	-1.79878	NA	-1.58047	-0.876576	-2.65189	-2.84829	-1.55199	NA	NA	NA	-1.70215	-3.17337	NA
assay 0746	NA	0.943015	1.15688	0.97569	2.56273	1.24618	NA	NA	1.95301	NA	0.327295	0.330301	2.20033	-0.63318	-1.96238	NA	-2.16971	1.96702	NA	1.90311	0.929088	0.126039	0.265289	0.866846	0.299317	-0.713767	0.801672	1.67278	0.790592	2.00539	1.15618	NA	1.71794	NA	NA	NA	1.29879	2.74859	1.54784	0.922519	3.6034	0.387045	2.53636	2.18537	1.56806	NA	0.202946	0.203238	NA
assay 0747	NA	NA	NA	NA	0.0816785	NA	-0.570625	-1.39814	NA	-2.35743	-2.76776	NA	NA	NA	NA	-0.879774	NA	-0.799677	-1.22121	NA	NA	-2.93652	0.203972	NA	-0.0565848	NA	NA	NA	NA	1.00232	0.764436	NA	-0.0468451	NA	NA	NA	NA	NA	NA	NA	NA	1.02472	1.05094	0.365998	NA	NA	NA	NA	-2.32706
assay 0748	-2.0104	-2.14024	NA	NA	NA	NA	-2.4189	NA	NA	NA	NA	NA	-1.54226	NA	NA	NA	NA	NA	NA	NA	-2.68004	NA	-3.07801	NA	NA	NA	-2.7115	NA	NA	-2.13378	NA	NA	-1.3607	NA	NA	NA	NA	NA	NA	-2.54958	-2.59998	NA	-3.32	NA	NA	NA	NA	NA	NA
assay 0749	NA	NA	NA	NA	-0.654286	-2.34231	NA	NA	NA	NA	NA	NA	-3.01074	NA	-2.4605	NA	NA	NA	NA	NA	-2.52041	NA	-0.85072	-0.676054	NA	NA	NA	-2.98178	-2.0123	NA	NA	NA	0.367902	NA	NA	NA	-2.6193	NA	NA	NA	NA	-1.48107	NA	-1.30121	NA	NA	NA	NA	NA
assay 0750	1.82053	1.3818	1.20102	0.832756	0.951906	0.85823	-0.709383	0.780196	1.19317	2.05971	1.31693	1.58994	NA	0.47049	0.721124	0.925158	1.15848	0.684926	NA	0.900551	0.018936	0.783176	1.51265	1.08593	1.7422	0.324861	0.502365	1.48689	0.140258	1.62032	0.463678	2.58202	1.75165	-0.368213	-0.495462	-1.96851	0.817943	0.597986	1.01989	0.68061	0.86255	0.878063	0.364324	0.471555	0.863158	0.524248	NA	NA	-0.464466
assay 0751	-1.007	-1.44436	-2.11014	NA	-1.57994	-1.59998	NA	NA	NA	-2.02311	-1.36994	0.0677315	-1.00484	-3.15903	-0.383576	NA	-3.05946	NA	-0.224001	NA	-1.48528	-1.79138	1.43531	-1.40724	-0.631813	0.033061	-0.232113	0.239841	NA	NA	-0.837235	-1.40887	0.245723	NA	-1.17182	-1.9011	NA	NA	0.366289	-1.06097	NA	-0.854745	NA	NA	-1.43228	-0.215583	-1.01031	NA	NA
assay 0752	-1.35109	-1.51206	-1.62724	NA	-2.04178	-1.5017	-1.86452	-2.61141	-1.45384	NA	-3.05042	-1.81019	-2.10877	-2.46912	-1.48411	-1.72044	-1.48276	-0.575715	NA	-2.74023	-1.83384	-1.78012	-0.766433	-2.86476	-1.49048	NA	-0.540588	-1.89123	-1.30802	-2.13426	-2.39126	NA	-0.379362	NA	NA	NA	NA	-1.36031	-1.39388	-2.50581	-3.06193	-0.518357	-0.718317	-1.5983	-0.415902	NA	-3.01294	-1.13054	NA
assay 0753	NA	NA	NA	NA	NA	NA	NA	NA	NA	NA	NA	NA	NA	NA	NA	NA	NA	NA	NA	NA	NA	NA	NA	NA	NA	NA	NA	NA	NA	NA	NA	NA	NA	NA	NA	NA	NA	NA	NA	NA	NA	NA	NA	NA	NA	NA	NA	NA	NA
assay 0754	2.20585	1.65044	1.77876	4.80346	4.23601	3.71929	2.95653	2.27807	1.89887	-0.373551	2.99412	2.64108	4.77801	3.38768	2.94763	1.51309	2.04493	3.72081	4.17122	2.67827	1.55285	0.305009	4.70991	2.93663	3.18831	2.18981	1.98258	3.73545	1.52919	3.99041	2.55422	3.32704	3.15605	3.02147	0.476822	3.04494	4.71589	2.89441	0.598895	3.21059	2.42161	4.7518	3.99327	3.20279	3.81995	1.69202	1.65947	3.46205	3.00636
assay 0755	NA	NA	NA	0.597978	NA	NA	NA	-2.25817	NA	NA	NA	NA	NA	NA	NA	NA	NA	NA	NA	NA	NA	NA	NA	NA	NA	NA	-1.72914	NA	NA	NA	NA	NA	NA	-2.20435	NA	NA	NA	NA	NA	NA	NA	NA	NA	NA	NA	NA	NA	NA	NA
assay 0756	-0.829203	-0.869552	-1.13928	-1.17039	-0.502096	-0.364147	-0.552437	-1.32297	-0.921919	NA	-2.79346	-2.47442	-1.58946	-0.711929	-1.54614	-0.808296	-1.32168	0.164126	-2.19571	-2.87532	0.86712	-0.724793	1.01933	-0.591408	NA	-1.39891	-1.15652	-0.275423	-0.930693	-0.624248	-1.03817	-1.71435	-1.21508	-1.83518	-1.97226	NA	-0.962284	-1.12451	-1.25745	-2.45728	-2.51431	-1.29957	-0.725632	-0.892326	-0.377724	NA	0.271891	0.0208807	-2.5059
assay 0757	1.75633	1.60156	1.04896	1.6562	3.14954	0.966404	2.41467	2.58927	1.05623	1.42114	3.46702	2.12778	3.08699	-0.106367	-0.893964	0.817307	-0.764981	3.57144	2.76952	2.8292	2.97339	-0.49109	1.25984	1.96902	3.82174	1.45625	2.41521	0.480562	1.52422	2.39425	3.29601	1.99395	2.54494	1.77314	0.876547	1.72098	3.04176	1.08949	1.1451	1.73603	1.81457	0.915333	2.1025	2.21989	2.24477	3.01685	0.806778	-0.943412	1.04797
assay 0758	NA	NA	NA	NA	NA	NA	NA	NA	NA	NA	NA	NA	NA	NA	NA	NA	NA	NA	NA	NA	NA	NA	NA	-2.51886	NA	NA	NA	-2.28211	NA	-2.46651	NA	NA	NA	NA	NA	NA	NA	NA	NA	NA	-0.457339	NA	-3.0641	NA	NA	NA	NA	NA	NA
assay 0759	-0.584942	-1.83266	-1.64506	0.888082	-2.48616	-1.21853	NA	NA	1.74112	NA	-2.43466	NA	NA	NA	-1.96457	1.65696	-0.350713	-1.67749	-3.46734	NA	NA	-1.03693	1.32223	-2.74325	-0.772083	-0.55675	-1.44812	2.46664	-0.986303	NA	NA	0.217111	1.35916	-0.28826	0.446518	-0.173616	-0.903719	1.31469	0.590962	NA	NA	-0.942061	-3.39802	0.135377	NA	NA	-0.71125	0.332162	NA
assay 0760	2.07558	3.05766	1.67447	1.18488	1.50818	1.06009	3.58841	0.0988785	3.26429	-0.0859389	0.539949	1.56612	2.1839	3.12871	1.85769	1.68521	2.55436	3.2663	1.37613	0.0872154	1.58287	4.64811	3.10964	1.17523	1.39462	5.21821	3.36468	3.77852	2.25592	0.681416	0.6391	2.51149	3.17315	3.23627	3.58342	1.38271	2.58054	1.96839	3.98719	2.61616	-0.536965	5.34635	2.9355	1.59302	0.794392	1.04453	3.00869	3.34071	5.16805
assay 0761	NA	NA	NA	NA	NA	NA	NA	1.22948	NA	NA	NA	NA	NA	NA	NA	NA	-1.07323	NA	NA	NA	-1.62384	NA	NA	NA	NA	NA	NA	NA	NA	NA	NA	NA	NA	NA	NA	NA	NA	NA	NA	NA	NA	NA	NA	NA	NA	NA	NA	-1.43701	NA
assay 0762	-2.0927	NA	NA	NA	NA	NA	NA	NA	NA	NA	4.18271	5.46926	NA	-3.00934	NA	-3.15321	-0.781087	NA	NA	NA	NA	NA	NA	NA	NA	NA	NA	NA	NA	NA	NA	NA	NA	-1.41403	NA	NA	NA	NA	NA	NA	NA	NA	NA	NA	NA	NA	NA	NA	NA
assay 0763	NA	NA	NA	NA	NA	NA	NA	NA	NA	NA	0.0283602	0.293365	NA	NA	NA	NA	NA	NA	NA	NA	NA	NA	NA	NA	NA	NA	NA	NA	NA	NA	NA	NA	NA	NA	NA	NA	NA	NA	NA	NA	NA	NA	NA	NA	NA	NA	NA	NA	NA
assay 0764	-2.30285	NA	NA	-1.32785	NA	-2.68855	NA	-0.149886	NA	NA	-1.52799	NA	NA	NA	NA	NA	NA	-1.01564	NA	NA	-1.44425	NA	-2.42675	NA	-1.11469	NA	-0.707668	-3.2851	NA	NA	NA	NA	-3.10264	NA	NA	NA	NA	-1.95268	NA	-1.1097	-2.66724	-2.58565	NA	-2.86334	-1.47765	NA	NA	-3.07749	NA
assay 0765	NA	NA	NA	NA	NA	NA	NA	NA	NA	NA	NA	NA	0.115468	NA	NA	NA	-2.51366	NA	NA	NA	NA	NA	NA	NA	NA	NA	NA	NA	NA	NA	NA	NA	NA	NA	NA	NA	NA	NA	NA	NA	NA	NA	NA	NA	NA	NA	-2.5471	NA	NA
assay 0766	0.423498	0.407687	0.15964	-0.762633	1.08123	0.317707	NA	NA	-0.30875	NA	0.54155	0.451942	-0.0340084	0.663025	-1.00447	-0.417379	-0.0646806	-1.93009	NA	0.741825	-1.68084	-0.431795	-1.20402	-1.08698	NA	0.526568	0.545203	-0.106272	0.422391	1.00311	-0.431746	NA	0.40187	-0.760169	0.0336495	-1.79564	NA	-0.19133	-1.07421	0.438135	0.253412	-0.810484	0.317314	-0.106956	0.30401	NA	1.13348	-0.69099	-1.40619
assay 0767	NA	NA	NA	NA	NA	NA	NA	NA	NA	2.82967	NA	NA	NA	NA	NA	NA	NA	NA	-0.676824	NA	NA	NA	NA	NA	NA	NA	NA	NA	NA	NA	NA	NA	NA	NA	NA	NA	NA	NA	NA	NA	NA	NA	NA	NA	NA	NA	NA	NA	NA
assay 0768	-2.3679	NA	-2.03264	-2.30567	-1.84645	-2.70513	NA	NA	-2.87711	-0.103916	-2.91147	-1.93889	-1.22402	-2.43032	-2.16672	-1.46174	-2.08916	-0.783506	-1.05985	-1.0467	NA	-1.34078	NA	-1.70306	-1.26373	-2.12518	-1.47246	-1.55813	NA	-1.9889	-1.66332	-2.25732	-2.97837	NA	-1.53582	NA	-2.21721	NA	-2.81933	-0.249556	-1.39733	-2.81819	-1.34859	-1.69469	NA	NA	-1.44365	-3.3145	-1.21252
assay 0769	-0.327265	NA	-1.37395	-0.636558	-1.65242	-1.62595	-2.2933	-0.192541	-1.0648	-1.51143	-1.57332	-1.11207	-1.15183	-1.1085	-1.3905	0.170065	-0.288253	-0.37553	-1.16438	0.347482	-1.79905	-1.81591	0.0976651	-2.72617	NA	0.455235	-1.19132	-1.61382	-0.529522	-1.21465	-0.890229	-0.851155	-1.56613	NA	-0.595822	-1.88704	-2.12319	-1.07215	-1.29304	0.152078	-0.256087	-0.601639	1.16475	-0.839269	-0.933574	-2.03827	-2.29989	0.199948	-1.63599
assay 0770	NA	NA	NA	NA	NA	NA	NA	NA	NA	NA	NA	NA	NA	NA	NA	NA	NA	NA	NA	NA	NA	NA	NA	NA	-2.47538	NA	NA	NA	NA	NA	NA	NA	NA	NA	NA	NA	NA	NA	NA	NA	-3.00405	NA	NA	-2.35327	NA	NA	NA	NA	NA
assay 0771	0.557089	2.32274	-0.767039	0.63648	0.767422	-0.54629	2.43363	0.704711	2.12943	-2.13102	-1.3801	1.97144	2.21493	3.5597	2.32511	-2.08168	1.81824	0.791469	1.9284	2.87649	0.734217	3.63749	1.58684	1.78445	-0.862041	2.40736	0.267628	2.52756	1.41049	0.426939	0.990503	0.307752	2.27016	-0.675248	-2.35813	-1.85359	-0.109172	-0.528166	1.62591	-0.636868	0.910921	0.431181	0.999874	2.01911	0.340972	-0.152689	2.62413	3.49145	0.706852
assay 0772	-1.42602	-1.075	-1.52532	-1.71947	-1.19243	-2.22331	-0.660106	-0.237703	-1.41316	NA	-2.23868	-1.28915	-0.914077	-0.803953	-1.45286	-2.31814	-1.82298	0.0635823	-2.24502	-0.725719	-0.910004	-0.961761	NA	0.210215	-1.92233	-2.16346	-2.40923	-2.42577	-1.7441	0.120064	-1.28718	NA	-0.439717	-1.45419	NA	-2.0336	-0.739783	-1.8525	NA	-1.13673	-2.64559	-2.77625	-0.680224	-0.229457	-1.34861	-1.89982	-1.11685	-1.24221	NA
assay 0773	-2.31003	-1.23206	0.307175	NA	-0.965198	-0.68845	-1.39735	-2.72645	-0.208791	-3.30116	-0.98155	-0.628207	-0.470798	1.72873	-1.01091	-1.03333	-0.221664	NA	-1.67313	-1.60888	-0.690123	-0.0367075	0.281385	-0.99167	NA	-1.1326	-0.0599742	-0.452831	-1.44346	0.0757276	-1.14098	NA	-0.682332	-0.517285	-2.09986	-1.8474	-2.63411	0.187399	0.115073	-1.11529	-2.65228	-0.822943	-0.398304	-0.423923	-1.29262	-0.986969	-0.36153	-0.6265	-0.349798
assay 0774	1.62317	3.89419	1.67064	2.39304	1.33297	1.91741	2.1636	2.23952	3.26213	3.37217	1.96563	1.92389	2.93987	3.36626	2.49113	3.45465	3.61935	3.04268	1.73173	2.69513	1.94006	2.92244	2.09865	3.25232	1.90643	2.03588	2.76293	2.56939	3.32847	2.47195	2.22088	0.884196	1.54216	3.57608	3.32827	2.00121	1.66244	1.07424	3.93278	2.65304	2.46648	2.30603	2.5417	2.92881	1.67752	1.2322	3.24796	2.74618	4.07131
assay 0775	NA	-2.10056	3.29901	1.51863	-1.06533	NA	0.480988	1.04983	NA	NA	NA	-1.88699	0.982925	-2.1054	NA	1.68114	0.275626	-3.21448	NA	0.966475	0.239632	0.780358	NA	-1.98409	NA	NA	-2.69022	-2.86987	NA	8.41912	3.46044	NA	4.57245	NA	1.24289	NA	-0.956571	NA	-0.260329	1.775	3.84415	NA	-1.00077	5.94811	-2.66605	NA	NA	NA	2.77462
assay 0776	2.42814	2.23314	1.2155	0.697786	NA	1.69317	2.47217	2.46443	1.61419	-0.372541	2.87752	3.69061	1.57429	1.25398	2.78884	2.87717	2.34175	3.59597	NA	1.32419	1.61035	1.85411	2.88246	2.38433	2.03175	0.194266	2.0077	1.91449	2.2432	1.02778	1.26467	0.786899	2.59978	0.118135	NA	1.49192	NA	3.32901	1.30108	NA	1.47005	2.44758	1.55787	1.6535	3.28147	-1.69017	2.9991	NA	0.392685
assay 0777	NA	-2.17224	NA	NA	-1.31486	-0.819226	NA	NA	-2.01959	NA	NA	NA	NA	NA	-2.31304	NA	NA	NA	NA	-1.09759	-2.72559	NA	-1.76359	-2.51536	NA	NA	NA	NA	NA	NA	-1.83378	NA	NA	NA	NA	NA	NA	NA	NA	NA	-2.99871	NA	-3.05211	-2.5444	NA	-2.48813	NA	-3.04128	-2.25245
assay 0778	-0.951523	NA	NA	-1.34703	-2.80246	-1.46951	-0.542541	-3.14871	-0.801166	-1.24665	-1.44904	-0.934121	-1.95849	-0.303257	-1.61084	NA	-1.4369	-0.826431	-1.45178	-0.730447	-1.84042	0.0972322	-2.01021	0.090504	-1.14069	-1.53226	NA	-1.3351	-2.0774	-1.82473	-2.20214	-1.89415	-2.18899	-1.90681	NA	NA	-2.7117	-2.83419	-2.46087	NA	-3.0882	-1.93784	-1.89759	-1.79679	-1.51444	-2.7611	-0.353132	-1.60146	-1.26969
assay 0779	-0.902055	-0.907098	-2.11856	-1.02274	NA	-1.02334	0.319088	1.41836	-1.47754	0.0355525	0.683008	-2.1767	-0.454038	0.0683404	NA	-0.870669	-0.295467	1.46742	-0.806556	-0.786585	-0.896525	-0.207971	-0.598954	0.0549529	-2.00385	-1.41482	-1.58443	-1.74836	-1.97534	-1.14496	-1.15203	NA	-0.241196	-2.2406	-0.774734	NA	-1.74602	-2.03101	-1.82398	-1.06646	-1.22647	NA	-0.0954538	0.206881	NA	NA	-1.20459	-2.01913	-1.25653
assay 0780	-1.347	-0.87606	NA	-2.14725	-1.30112	-1.55631	-1.06016	NA	-0.5231	NA	-1.09737	-2.09842	-2.02652	-0.282633	NA	NA	-1.60647	NA	0.215859	NA	NA	NA	-2.71807	-1.40215	NA	-1.88469	-1.33865	-1.68159	-2.11132	-0.875828	-2.60283	-0.53949	-1.60598	NA	NA	NA	NA	NA	-1.43013	NA	-1.52158	-2.74825	NA	NA	NA	NA	NA	-2.09865	NA
assay 0781	NA	NA	NA	NA	NA	NA	0.293961	NA	NA	NA	NA	NA	NA	-2.92162	NA	-0.498859	NA	1.30933	NA	NA	2.08609	NA	-2.52144	NA	NA	-2.57025	NA	NA	NA	NA	NA	NA	NA	NA	NA	NA	NA	NA	NA	NA	NA	-0.893271	NA	NA	NA	NA	NA	NA	-0.0201379
assay 0782	NA	NA	NA	NA	NA	NA	-0.102059	NA	NA	NA	NA	NA	NA	NA	NA	-2.95687	NA	0.499366	NA	NA	1.32904	NA	NA	NA	NA	-1.61103	NA	NA	NA	NA	NA	NA	NA	NA	NA	NA	NA	NA	NA	NA	NA	-0.968854	NA	NA	NA	NA	NA	NA	-1.78527
assay 0783	NA	-2.17832	NA	NA	NA	NA	NA	-2.17098	NA	NA	NA	NA	-2.25885	-1.16953	NA	3.39218	-0.287177	NA	NA	NA	NA	NA	NA	NA	NA	-1.56766	NA	NA	NA	NA	NA	NA	NA	-0.716073	-2.01421	1.65326	NA	NA	-2.88416	NA	NA	NA	NA	-2.14587	NA	-2.39518	NA	NA	-0.57951
assay 0784	NA	NA	NA	NA	NA	NA	NA	NA	NA	NA	NA	NA	NA	NA	NA	NA	NA	NA	NA	NA	NA	NA	NA	NA	NA	NA	-2.45585	NA	NA	NA	NA	NA	NA	NA	NA	NA	NA	NA	NA	NA	NA	-1.77298	NA	NA	NA	NA	NA	-3.00457	NA
assay 0785	NA	NA	NA	NA	NA	NA	NA	NA	NA	NA	NA	NA	NA	NA	NA	NA	NA	NA	NA	NA	NA	NA	NA	NA	NA	NA	NA	NA	NA	NA	NA	NA	NA	NA	NA	NA	NA	NA	NA	NA	NA	NA	NA	NA	NA	NA	NA	NA	NA
assay 0786	NA	NA	-2.19066	NA	NA	-1.99654	-1.8791	NA	-1.67433	NA	NA	-2.91784	-2.54347	-1.29292	NA	NA	-3.19197	-1.53389	NA	NA	NA	NA	NA	NA	NA	-2.70082	-2.53348	NA	-2.44298	NA	-2.05402	NA	-2.99233	NA	NA	NA	NA	NA	NA	NA	-3.01306	NA	-2.84002	NA	NA	NA	NA	-2.78762	NA
assay 0787	-2.30597	0.0832771	NA	-2.44784	-1.50575	-2.34029	-1.70882	NA	NA	NA	NA	-2.43633	-2.68085	1.03812	NA	NA	NA	NA	NA	NA	NA	-0.975881	NA	NA	NA	-1.14609	-0.678852	-1.89458	-0.121607	-0.228149	NA	NA	-1.61266	-1.22466	NA	-0.499252	NA	-1.67323	-1.01124	-1.24185	-2.30759	-0.267513	-0.258528	NA	-2.07014	NA	-0.64278	0.897305	NA
assay 0788	0.308841	1.71509	1.55325	1.05499	2.07758	0.84556	0.961779	-1.68781	1.41637	0.184408	-0.377568	0.0828854	0.127897	4.80186	0.409486	2.55511	1.29852	1.86453	0.327038	2.00234	1.07925	-0.272281	1.06229	1.14352	1.70509	0.903286	2.16482	-0.773926	1.41108	2.05333	1.3734	0.152305	0.313836	0.967548	0.667616	1.04034	0.25103	1.02832	1.76678	1.86151	1.89826	0.844743	3.04376	1.52678	1.09994	0.199456	-0.173542	0.232881	2.35594
assay 0789	0.752407	0.735604	2.42275	0.101974	1.47448	1.53096	0.801273	1.49527	3.7049	1.33589	0.256229	0.159301	2.56398	1.58916	-0.471654	2.36641	1.48217	2.22871	0.863724	0.940165	1.72097	0.97577	0.414928	2.7807	0.53202	-0.130265	0.078854	-1.37455	-0.155047	2.06115	2.07027	-0.851	0.0700029	1.38576	0.934466	-1.21539	1.29249	0.980171	0.743462	2.23764	2.15847	0.929569	1.84192	2.98918	0.108714	1.09245	-0.620012	0.60007	1.42893
assay 0790	NA	NA	-1.6266	NA	-2.12975	-2.25888	NA	-3.23983	-0.645599	-2.58277	NA	NA	-3.31146	-0.162248	NA	0.41565	1.69863	-2.07698	NA	-2.57434	NA	-0.385354	0.941932	-1.49734	-0.774065	-0.722949	NA	-2.69359	NA	NA	NA	NA	NA	NA	NA	-2.2605	NA	NA	-1.60495	NA	NA	NA	NA	-0.497441	-2.73188	NA	NA	-1.5909	-2.10574
assay 0791	2.97863	1.67197	NA	-0.243701	NA	-2.77197	0.547419	NA	NA	NA	3.71967	2.0605	NA	NA	NA	3.52987	-2.8645	NA	NA	NA	NA	3.52233	-1.84579	NA	NA	NA	4.59271	NA	6.01958	NA	NA	1.75631	5.34918	NA	NA	NA	NA	NA	NA	NA	NA	NA	NA	-2.19299	NA	NA	0.908804	NA	NA
assay 0792	1.90159	1.15144	1.35382	0.667306	1.04851	1.61673	0.523287	0.881336	0.688412	-0.58493	1.5004	0.602094	1.11081	2.73956	-0.0238763	0.334276	1.68718	2.21433	0.662711	1.8166	1.07031	0.0554823	0.397285	2.23551	2.68856	0.913512	0.646792	-0.241408	0.124699	1.42896	1.72896	0.940078	1.99424	-0.683837	-1.01306	-0.783646	0.338301	0.588564	0.783402	0.414014	1.3302	0.223412	0.69514	1.62364	1.75117	-0.452711	0.982345	1.20376	-0.076481
assay 0793	-1.24309	-0.798677	-0.0825378	-0.420233	-0.306633	-0.139743	-0.274425	-0.30241	-0.806709	NA	0.201099	-2.41453	0.915312	-0.413328	-1.48145	-0.397617	0.119286	0.590243	NA	-0.32276	-0.554278	-1.23276	-0.0169608	0.21021	-1.46129	-0.425191	-0.503994	-0.522074	-1.64014	-0.0133365	-0.573926	-0.698756	-0.827392	-0.997467	-2.36217	-0.513338	-1.96182	-2.15488	-1.49945	0.288523	-0.643067	0.123127	0.559465	-0.106097	-1.24792	NA	0.201113	-0.428304	-0.349903
assay 0794	NA	NA	NA	NA	NA	NA	NA	NA	NA	NA	NA	NA	NA	NA	NA	NA	NA	NA	NA	NA	NA	NA	NA	NA	NA	NA	NA	NA	NA	NA	NA	NA	NA	NA	NA	NA	NA	NA	NA	NA	NA	NA	NA	NA	NA	NA	NA	NA	NA
assay 0795	1.3535	-0.581319	0.918955	-0.522576	1.131	0.937618	NA	-1.23425	1.97404	-3.15699	0.5315	-1.81793	-0.206092	3.01513	-0.30075	NA	-1.98742	-1.93952	-2.90199	-0.455221	1.38809	1.21523	-0.24206	-2.41492	-1.65459	1.23952	1.60217	1.89026	1.05544	0.943552	-1.19719	NA	3.017	NA	-2.08505	NA	-2.11674	2.20287	2.70314	NA	-1.01094	2.5439	-2.85316	2.03944	1.95425	NA	1.35401	0.44731	NA
assay 0796	-0.672485	NA	NA	NA	NA	-0.286291	0.0325264	NA	NA	0.102929	0.353912	NA	-1.23567	-0.072195	NA	NA	NA	-0.76208	0.740023	NA	NA	-2.60065	NA	NA	NA	NA	NA	NA	NA	NA	NA	-0.503899	NA	NA	NA	NA	-0.292727	NA	-1.37452	-2.00195	NA	NA	-0.651244	NA	NA	NA	-1.30344	-0.16711	NA
assay 0797	-1.38868	2.36876	-2.67936	2.76994	-0.415918	-0.182652	NA	-0.371375	0.495407	-1.52728	3.94258	2.39487	1.44634	-0.627918	-0.0289777	2.12551	-1.18376	NA	NA	0.112188	1.92239	NA	0.712528	2.98709	3.5298	-2.25197	1.1296	NA	-0.684634	3.27417	2.78253	0.973546	0.217141	1.69649	0.106693	-1.33823	5.1383	-2.40548	-0.463165	-2.39756	4.27219	-1.42925	NA	3.58117	-0.329364	-0.522902	-1.49607	0.949162	NA
assay 0798	-0.598036	NA	-1.3613	NA	-0.663446	-2.05966	NA	NA	0.0160431	-1.07957	-1.80701	-1.18627	-2.58645	NA	-1.02877	NA	-3.15923	-1.90149	0.626888	-2.59736	-1.56511	NA	-3.12429	NA	-2.08198	-1.79051	-1.4238	NA	NA	NA	-0.732167	-0.804834	-2.09612	-2.0192	NA	-1.30841	-2.22869	-2.25046	NA	-1.50142	-0.807372	NA	-1.80934	NA	NA	NA	-1.98682	-2.14581	NA
assay 0799	-1.59541	-2.07228	NA	-2.09997	-2.52312	-1.77653	-1.44067	-2.16182	-1.31904	-1.55094	-1.75369	-2.08915	-1.09789	-0.68425	-1.97704	-2.22085	-0.513741	-0.850938	-1.65976	-1.43317	NA	-2.37072	-2.50037	-0.199728	-0.919786	-2.24271	NA	NA	NA	NA	-2.69114	1.35139	-0.605229	NA	-1.95388	-1.9675	0.475252	NA	-2.26922	-1.6271	-1.54423	NA	-1.27766	-1.43954	NA	-2.58477	-3.06383	-1.80472	-0.99778
assay 0800	1.25386	2.52564	1.36461	-0.0472302	-0.0226898	2.77274	-2.88267	NA	2.14008	-1.41666	NA	NA	1.45599	2.68578	3.00576	1.23715	1.05936	-3.22466	-0.785658	-0.706251	2.0276	1.61345	3.54603	1.42571	1.1965	2.06637	1.91407	2.61883	0.972908	1.01759	NA	-0.113982	0.353768	1.41162	1.09769	1.14109	3.40802	0.925089	2.5224	NA	-0.484415	-0.436217	NA	-0.910058	0.705573	NA	2.24895	0.940702	-0.130535
assay 0801	NA	NA	NA	NA	NA	NA	NA	NA	NA	NA	NA	NA	NA	NA	NA	NA	NA	NA	NA	NA	NA	NA	NA	NA	NA	NA	NA	NA	NA	NA	NA	NA	NA	NA	NA	NA	NA	NA	NA	NA	NA	NA	NA	NA	NA	NA	NA	NA	NA
assay 0802	-0.636288	1.1816	-1.38812	-1.20433	-0.509737	1.13196	-1.2102	NA	1.43878	-2.67252	0.848909	1.54746	1.6511	2.62288	0.760294	-1.07727	3.05953	-1.69258	-0.185297	0.953745	0.160869	0.768919	0.498689	-0.872664	NA	0.759446	1.6251	2.1114	2.42429	1.01837	1.09267	-2.20627	0.192024	2.19099	1.42271	0.744595	1.77991	0.808218	1.35405	1.02023	-1.88183	0.743746	0.525304	0.731568	-2.16308	NA	-1.78976	2.28213	1.46006
assay 0803	-1.1744	-0.393361	-0.826695	-0.917498	-2.0919	-1.8983	-1.97533	-0.695453	-0.525463	0.365433	-0.977533	-1.3961	-0.0415599	0.441557	-1.43464	-1.4371	-0.174779	-0.488113	-1.46387	-2.19552	-1.47154	-1.39035	-0.845711	-0.771999	NA	-1.10246	-1.70869	-2.17015	-1.78195	-1.16107	-0.749436	-0.501326	NA	-2.19926	-1.33383	-1.8096	-0.096441	-2.09217	-1.16881	-1.07314	-2.39562	-1.979	-2.2324	-1.28004	-1.71401	-1.14146	-0.414333	-1.16028	-0.651729
assay 0804	-0.913145	-1.06971	-0.310243	-1.73251	-0.000942154	-1.37122	-2.74389	-0.421716	0.109257	-3.19767	0.454925	-0.692635	0.777898	2.67227	-1.10971	0.274563	-1.55342	NA	-3.04405	-0.913795	0.262907	0.351036	-1.04602	-1.57236	-1.7442	-1.35677	0.586588	-0.287571	-0.225907	0.873797	1.11946	-1.39503	0.177884	-0.0241193	-1.3268	NA	0.312023	2.21871	1.00648	0.717678	2.19707	-1.56543	1.05622	0.052428	0.280417	NA	2.01882	0.148641	-1.17427
assay 0805	1.14568	0.478053	-0.584508	0.800624	1.05078	0.297258	NA	-0.4786	0.832905	-1.99557	0.284479	0.418121	0.365502	1.73057	-0.431358	-1.16714	1.22283	0.0354108	1.19672	0.185253	-1.02901	-1.00893	-3.0193	-0.920039	1.26736	0.0473264	0.537203	-0.195732	1.35978	0.310384	1.62067	-0.671047	-0.875819	2.01218	1.68682	2.02507	1.25415	-1.34902	0.391591	-1.20555	-0.27211	-0.401923	-0.498068	-1.65597	-0.742186	-1.79775	-0.507464	-2.93323	NA
assay 0806	NA	NA	NA	NA	NA	NA	NA	NA	NA	NA	NA	NA	NA	NA	NA	NA	NA	NA	NA	NA	NA	NA	NA	0.320358	NA	NA	NA	NA	NA	NA	NA	NA	NA	NA	NA	NA	NA	NA	NA	NA	NA	NA	NA	-2.5015	NA	NA	NA	NA	NA
assay 0807	NA	NA	NA	NA	NA	NA	NA	NA	NA	-0.43324	-3.12423	NA	NA	NA	NA	NA	NA	NA	-0.223495	NA	NA	NA	NA	NA	NA	NA	NA	NA	-1.50793	NA	NA	-1.95877	NA	NA	NA	NA	-2.66031	NA	-2.94406	NA	NA	NA	NA	NA	NA	-2.56331	-2.89328	NA	NA
assay 0808	NA	NA	NA	-1.2039	-1.72764	NA	NA	-2.07677	NA	NA	NA	-1.84603	NA	NA	NA	NA	NA	-2.044	NA	-1.59243	NA	NA	NA	NA	NA	NA	NA	NA	NA	NA	-1.03824	NA	NA	NA	NA	NA	-1.11471	NA	NA	NA	-2.50252	NA	NA	NA	NA	NA	NA	-1.74481	-2.12495
assay 0809	5.46684	4.24567	5.85846	5.04516	6.06325	6.19384	6.49261	6.45666	6.74194	7.12613	6.16372	6.1011	6.02992	7.02217	4.63641	5.50361	4.88429	6.98227	6.75359	6.3261	7.11059	5.34088	5.9933	5.91417	7.32132	6.19718	5.02666	6.24245	5.85571	5.20055	6.59322	5.92349	6.38085	5.80129	3.93491	5.63983	7.47049	7.1195	6.4428	6.00338	6.43081	5.74174	6.19656	5.81649	6.64077	6.46232	5.8119	5.01085	5.22795
assay 0810	4.267	2.67949	4.95537	3.26871	3.85804	4.19392	4.81229	4.88352	4.71611	3.53166	4.60135	4.50292	4.38753	5.62383	2.85866	2.13204	2.9683	0.629647	4.73258	3.65337	5.23382	NA	5.11777	2.76286	5.19774	4.36266	4.17223	4.8212	3.89746	3.48054	5.20226	3.81081	5.06402	3.66482	1.97709	2.9601	4.88123	4.6694	5.15925	2.83828	4.5134	3.69784	3.90179	4.21425	4.79845	4.46231	3.76208	3.51111	2.11734
assay 0811	NA	NA	NA	-2.30496	-1.85976	-1.68655	-1.99073	NA	-0.685053	-0.227514	-0.322478	-1.8168	-1.29707	-0.551879	-2.13227	-1.85046	NA	-0.990731	-1.76924	-1.85976	-0.348704	-0.673123	-1.28402	-0.868706	NA	-1.09416	-2.36787	-1.53378	-1.69196	-2.14502	-2.06182	-1.22019	-2.2374	NA	NA	-1.51641	-1.11369	-2.45902	-2.24981	NA	-0.660045	-1.84367	-1.74522	-1.68142	-2.63812	-1.10981	-0.586411	-1.92791	-2.10449
assay 0812	6.82189	5.53801	6.48479	4.3496	7.25083	6.91204	5.04783	6.18164	7.34625	0.717814	6.97663	6.10381	6.29554	6.44237	6.13485	6.63958	7.34312	4.7174	4.13425	7.44215	5.94963	2.08363	7.59698	6.11264	3.70252	7.04613	6.6616	5.99939	7.79022	7.30871	6.01655	5.92819	5.60122	5.27818	4.81885	5.60103	6.43979	4.71878	7.57984	4.95154	6.219	7.65344	4.95512	6.74355	4.56861	8.80125	6.6967	6.99163	6.33143
assay 0813	7.87716	6.55231	8.00474	5.52603	8.17823	8.00485	7.1787	6.68568	8.01348	3.97318	7.54083	7.02753	7.53069	7.44607	7.42122	7.07746	7.9494	5.87545	5.07516	8.24806	7.03189	7.52867	8.86132	7.9085	6.78886	8.65503	7.33099	6.61093	8.84393	8.24631	6.83297	7.21744	6.44593	5.8725	6.35655	6.93104	7.16151	5.32315	8.13819	6.49476	7.02943	8.96416	5.52883	7.9012	5.90745	9.00198	7.43978	7.67276	7.53376
assay 0814	6.82292	5.40445	5.43777	4.5497	6.8874	6.91401	5.49862	NA	NA	-0.441013	NA	6.09711	6.80386	6.4749	6.1779	6.13217	NA	5.44805	NA	6.75191	NA	7.55821	NA	6.07084	4.77054	7.16197	6.78725	6.09546	7.71243	7.1946	6.08094	6.02468	5.74419	5.3325	4.90149	5.55017	NA	4.76077	7.39981	NA	5.92007	7.4323	NA	7.02232	2.27386	8.1339	6.86646	6.77958	NA
assay 0815	11.0608	9.48448	10.2638	10.6589	11.3375	11.3863	11.8752	7.01913	10.9362	10.6826	12.0958	11.4215	10.3363	11.6708	10.7336	9.8197	10.4525	6.20801	10.4437	11.0989	10.4108	11.6215	12.5504	11.3797	10.604	11.1762	10.5669	12.2086	11.3831	11.1263	10.4022	9.73831	11.1615	9.34251	9.2665	8.05229	11.1857	11.0429	11.9007	9.74805	10.7141	11.3115	11.2707	11.0104	11.112	11.7946	11.669	11.4883	10.3185
assay 0816	11.1363	8.94369	9.85471	10.1796	11.1209	10.9128	11.3666	10.5672	10.6431	10.2104	11.9028	11.3402	10.0786	11.4179	10.7418	5.67309	10.141	10.8313	10.1908	11.0088	10.0058	11.1498	12.5988	11.5774	10.8656	10.9952	9.94582	12.0012	11.1969	10.5955	10.1889	9.12855	10.8736	9.17016	9.03776	8.04	10.5532	11.0355	12.1607	10.1205	10.45	10.4691	11.0748	10.2841	10.7898	11.1413	11.2905	11.1194	10.2688
assay 0817	-1.77287	NA	-2.07831	-2.24482	NA	-1.52387	-1.36313	-1.0637	0.00517306	-0.888809	-0.794237	-2.33637	-0.948405	-0.411779	-1.9786	NA	-1.97122	-1.27969	-0.95067	-1.30118	-0.47521	-0.721181	-2.17237	-1.60957	NA	-2.34201	-1.38223	-0.157671	-0.76395	0.440214	-1.29061	-1.07085	-0.45514	NA	NA	-1.72959	-1.49562	-1.74272	-2.52614	-2.22588	-0.8046	NA	-1.21239	-0.540883	-2.38527	-1.35915	-1.95882	-1.27082	NA
assay 0818	NA	NA	NA	NA	NA	-2.20712	NA	NA	-2.66308	-0.845235	NA	-2.5779	NA	NA	NA	NA	-1.22278	NA	NA	NA	NA	1.60342	NA	NA	NA	NA	NA	-2.49431	-1.88576	-1.17444	NA	NA	NA	NA	NA	NA	NA	NA	-0.959548	NA	-2.45584	NA	-2.85517	NA	NA	NA	-2.79501	NA	NA
assay 0819	NA	NA	NA	NA	NA	NA	NA	NA	NA	NA	NA	NA	NA	NA	NA	NA	NA	-3.27605	NA	NA	NA	NA	NA	NA	NA	NA	NA	NA	NA	NA	NA	NA	NA	NA	NA	NA	NA	NA	NA	NA	NA	NA	NA	NA	NA	NA	NA	NA	NA
assay 0820	-0.545649	-1.02116	-2.39499	1.67895	0.181217	-0.874422	-2.2737	-1.51599	-0.868263	2.29693	-1.5237	-1.10287	-1.36509	-0.480987	NA	0.210047	1.51135	-2.1138	0.839529	-0.819551	-0.0689953	0.699562	-0.374003	-2.84799	0.42829	NA	-1.57117	-1.83483	1.52591	-0.975446	-1.13922	NA	-0.681529	0.00728524	-0.924932	-0.673016	NA	-1.59102	-0.360275	-0.579275	-1.68724	-2.03005	-1.27799	0.153264	1.03434	1.61466	-2.38462	NA	-2.45435
assay 0821	NA	NA	-1.54964	NA	-1.77419	NA	NA	-0.992206	-1.43158	-2.55617	-2.13524	-2.83092	-1.04905	NA	NA	NA	NA	-0.937423	NA	-2.22032	-2.58614	-2.90945	-2.03437	-1.96449	-2.6783	NA	NA	-0.903549	NA	-0.836836	-0.982216	NA	NA	NA	NA	NA	NA	-2.54378	-2.95064	0.129883	-2.2788	NA	NA	-0.25453	-0.900388	NA	NA	-3.04469	NA
assay 0822	NA	NA	NA	NA	NA	NA	NA	NA	NA	NA	NA	NA	NA	NA	NA	NA	NA	NA	NA	NA	NA	NA	NA	NA	NA	NA	-0.638456	NA	NA	-1.34859	NA	NA	NA	NA	NA	NA	NA	NA	-2.56928	NA	NA	NA	NA	NA	NA	NA	NA	NA	NA
assay 0823	NA	NA	NA	-2.44851	NA	NA	NA	NA	NA	NA	NA	NA	NA	NA	NA	NA	NA	NA	NA	NA	NA	-2.53003	NA	NA	-2.23978	NA	-2.40931	NA	-1.73282	-1.96974	NA	NA	NA	NA	NA	NA	-2.08087	NA	NA	NA	NA	NA	NA	NA	NA	NA	NA	NA	-2.29302
assay 0824	-2.50325	NA	-0.972941	-2.33929	-0.78034	0.131918	-0.59465	-0.230901	0.0498527	-1.69515	-0.487138	-0.620034	0.192996	0.35338	-1.69105	0.86656	-1.73111	0.251761	-2.55114	-0.604738	-0.112026	-0.350014	0.040498	0.225464	-1.785	-1.77047	-2.16277	-0.380726	-0.674417	0.525677	-1.31874	-1.33225	-0.849456	-1.25024	-2.30421	NA	0.193093	-1.09951	-1.28494	0.944212	-0.88276	-2.62193	-0.824301	-0.812555	-1.58617	-1.88534	-1.11278	-1.65272	-0.402836
assay 0825	0.660869	1.96251	1.28875	1.30398	0.728726	0.880387	1.1208	1.61404	1.51398	-3.22232	0.990724	1.49619	1.73768	0.668677	-0.00732735	1.31219	-0.219318	-2.12579	-0.488174	1.10183	1.16421	-0.19826	0.742871	-0.343397	-0.375113	-0.661986	2.21133	0.88005	2.22686	0.760244	0.527866	1.54582	-0.994952	2.19158	1.75083	1.6542	0.496258	2.20835	0.268441	0.872957	0.796533	-0.190184	0.505783	1.25663	0.917846	0.446602	-2.08484	0.472776	1.86292
assay 0826	-0.37921	-0.590249	0.361771	-0.681752	-0.279312	-0.250601	-1.7372	0.969829	0.674002	0.131749	0.251203	0.888214	0.0911686	0.955217	-0.627895	-2.40721	-1.63838	2.57885	0.667508	-0.819372	0.486729	-0.567215	-0.247595	0.519333	-0.804039	-0.434169	-0.742965	0.530832	-0.776888	0.243899	0.0193375	-0.360704	0.301616	-0.708915	NA	-0.148466	1.07342	-1.53081	-0.156369	0.424392	-0.0484738	-1.66565	-0.153203	0.0812729	0.655608	-1.57721	-0.341606	-0.208459	0.00458126
assay 0827	NA	-2.0909	-1.94782	-1.25939	-1.53467	-1.78375	-1.07087	NA	-1.24262	-0.407992	-1.98293	-1.31545	-0.447696	-2.48777	NA	-2.97266	-2.05282	0.731715	-1.432	-1.02133	-0.499819	-0.644166	-2.03749	-0.0403478	-1.62745	-1.35335	-0.495304	-0.0353931	-1.62567	0.638746	-1.52903	-1.06442	-0.858272	-0.638928	-2.27806	-0.837389	-2.40081	-1.17562	-0.892619	-0.550421	-0.340024	-1.78744	-0.41371	-1.0307	-0.936762	-1.7327	-0.383248	-0.859969	-0.518847
assay 0828	-0.0570891	-1.95847	-2.44725	-1.35501	-1.62193	-2.02009	1.23899	0.513304	-0.929268	-0.0808654	0.0829676	-0.232281	-0.0560384	-0.568619	-1.53537	-1.95882	-0.57844	0.0297517	-0.0316083	-0.900759	-0.352371	0.459403	-3.29362	-0.541539	-1.0635	-1.31169	-1.47967	-0.659584	-1.34589	-0.707576	-1.32592	-1.02611	0.547403	-1.29076	-1.81642	-1.67796	-0.510517	-0.560705	-1.21911	-0.417617	0.0610366	-1.54689	-0.061913	-2.48156	-1.44724	-0.171576	-1.77482	-0.788577	-1.16643
assay 0829	NA	NA	NA	NA	NA	NA	NA	NA	NA	NA	NA	NA	NA	NA	NA	NA	NA	NA	NA	NA	NA	NA	NA	NA	NA	-2.46529	NA	NA	NA	-2.05103	NA	NA	NA	NA	NA	NA	NA	NA	NA	NA	NA	NA	NA	NA	NA	NA	NA	NA	NA
assay 0830	-0.911902	-0.266841	0.384078	-0.658255	0.379709	-1.19246	-0.752707	-2.70642	-0.335272	0.72317	-0.0492823	-0.374495	-0.0345523	-0.440233	-1.90579	-2.62326	-0.524226	-0.110454	0.278349	0.0693378	0.0692499	-0.148604	0.498605	-0.313135	-0.163806	-1.7995	-0.343383	-1.04619	NA	0.75127	0.248946	-0.4075	-0.192192	-0.405687	-1.46785	-0.886874	0.209732	-1.2455	0.207925	-1.05516	0.190795	-0.87662	-0.536389	0.230683	-0.715356	0.440592	-2.89723	-0.339719	-0.200592
assay 0831	NA	NA	NA	NA	NA	NA	NA	NA	NA	NA	NA	NA	NA	NA	NA	NA	NA	NA	NA	NA	NA	NA	NA	NA	NA	NA	NA	NA	NA	NA	NA	NA	NA	NA	NA	NA	NA	NA	NA	NA	NA	NA	NA	NA	NA	NA	NA	NA	NA
assay 0832	1.38019	-2.61386	0.243779	0.458129	1.55363	1.11241	1.44216	1.60134	1.41635	1.20817	3.02377	0.733701	0.226558	1.02584	-0.760194	-0.75987	1.52152	0.0292329	1.30817	0.746223	-0.000351068	-0.160155	-1.1465	-0.0989091	-0.254346	1.45336	0.72944	0.18215	0.431608	1.15514	-0.849938	-0.594649	-0.977927	0.131856	0.0223561	1.08332	1.89654	1.09909	0.18764	2.29543	1.37484	-1.56915	2.14672	1.31683	0.124162	1.19985	-2.47304	0.848109	1.0908
assay 0833	-2.10121	NA	0.0523537	-1.01325	-1.18159	-1.05505	-0.868072	-0.580892	-1.28184	0.414797	-1.41756	-0.426194	0.731192	-0.789764	NA	-1.04696	1.38273	0.103249	-0.560386	-0.360437	0.150101	-0.403487	-0.362401	-0.177814	-0.494129	-1.148	-0.74142	-2.92217	-1.2703	-0.481008	-0.761578	-0.198645	0.320288	-2.17127	NA	-0.0390968	-2.68206	-0.316274	-1.83816	-2.92708	-1.21787	-0.78335	-1.53728	-1.53663	-1.04436	0.324778	-2.17184	-1.27545	-1.23343
assay 0834	NA	NA	NA	NA	NA	NA	NA	NA	NA	NA	NA	NA	NA	NA	NA	NA	NA	NA	NA	NA	NA	NA	NA	NA	NA	NA	NA	NA	NA	NA	NA	NA	NA	NA	NA	NA	NA	NA	NA	NA	NA	NA	NA	NA	NA	NA	NA	NA	NA
assay 0835	2.65183	1.62271	3.00672	2.85578	3.33048	2.45021	3.84493	2.02068	3.86217	2.80053	2.93183	3.57078	3.23299	3.57791	2.62796	2.34415	3.45616	3.7062	2.86556	2.33669	2.70898	2.54087	3.00094	2.87922	3.67442	3.19382	2.08929	3.28878	2.2745	2.91568	3.55347	2.32623	2.83805	2.11191	1.77668	3.11752	3.43204	4.68039	3.16517	3.07654	3.4911	2.59012	4.0589	3.01082	4.33656	4.71374	3.30087	3.1744	2.5689
assay 0836	0.906035	0.167407	1.19242	0.863872	1.90562	1.33169	2.18251	2.00094	2.31548	0.823319	1.58206	1.96988	1.83649	1.87707	0.826539	2.41727	2.76244	2.13019	0.730339	1.48991	1.06806	1.67413	0.999225	1.66315	1.54469	2.35048	-0.142395	1.6804	0.904879	1.77856	1.29851	0.100176	0.955501	0.458528	0.555801	2.22106	1.59913	3.17619	1.64916	1.56247	2.26076	1.08093	2.60908	1.52544	2.15358	2.25742	0.621622	1.25335	2.12899
assay 0837	2.28764	0.675231	1.2835	0.669256	1.86729	1.56996	3.03324	NA	2.25957	0.579581	0.842572	2.24081	0.559772	2.65708	1.29524	1.43667	0.508127	1.59343	0.781193	2.07888	1.09453	1.86388	2.15058	2.25311	1.57151	1.90368	1.4127	1.4279	0.562656	2.66607	0.302411	1.61491	1.93509	0.640093	-0.96237	0.881976	1.36807	1.78562	1.88988	0.307102	1.57073	0.595705	1.14264	1.76829	2.68117	1.91506	2.03623	1.01043	0.122837
assay 0838	NA	NA	NA	NA	NA	NA	NA	NA	-2.55506	-3.35261	NA	-0.486616	NA	-2.94221	NA	NA	NA	-2.98923	NA	-2.83576	-2.59199	-2.77249	-2.00029	-2.61048	NA	-1.59833	-2.72244	-2.81576	NA	-1.17833	-1.78975	NA	-2.83115	-1.90762	NA	NA	-1.16517	-2.01872	-2.65627	-2.42267	-1.30052	NA	-3.35048	NA	-2.40559	-2.25568	NA	-2.20352	NA
assay 0839	NA	-2.28422	-2.23952	NA	NA	NA	NA	NA	-3.04451	NA	-2.965	-1.81714	-2.35708	-2.15407	NA	-2.83692	-2.37747	-3.13241	NA	NA	NA	-2.77701	-2.81747	-3.37053	NA	-1.78667	-1.56744	NA	NA	-1.11147	NA	NA	-2.66767	-2.04907	-1.79064	-0.836477	-1.62632	NA	NA	-2.95605	-2.55528	-2.10126	NA	-2.03778	NA	NA	-3.22033	-2.26255	-1.82769
assay 0840	NA	NA	NA	-1.26692	-1.39878	-1.98497	NA	NA	NA	-3.40686	NA	NA	-1.18449	-3.44688	NA	-0.885836	-2.33949	NA	-2.7261	-1.34569	NA	NA	NA	NA	NA	-1.08709	NA	NA	NA	0.952224	NA	-1.79504	-0.60356	2.31969	-0.153009	0.775352	NA	NA	NA	NA	NA	NA	NA	NA	NA	NA	NA	NA	-2.20106
assay 0841	NA	NA	NA	NA	NA	NA	-0.601112	-1.32673	NA	NA	NA	-2.72972	NA	-0.668506	NA	NA	NA	NA	NA	NA	NA	NA	NA	NA	NA	NA	NA	NA	NA	NA	NA	NA	NA	NA	NA	NA	NA	-1.47326	NA	NA	NA	NA	NA	NA	-2.1073	NA	NA	-1.43558	NA
assay 0842	NA	NA	-1.48406	NA	NA	NA	NA	NA	NA	NA	-3.28081	-1.93548	-2.54197	NA	-1.87085	2.73907	0.424831	NA	NA	NA	NA	NA	NA	NA	NA	NA	-2.06324	NA	NA	-2.56298	NA	NA	NA	2.55885	2.20081	1.27854	NA	NA	NA	NA	NA	-2.24779	NA	NA	NA	NA	NA	NA	4.14689
assay 0843	NA	NA	NA	NA	NA	NA	NA	NA	NA	NA	NA	NA	-3.05078	NA	NA	-3.09183	NA	NA	NA	NA	NA	NA	NA	NA	NA	NA	-2.287	NA	-1.18505	NA	NA	NA	NA	NA	NA	NA	-1.34896	NA	NA	NA	NA	NA	NA	NA	NA	-2.62252	NA	NA	-1.88813
assay 0844	NA	NA	NA	NA	NA	NA	NA	NA	NA	NA	NA	NA	NA	NA	NA	NA	NA	NA	NA	NA	NA	NA	-2.91819	NA	NA	-2.68974	-1.05243	NA	-0.616481	NA	NA	NA	NA	NA	NA	NA	NA	NA	NA	-2.8967	NA	NA	NA	NA	-2.7667	NA	NA	NA	NA
assay 0845	-2.2411	4.23557	NA	-2.26724	NA	NA	NA	-2.87511	NA	NA	-2.44866	0.409374	-2.15442	-2.93247	NA	-1.28537	NA	NA	NA	NA	NA	1.59135	NA	NA	NA	NA	3.26464	-2.89726	1.44635	2.9416	NA	NA	NA	NA	1.04542	-0.996677	NA	4.31491	-1.244	NA	-2.91931	NA	-3.33812	NA	3.89475	NA	4.32156	-2.28932	-0.678061
assay 0846	-2.1867	0.448209	-2.32677	NA	-1.01682	-0.387755	NA	-1.95799	-0.423023	-2.49805	-0.31893	-1.12544	-3.08056	1.51991	-1.88406	-2.64899	-1.17205	NA	NA	NA	-1.85555	1.61268	1.49997	-3.30607	NA	-0.21905	-1.9609	2.46419	-0.885088	-0.999479	NA	NA	-1.65041	-1.3806	-1.99713	-1.99396	-2.1477	1.70292	2.67593	1.08355	-1.7844	-0.791501	-2.86164	-1.71633	-1.31197	NA	-0.806005	0.273307	NA
assay 0847	-2.42834	-2.26144	NA	NA	NA	NA	NA	NA	NA	NA	NA	NA	NA	-2.30087	NA	NA	NA	NA	NA	NA	NA	NA	NA	NA	NA	NA	NA	-1.5207	NA	NA	NA	NA	NA	NA	NA	NA	NA	NA	NA	NA	NA	NA	NA	NA	NA	-1.17535	-1.83626	NA	NA
assay 0848	4.82902	4.05275	3.26056	-1.90068	4.42931	2.83082	NA	NA	NA	NA	3.80536	3.3039	NA	6.24567	1.18534	3.69074	4.62076	1.87733	NA	NA	NA	6.16791	-0.663872	NA	NA	NA	5.78292	3.20777	5.59335	5.17274	3.74426	-1.16977	NA	6.20465	4.4928	5.65647	NA	NA	-0.718383	-1.22861	NA	-1.39455	8.44131	NA	NA	-0.910125	3.15306	NA	NA
assay 0849	-0.332119	0.013339	0.820447	NA	0.678808	-1.53415	NA	NA	NA	NA	-0.0890467	0.0935761	NA	2.89642	-1.82308	1.75509	0.643586	-0.108384	NA	NA	NA	2.35486	NA	NA	NA	NA	0.370083	-1.74641	-0.673066	2.13158	-0.702367	-1.55942	NA	0.184116	-0.63434	0.57836	NA	NA	NA	NA	NA	-2.53538	4.19546	NA	NA	NA	-0.696821	2.21737	-2.15031
assay 0850	-0.0663246	-2.12145	NA	NA	NA	-1.05661	NA	NA	NA	NA	NA	-1.56837	NA	2.84066	NA	NA	NA	-2.0215	NA	NA	NA	NA	NA	NA	NA	NA	-0.633108	-1.45908	1.3465	-0.0610165	NA	NA	NA	0.498819	-0.510679	NA	NA	NA	NA	NA	NA	NA	4.51401	NA	NA	NA	NA	0.333135	NA
assay 0851	-0.840718	-0.262006	-0.166741	NA	0.241794	-0.81369	NA	NA	NA	NA	0.108553	0.110989	NA	2.47437	NA	-0.91245	-0.0595026	NA	NA	NA	NA	3.01136	-1.05784	NA	NA	NA	0.931418	-0.947672	0.305631	1.72816	-0.954861	-2.18631	NA	0.422111	-0.916832	0.41749	NA	NA	NA	NA	NA	NA	1.18656	NA	NA	-2.27531	-0.202461	1.92161	-0.696558
assay 0852	NA	NA	NA	NA	NA	NA	NA	NA	NA	NA	NA	NA	NA	NA	NA	NA	NA	NA	NA	NA	NA	NA	NA	NA	NA	NA	NA	NA	NA	NA	NA	NA	NA	NA	NA	NA	NA	NA	NA	NA	NA	NA	NA	NA	NA	NA	NA	NA	NA
assay 0853	NA	NA	NA	NA	NA	NA	NA	NA	NA	NA	NA	NA	NA	-3.10161	NA	NA	NA	NA	NA	NA	NA	NA	NA	NA	NA	NA	NA	NA	-1.46289	NA	NA	NA	NA	NA	NA	NA	NA	NA	NA	NA	NA	NA	NA	NA	NA	NA	-2.68014	-2.3972	NA
assay 0854	NA	NA	NA	NA	NA	NA	NA	NA	NA	NA	NA	NA	NA	-2.46795	NA	-1.95578	NA	NA	NA	NA	NA	1.14638	NA	NA	NA	NA	-2.5845	NA	-0.172757	NA	NA	-2.06971	NA	NA	-1.46851	NA	NA	NA	NA	NA	NA	NA	-2.48174	NA	NA	NA	-2.30216	NA	NA
assay 0855	-0.464369	-1.90166	0.566739	-0.599844	0.596899	-0.107262	0.476225	-0.332335	1.02442	-0.0994449	0.706035	2.14505	0.941356	0.90884	-0.902543	0.0740053	-0.424472	0.923261	0.535336	-0.249355	0.600905	1.08672	0.979528	0.862835	0.726325	0.408612	-0.966821	1.56988	-1.08842	0.165329	-0.774207	1.13188	0.500578	-0.578105	-1.70133	0.0518959	1.15367	0.796436	0.0198409	0.62731	0.481925	-0.685064	0.218223	0.551291	0.0752898	1.02369	0.325376	0.334495	-0.459112
assay 0856	0.725179	-0.289683	0.326289	0.860265	1.17141	-0.562805	1.16052	0.911545	1.62116	-0.402617	0.860494	1.09837	0.814073	1.09334	0.168708	0.72458	-0.361145	1.16101	1.03787	0.430884	1.16786	-0.421626	0.848961	1.66091	0.478663	0.992562	0.706705	1.14375	-0.368071	0.680498	0.5456	-0.214697	0.716108	0.878862	-1.01662	-0.685057	1.86888	1.3951	1.10833	0.950674	1.32145	0.526189	1.82753	0.868851	0.771078	0.850743	0.229244	8.37947	0.056753
assay 0857	0.249897	NA	-1.24452	0.97196	NA	NA	NA	NA	NA	0.67578	NA	NA	NA	NA	NA	NA	-3.22922	-2.17122	NA	NA	NA	NA	NA	NA	NA	NA	2.00906	NA	-0.916521	NA	NA	NA	0.720834	NA	NA	NA	NA	NA	NA	NA	NA	NA	NA	-0.77439	NA	NA	-1.75617	NA	NA
assay 0858	NA	NA	NA	NA	NA	NA	NA	NA	NA	3.8506	-1.37702	NA	NA	NA	NA	NA	NA	NA	3.32843	NA	NA	NA	NA	NA	NA	NA	NA	NA	NA	NA	NA	NA	NA	NA	NA	NA	NA	NA	NA	NA	NA	NA	NA	NA	NA	NA	NA	NA	-1.77942
assay 0859	0.120987	-0.868272	-0.806003	-0.115038	0.0717602	-0.602478	-0.580867	0.729645	1.39839	1.32388	0.159397	1.08174	0.656728	3.9084	-0.467717	-2.58644	-0.313134	0.30556	1.03847	-0.498699	0.580398	0.658489	0.409404	1.1375	-1.10355	0.447381	0.357928	-0.285354	-0.874398	0.124989	0.218385	-0.152966	1.48653	-0.896853	NA	-1.13646	0.128056	1.55431	0.647357	1.27426	0.45516	-0.172281	1.70068	0.0778206	0.535527	-0.114357	0.387016	-0.275386	-2.20377
assay 0860	NA	NA	NA	-1.47619	NA	NA	NA	NA	NA	-2.19335	-1.81892	-2.4453	-0.210114	-3.36716	NA	NA	-2.73328	-3.20834	-1.63859	-2.06735	-1.86136	NA	NA	-1.62675	NA	NA	NA	NA	NA	-2.45461	NA	-0.189366	NA	NA	NA	NA	NA	NA	NA	NA	-1.65813	NA	NA	-0.559615	NA	NA	NA	NA	NA
assay 0861	NA	-1.43841	-0.0193149	NA	1.98567	-1.57066	NA	NA	NA	-2.01764	-1.22801	NA	-0.121857	-1.8351	-1.75374	NA	NA	NA	-1.56793	NA	0.700249	-2.97556	-3.01745	NA	NA	-0.359624	NA	NA	NA	1.483	NA	-0.22284	-1.77896	NA	NA	NA	-1.62047	0.0567419	-1.81223	1.48876	-0.887832	4.1618	NA	NA	-2.08058	NA	NA	-0.168719	0.632668
assay 0862	-1.38679	-1.58512	-0.178861	-2.0891	-1.20243	-0.00118333	NA	-0.20174	1.69687	-2.93133	-2.25183	0.129106	1.66656	0.160015	-0.29832	-1.33533	-3.24418	-0.898612	-2.2032	0.48958	0.346321	-1.99185	-1.13922	1.73687	1.51604	-1.54839	-1.79572	-1.16945	NA	0.262987	2.00633	-2.17228	-1.82065	-2.24925	-1.72397	-0.367706	1.34851	-0.319753	-0.895839	0.202468	0.662839	-2.54411	-0.795012	0.507304	-0.486398	NA	-2.79276	-0.0955286	NA
assay 0863	NA	NA	NA	NA	NA	NA	NA	NA	NA	NA	NA	NA	NA	NA	NA	NA	NA	NA	NA	NA	NA	NA	NA	NA	NA	NA	NA	NA	NA	NA	NA	NA	NA	NA	NA	NA	NA	NA	NA	NA	NA	NA	NA	NA	NA	NA	NA	NA	-2.08735
assay 0864	1.27275	0.660279	-0.728845	-0.462203	0.459017	0.924789	-1.40267	1.15518	-0.0386692	0.644698	-1.26577	-0.597878	1.80781	-0.642431	0.841828	0.0314898	-0.0891294	0.299696	1.7124	-0.752962	-1.35048	0.490941	0.333303	1.01886	1.9606	-0.160844	-1.34745	0.37289	NA	0.956976	-1.01854	-0.547917	0.0574602	1.47931	0.416285	0.53134	1.64028	-1.22864	0.0671832	0.235758	-0.0507512	2.078	0.118396	0.985284	-0.249175	0.138321	-0.838023	-0.109843	-0.185438
assay 0865	0.956213	0.0525559	2.42022	NA	NA	1.41781	NA	NA	-3.13756	NA	NA	NA	NA	3.77384	NA	NA	NA	NA	NA	NA	NA	NA	NA	NA	NA	NA	3.17532	NA	0.674715	0.60459	NA	NA	NA	NA	NA	NA	NA	NA	-0.46802	NA	NA	NA	NA	NA	NA	NA	1.39419	NA	NA
assay 0866	NA	NA	NA	0.287614	NA	NA	NA	NA	NA	NA	NA	-2.25609	-2.87094	NA	NA	NA	NA	1.15316	NA	NA	NA	NA	0.613139	NA	NA	NA	NA	NA	NA	-1.57095	NA	NA	NA	NA	NA	0.57667	-1.54947	NA	NA	NA	-2.78624	NA	NA	NA	NA	NA	NA	NA	NA
assay 0867	NA	NA	NA	NA	NA	NA	NA	NA	NA	NA	NA	NA	NA	NA	NA	NA	NA	NA	NA	NA	NA	NA	NA	NA	NA	NA	NA	NA	NA	NA	NA	NA	NA	NA	NA	NA	NA	NA	NA	NA	NA	NA	NA	NA	NA	NA	NA	NA	NA
assay 0868	NA	NA	NA	NA	NA	NA	NA	NA	NA	NA	NA	NA	NA	NA	NA	NA	NA	NA	-3.18179	NA	NA	NA	NA	NA	NA	NA	NA	NA	NA	NA	NA	NA	NA	NA	NA	NA	NA	NA	NA	-1.58472	NA	NA	-2.76176	NA	NA	NA	NA	NA	NA
assay 0869	NA	NA	NA	NA	NA	NA	NA	NA	NA	-0.766916	NA	NA	-0.199792	NA	NA	-2.24052	NA	NA	NA	NA	NA	-2.22138	NA	NA	NA	NA	NA	NA	NA	NA	NA	NA	NA	NA	NA	NA	NA	NA	NA	NA	NA	NA	NA	NA	NA	NA	NA	NA	NA
assay 0870	NA	NA	NA	NA	NA	NA	NA	NA	NA	NA	NA	NA	NA	NA	-1.7779	NA	NA	-0.317109	NA	NA	NA	NA	NA	NA	NA	NA	NA	NA	-2.01037	-1.99317	NA	NA	NA	NA	NA	NA	NA	2.47264	NA	NA	-2.60516	NA	NA	NA	0.81385	NA	NA	NA	NA
assay 0871	-0.852787	-0.507285	-0.529915	-1.69808	-1.04693	-0.425385	-1.98788	-1.54202	0.0801033	-1.40934	-0.134375	-2.18792	0.102884	-0.733942	-1.15616	-0.144403	-1.53201	0.738963	-2.29023	-2.22337	-0.220716	-0.946444	-1.12255	-1.48995	-2.38785	-0.0895777	-0.2022	-1.25184	0.779478	-0.761232	-0.566748	-1.94318	-1.97628	-0.0931269	0.206125	0.189369	-1.38197	-0.929705	-0.809931	0.969587	-0.501526	-0.502537	-0.875123	-1.77817	-0.48655	-1.74978	-0.494541	-0.493833	-0.729719
assay 0872	-1.46276	NA	-0.361091	-2.35319	-0.407743	-1.43929	-2.64697	-1.29881	-2.45043	-2.13447	-0.49621	-0.833098	-0.946244	0.00437361	-1.19661	0.146416	-0.274521	-0.220639	-3.06551	-2.6109	-0.827947	-0.735652	-1.16656	-1.25253	-1.04341	-0.712399	-0.501016	-1.79308	-1.95627	-1.48098	-1.99794	-1.28064	-1.05701	NA	-0.765461	-0.204533	NA	-1.44896	-1.12042	-0.324171	-1.57662	-0.583386	-1.78051	-2.06353	-0.658454	-2.22018	-1.07505	-2.23169	NA
assay 0873	NA	4.00453	NA	-2.33226	-2.65892	NA	-1.20153	NA	-3.04634	NA	NA	NA	NA	-1.98128	NA	NA	-2.89289	NA	NA	NA	NA	-2.26992	NA	-1.16242	NA	NA	NA	-1.19347	NA	-2.46197	NA	NA	-2.61068	NA	-1.96635	NA	-0.213369	4.2413	2.69999	-2.4023	-1.05505	3.51164	NA	NA	2.84785	NA	3.17122	-2.03418	NA
assay 0874	NA	-2.55324	NA	-1.98123	NA	NA	NA	NA	NA	-0.345458	NA	NA	NA	NA	NA	NA	NA	NA	1.31417	NA	NA	-1.47496	NA	NA	NA	NA	NA	-1.69034	NA	-2.29755	NA	NA	NA	NA	NA	NA	NA	NA	NA	-2.62896	NA	NA	NA	NA	NA	NA	-2.48719	NA	NA
assay 0875	NA	-2.2412	NA	-1.76484	NA	-2.40933	NA	NA	NA	NA	NA	NA	NA	-2.50301	NA	NA	NA	-2.25227	-2.77861	-1.79796	NA	NA	-2.56576	-2.80901	NA	NA	-2.43315	NA	NA	-2.11695	NA	NA	NA	-1.22627	NA	-1.72965	-2.12484	NA	-2.75402	-2.116	NA	-2.25183	NA	-2.65805	-2.29791	-2.69459	NA	NA	NA
assay 0876	NA	NA	NA	NA	NA	NA	NA	NA	NA	NA	NA	NA	NA	NA	NA	NA	NA	NA	NA	NA	NA	NA	NA	NA	NA	NA	NA	NA	NA	NA	NA	NA	NA	NA	NA	NA	NA	NA	NA	NA	NA	NA	NA	NA	NA	NA	NA	NA	NA
assay 0877	NA	NA	NA	NA	NA	NA	NA	NA	-1.83551	NA	NA	NA	NA	NA	NA	NA	NA	NA	1.12947	NA	NA	NA	NA	NA	NA	NA	-1.73176	NA	NA	NA	NA	-1.62163	NA	NA	NA	NA	NA	NA	NA	NA	NA	-2.81882	NA	NA	NA	NA	NA	NA	NA
assay 0878	NA	NA	NA	NA	NA	NA	NA	NA	NA	NA	NA	NA	NA	NA	NA	NA	NA	NA	NA	NA	NA	NA	NA	NA	NA	NA	NA	NA	NA	NA	NA	NA	NA	NA	NA	NA	NA	NA	NA	NA	NA	NA	NA	NA	NA	NA	-2.93751	NA	NA
assay 0879	NA	NA	NA	NA	NA	NA	NA	NA	NA	NA	NA	NA	NA	NA	NA	NA	NA	NA	NA	NA	NA	NA	-2.14954	NA	NA	NA	NA	NA	NA	NA	NA	NA	NA	NA	NA	NA	NA	NA	NA	NA	NA	NA	NA	NA	NA	NA	NA	NA	NA
assay 0880	1.00148	-0.619886	1.86322	-0.791075	1.0307	1.79659	-0.181684	0.0816752	0.469867	1.38225	-0.0987185	-0.327584	-0.00265383	1.05025	0.331378	-0.934366	-0.52597	0.845401	1.41463	-0.184387	0.548014	0.658859	1.77002	0.201246	-0.0992028	1.1475	0.76066	1.82902	0.508148	1.06007	-0.623338	1.4372	1.25907	-0.657805	-0.672247	-1.10198	-1.60391	0.62612	1.17777	0.786243	0.112331	1.55514	-1.30802	0.422087	1.44209	-1.68487	0.778828	0.844776	0.65012
assay 0881	-1.60073	-2.18596	-0.613576	-2.15962	-1.00103	-0.211253	-0.848957	-0.370215	-0.674957	-0.732603	-1.46821	-1.86969	-0.900473	-0.752811	-1.99564	-0.710386	-1.26166	-0.571448	-0.577594	-1.19068	-0.475134	-0.315895	-1.52233	0.0968201	-1.84181	-1.34034	-0.638567	-0.183382	-1.83058	-0.511059	-0.140141	-2.13802	-1.7194	-1.15608	-1.00246	-1.49675	-1.01965	-2.07057	-2.06609	-0.230946	0.294505	0.504524	-0.226849	-0.519166	-1.4349	-1.21804	-0.335628	-0.179029	-0.702632
assay 0882	1.91628	0.787482	1.14665	NA	1.20361	2.43668	-0.26438	-0.601222	1.13918	2.26538	1.31762	1.64255	-2.94565	2.03334	0.631098	1.46644	1.91878	0.0559949	2.53011	-1.50545	NA	-1.17607	0.664815	NA	2.95155	2.74049	3.31219	1.72693	2.04485	3.32767	-2.35154	NA	4.07237	1.30073	1.19089	0.935194	1.25258	2.80198	2.04333	2.79405	1.70982	1.65642	1.98309	1.68103	2.75889	NA	1.25143	2.75276	1.35745
assay 0883	3.37095	2.49689	3.21645	NA	2.96135	4.27496	1.99132	2.24936	2.51581	3.30592	2.95006	2.721	-2.56645	3.52172	2.01117	3.16197	3.18505	1.73525	3.8962	-0.0290089	NA	-0.396157	2.24881	NA	4.18628	4.04516	4.22381	3.24271	3.76	4.61853	-0.523995	-2.31991	5.51851	2.91547	2.58248	2.79531	2.85413	4.56913	3.77437	4.79802	3.07487	3.49252	3.96325	2.42719	5.50434	NA	3.02562	3.66923	2.80626
assay 0884	NA	NA	NA	NA	NA	NA	NA	NA	NA	NA	NA	NA	NA	NA	NA	NA	NA	NA	NA	-3.13897	NA	NA	NA	NA	NA	NA	NA	NA	NA	NA	NA	NA	NA	NA	NA	NA	NA	-2.68595	NA	-2.86616	NA	NA	NA	NA	NA	NA	NA	NA	NA
assay 0885	NA	NA	-1.64284	NA	-0.469293	NA	NA	NA	NA	NA	-1.73596	-2.08163	-2.91175	NA	NA	1.11088	-2.17443	-2.66264	-2.99721	-2.42561	-1.46559	NA	-3.33778	NA	NA	-2.59427	-0.369865	NA	-1.94793	-0.82115	-0.768352	NA	-0.311022	-0.984687	0.620048	NA	-2.75391	-1.35754	NA	0.642364	-0.581325	-1.63559	-3.36729	NA	-0.173207	NA	-2.23344	0.238857	-2.29065
assay 0886	NA	NA	NA	NA	NA	NA	NA	NA	NA	NA	NA	NA	NA	NA	NA	NA	NA	NA	NA	NA	NA	NA	NA	NA	NA	NA	NA	NA	NA	0.269516	NA	NA	NA	-1.97081	1.08351	NA	NA	-2.50752	NA	NA	NA	NA	NA	NA	NA	NA	NA	NA	-2.19771
assay 0887	NA	NA	NA	NA	NA	NA	NA	NA	NA	NA	NA	NA	NA	NA	NA	-2.1504	NA	NA	-0.528684	NA	NA	NA	NA	NA	NA	NA	NA	NA	NA	NA	NA	NA	NA	NA	NA	NA	NA	NA	NA	-2.31541	NA	NA	NA	NA	NA	NA	NA	NA	NA
assay 0888	NA	NA	NA	NA	NA	NA	NA	NA	NA	NA	NA	NA	NA	-2.69945	NA	NA	NA	NA	NA	NA	NA	NA	NA	NA	NA	NA	NA	NA	NA	NA	NA	NA	-3.03182	NA	NA	NA	NA	NA	NA	-0.0917007	NA	NA	NA	NA	-2.02373	NA	NA	-3.15107	NA
assay 0889	-0.156016	NA	NA	NA	-2.6806	-1.48325	NA	NA	-1.7322	NA	NA	-2.81807	1.68282	-1.6125	0.0137049	1.32507	-0.362443	NA	-3.15567	-1.77321	0.520234	NA	-0.404216	NA	NA	-2.07498	0.271304	-2.19422	0.168611	NA	2.28571	NA	0.705015	1.38784	1.82184	2.08169	-2.62723	-1.98915	NA	0.629433	NA	NA	NA	1.28556	NA	NA	NA	2.53188	NA
assay 0890	NA	NA	NA	NA	NA	NA	NA	NA	NA	-2.41288	NA	NA	NA	NA	NA	NA	NA	NA	-2.59384	NA	NA	NA	NA	NA	-2.51858	NA	NA	NA	NA	NA	NA	NA	NA	NA	NA	NA	NA	NA	NA	-2.72769	NA	NA	NA	NA	NA	NA	NA	NA	NA
assay 0891	-2.30609	-0.532556	-2.19348	NA	-1.53955	-0.905102	NA	NA	-1.96443	NA	NA	NA	-2.43164	-1.82921	-1.39237	-2.74304	NA	NA	NA	-2.08467	NA	-1.31174	NA	-3.19649	NA	-1.46554	-0.598169	-0.660778	NA	-2.28115	NA	-2.13019	-2.64151	NA	-2.2165	NA	NA	-2.57017	NA	-1.04439	-1.37247	NA	-2.39534	-1.18402	NA	NA	-1.62687	-1.47391	NA
assay 0892	2.57032	2.37849	3.02725	3.24147	1.63074	3.02154	3.57352	2.27034	2.71252	2.65003	3.16911	2.78542	2.32662	2.63479	1.6832	3.18781	2.9433	2.67913	3.20083	4.17019	2.17511	1.58845	2.66529	2.98605	3.35752	2.91784	3.80035	4.05944	3.27283	4.14964	4.20316	0.277189	3.21168	3.88677	2.64634	3.34374	3.63921	2.57682	3.43607	3.37265	3.59883	2.58795	3.43268	2.18281	2.14989	3.25616	3.55637	2.83033	3.19902
assay 0893	-2.00451	-1.9266	-0.132901	-0.356868	-1.77703	-0.467018	NA	-1.98238	-0.94973	-1.46797	-0.989393	-1.35767	-0.706668	-1.12244	-1.38421	NA	-1.41308	-1.79189	-2.07761	-1.04037	NA	NA	NA	NA	0.0622456	-0.706809	-0.95694	-0.452186	-1.71752	-0.592888	-1.74168	-0.978495	-0.478125	-0.842755	-1.62857	-1.2276	NA	NA	-2.08496	-0.803744	-2.9555	-1.9708	-2.36069	-1.55929	-2.55125	NA	-0.523955	-1.85769	-2.40801
assay 0894	0.267437	-0.510936	0.0313051	0.489313	-0.522203	0.494867	-0.157312	1.10084	-0.219153	-2.75221	0.0243662	-0.050938	-1.12836	-0.13315	-2.07878	-0.759525	-0.231944	-0.822583	-2.7787	0.957243	0.939913	0.963546	0.915171	-0.157549	0.753795	-1.96667	0.655392	-2.08282	0.019611	0.701327	0.288892	-1.9749	0.01275	NA	-2.11815	-2.00385	-2.46137	-1.96857	1.2414	1.69428	0.837404	0.434935	0.421106	-0.0421345	-0.210078	NA	-0.169178	-1.08754	-1.61826
assay 0895	NA	-2.379	-0.88355	NA	-1.92635	-0.697793	NA	NA	0.186807	NA	-0.597968	-1.03535	-0.429976	0.752669	-2.06706	-0.810825	3.26268	NA	NA	-1.80551	-0.788397	NA	0.816978	NA	-2.25192	2.07996	NA	2.40417	-1.80688	-2.12768	NA	NA	NA	-0.326137	1.66102	-0.918314	0.170003	0.591265	1.59963	NA	0.215244	-2.8279	1.96884	0.882892	-0.390254	NA	NA	0.049941	NA
assay 0896	NA	-2.00931	NA	NA	NA	NA	NA	NA	NA	NA	NA	NA	NA	NA	NA	NA	NA	NA	NA	NA	-2.71565	NA	NA	NA	-0.434564	-2.47085	NA	-2.47003	NA	NA	NA	NA	NA	NA	NA	NA	NA	-2.87768	NA	NA	NA	NA	NA	NA	-2.34324	NA	NA	NA	NA
assay 0897	3.35228	3.36762	4.17186	3.83353	3.91788	3.02387	NA	4.80614	3.49983	NA	3.20959	4.04915	2.588	3.61814	NA	1.52374	4.61912	3.44511	4.22487	3.87906	1.61765	2.64321	2.34899	4.28582	3.8993	3.68992	5.27393	5.31565	3.1774	5.12722	NA	-0.617331	NA	5.05051	4.26258	3.82909	4.21613	4.67237	2.65132	4.93149	6.18058	3.13545	5.72932	5.3215	3.42772	2.19888	3.03847	2.12561	6.12831
assay 0898	NA	NA	NA	NA	NA	NA	-2.59344	NA	NA	NA	NA	NA	-1.54991	NA	NA	-2.84052	NA	NA	NA	NA	NA	NA	NA	NA	NA	NA	NA	-2.38596	NA	-1.91626	NA	NA	NA	NA	NA	NA	-0.284635	NA	NA	NA	-1.97605	NA	NA	-2.37076	NA	NA	NA	NA	NA
assay 0899	NA	NA	NA	NA	NA	NA	NA	NA	-2.63517	NA	NA	NA	NA	NA	NA	NA	NA	NA	NA	NA	NA	NA	NA	NA	NA	NA	NA	NA	NA	NA	NA	NA	NA	NA	NA	NA	NA	NA	NA	NA	NA	NA	NA	NA	NA	NA	NA	NA	NA
assay 0900	NA	NA	NA	NA	NA	NA	NA	NA	NA	NA	NA	NA	NA	NA	NA	NA	NA	NA	NA	NA	NA	NA	NA	NA	NA	-0.915725	NA	NA	NA	NA	NA	NA	NA	NA	NA	NA	NA	NA	NA	NA	NA	NA	NA	NA	NA	NA	NA	NA	NA
assay 0901	0.577108	0.330973	-1.08952	-0.0677304	-1.31383	1.79569	-0.568616	-2.4764	0.342861	-2.5991	-0.957487	-0.875391	-0.148724	-0.218538	0.193791	0.261634	2.71744	-0.0684825	-1.39118	-0.573114	-1.74686	0.212106	0.365398	-2.79977	0.679062	1.99667	-0.298757	-1.3315	0.792831	-1.69661	-0.283454	-1.62447	1.47383	2.38953	1.72319	2.20382	NA	-0.464901	-1.01623	-0.10724	0.488769	1.81437	-1.23597	-0.864062	-0.496352	NA	1.27958	0.527451	3.78318
assay 0902	NA	NA	NA	NA	NA	NA	NA	NA	NA	NA	NA	NA	NA	NA	NA	-2.74865	NA	NA	NA	NA	NA	NA	NA	NA	NA	NA	NA	0.258411	NA	NA	NA	NA	-2.10968	NA	NA	NA	NA	NA	NA	NA	NA	-1.15694	NA	NA	NA	NA	NA	NA	NA
assay 0903	0.26918	-0.184631	1.22203	-0.113307	0.0830098	1.38419	-1.27201	-1.15772	0.819273	0.703785	0.502565	0.460003	0.0418561	1.84828	-0.501699	0.40588	1.8	2.27367	0.361321	1.52507	0.222128	0.781797	1.08956	0.793386	0.961615	1.21957	0.902186	0.922311	-0.393251	0.206867	0.660936	0.380214	2.402	-0.262927	0.329962	-1.04851	0.33069	0.498793	0.631943	0.342891	1.72995	-0.677311	0.273725	0.0361669	0.747596	-0.153088	0.773638	1.19727	-0.547184
assay 0904	NA	NA	NA	NA	NA	NA	-0.127876	NA	NA	NA	NA	-2.84513	NA	NA	NA	0.761622	NA	NA	NA	NA	NA	NA	-3.20102	NA	NA	NA	-2.6299	NA	NA	NA	NA	NA	NA	NA	-1.32759	-2.18893	NA	NA	NA	-2.82059	NA	NA	NA	NA	NA	NA	-2.9581	NA	NA
assay 0905	NA	NA	NA	NA	NA	NA	-1.62135	NA	NA	NA	NA	NA	NA	-2.42016	NA	1.7032	NA	NA	NA	NA	NA	NA	NA	NA	NA	NA	NA	NA	NA	NA	NA	NA	NA	NA	NA	NA	NA	NA	NA	NA	NA	NA	NA	NA	NA	NA	NA	NA	-2.21727
assay 0906	NA	-2.07315	NA	NA	NA	-1.41211	NA	NA	NA	-0.99368	-3.17977	NA	NA	-2.65356	-0.293916	-2.01341	-0.362908	NA	NA	NA	NA	NA	NA	NA	NA	NA	NA	-2.97374	NA	NA	NA	NA	NA	-0.513018	NA	NA	NA	NA	NA	NA	NA	NA	NA	NA	NA	NA	NA	NA	NA
assay 0907	NA	-1.29371	NA	NA	NA	NA	NA	NA	NA	-0.400927	-2.33366	NA	NA	-1.79455	0.406239	-0.772821	0.132617	NA	NA	NA	NA	-2.67664	-2.06198	NA	NA	-1.28968	NA	-2.4572	NA	NA	NA	NA	NA	0.139116	-1.64227	NA	NA	NA	NA	NA	NA	NA	NA	NA	NA	NA	NA	-2.90251	-0.819862
assay 0908	NA	NA	NA	NA	NA	NA	NA	-3.01001	NA	NA	NA	NA	-3.12114	NA	NA	-2.36845	-2.73963	NA	NA	NA	NA	NA	NA	NA	NA	NA	NA	NA	NA	NA	NA	NA	NA	NA	NA	NA	NA	NA	NA	NA	NA	-2.71601	NA	NA	NA	NA	NA	NA	NA
assay 0909	NA	NA	NA	NA	NA	NA	NA	NA	NA	NA	NA	NA	NA	NA	NA	NA	NA	NA	NA	NA	NA	NA	NA	NA	NA	NA	NA	NA	NA	NA	NA	NA	NA	NA	NA	NA	NA	NA	NA	NA	NA	NA	NA	NA	NA	NA	NA	NA	NA
assay 0910	0.925638	0.462945	-0.344627	NA	0.504021	2.48714	NA	-0.344206	-0.711151	0.734398	-0.292971	-1.29766	1.34705	1.08095	1.22315	0.681105	2.36519	0.576799	0.431059	NA	-0.965241	0.633522	1.09123	NA	NA	1.9233	2.24598	0.816024	1.09221	1.13749	-1.21269	NA	0.23919	1.16721	2.72403	0.948176	0.017506	0.281483	0.210164	4.15237	0.655025	1.61581	-2.48569	-1.13274	0.515035	NA	1.58955	1.92512	2.24996
assay 0911	-1.20697	-1.1224	0.35743	-1.35561	-1.20079	0.709928	-0.768768	1.12162	-2.00331	2.3282	0.797727	0.0819527	0.393926	0.457701	-1.19233	0.295492	1.48583	2.48961	1.44416	-0.72562	0.121565	-0.939883	-1.70399	0.57847	0.069882	0.458385	1.22478	-0.903424	0.224539	0.21031	-0.357922	1.18079	0.466064	-0.675469	0.592188	-0.478239	-0.72066	-1.56428	-0.25518	-0.540954	1.23161	-0.40726	-0.632784	-0.77807	-1.18559	-0.00792807	-0.56176	-0.0808993	-0.0623094
assay 0912	-0.124762	NA	-1.00746	-2.28467	0.0279313	1.14406	-3.16158	NA	-0.799097	-0.169011	-1.02498	-1.12179	0.93789	0.689325	-0.930709	NA	NA	1.36582	NA	-1.90512	-0.651901	NA	-2.30294	-0.243236	-2.64734	0.547156	0.894875	-1.20439	-1.37603	-1.54625	-1.60293	-1.19754	-1.74964	NA	NA	NA	NA	-2.7903	-1.19719	NA	0.0276065	-2.70535	-0.395425	-0.684114	NA	NA	-2.07241	-1.69736	NA
assay 0913	-1.49487	-1.57188	-0.0987293	-0.342152	-0.968315	-0.247823	NA	-0.357256	-1.29614	-1.82881	2.48514	2.07006	-0.788278	1.57486	-0.324178	1.24564	2.71948	1.4691	NA	-0.860662	1.30443	-1.74187	0.00997991	0.185419	-0.44691	1.1408	-0.0973202	0.955219	-0.633151	-0.21886	0.656015	-2.45193	-0.670417	-1.25839	-0.711352	-1.0724	-1.4307	-2.65601	-1.88623	0.187776	-0.180176	-1.86726	-0.82545	-0.287933	-1.46801	NA	-0.312029	-0.0703707	-1.23596
assay 0914	NA	NA	NA	NA	NA	NA	NA	NA	NA	NA	NA	NA	NA	NA	NA	NA	NA	NA	NA	NA	NA	NA	NA	NA	NA	NA	NA	NA	NA	NA	NA	NA	NA	NA	NA	NA	NA	NA	NA	NA	NA	NA	-3.24388	NA	NA	NA	NA	NA	0.863861
assay 0915	NA	-1.48197	NA	NA	-1.8294	0.415285	-2.48871	-0.106368	-2.62462	-0.927356	0.337142	NA	-0.303897	-2.17814	NA	-2.02979	0.360099	-3.23045	-0.00649035	0.570418	-1.7366	-1.80206	-1.62388	-1.22207	-0.669698	-0.405156	-1.86827	-1.0487	-0.920638	-2.06251	-0.979331	-1.04878	-1.04833	-1.07733	NA	-0.94166	-0.822176	-2.46943	0.202889	-2.10325	0.408277	-2.57916	NA	-1.25391	-2.50008	-2.60366	NA	-1.15173	-1.62065
assay 0916	NA	NA	NA	NA	NA	NA	NA	NA	NA	NA	NA	NA	NA	NA	-2.20155	NA	NA	NA	NA	NA	NA	NA	NA	NA	NA	NA	NA	NA	NA	NA	NA	NA	NA	NA	NA	NA	NA	NA	NA	NA	NA	NA	NA	NA	NA	NA	NA	NA	NA
assay 0917	NA	NA	NA	NA	NA	NA	NA	NA	NA	NA	NA	NA	NA	NA	NA	NA	NA	NA	NA	NA	NA	NA	NA	NA	NA	NA	NA	NA	NA	NA	NA	NA	NA	NA	NA	NA	NA	NA	-2.44671	NA	NA	NA	NA	-2.43654	-0.134177	NA	NA	NA	NA
assay 0918	-1.44291	-1.25973	-2.33803	-0.34158	-1.29653	-0.808111	NA	-1.62054	NA	NA	-1.04437	-2.15239	-0.319857	-1.13905	NA	-2.50726	-1.55468	-0.183065	-1.35997	-1.06646	-1.66161	NA	-1.81359	0.197312	-1.80883	-2.46094	-1.97374	-0.0353549	NA	-2.53873	-2.28498	NA	-2.7497	-2.59008	NA	NA	-0.603157	-2.26284	NA	0.101424	2.23713	-1.58701	-1.0525	-0.794309	-1.19332	0.159267	NA	-1.17817	NA
assay 0919	NA	NA	NA	NA	NA	NA	NA	NA	NA	NA	NA	NA	NA	NA	NA	NA	NA	NA	NA	NA	NA	NA	NA	NA	NA	NA	NA	NA	NA	NA	NA	NA	NA	NA	NA	NA	NA	NA	NA	NA	NA	NA	NA	NA	NA	NA	NA	NA	NA
assay 0920	0.137541	-0.310891	NA	NA	-0.430977	-1.30773	NA	-1.50249	-0.262499	NA	2.34043	1.49194	-0.79929	-0.466273	NA	NA	NA	NA	NA	NA	NA	-1.04502	2.61888	NA	NA	NA	0.987728	-1.03024	1.0949	-0.435198	-0.353667	-2.18743	1.4871	NA	NA	NA	-1.78194	-2.78248	-0.947276	-2.91665	-1.03621	0.358156	-2.49773	-0.616872	NA	NA	0.923704	0.110743	NA
assay 0921	NA	NA	NA	NA	NA	NA	NA	NA	NA	NA	NA	NA	NA	NA	NA	NA	-1.65856	NA	NA	NA	NA	NA	NA	NA	NA	NA	NA	NA	NA	NA	NA	NA	NA	NA	NA	NA	NA	NA	NA	NA	NA	NA	NA	NA	NA	NA	NA	NA	NA
assay 0922	-1.77665	NA	NA	NA	NA	NA	NA	NA	NA	NA	-0.295141	-0.615397	-3.25104	NA	NA	NA	NA	NA	NA	NA	NA	-3.1339	0.287051	NA	NA	NA	NA	NA	-2.2669	-1.39011	NA	NA	NA	NA	NA	NA	-2.27444	NA	NA	NA	NA	NA	NA	NA	NA	NA	-2.97329	-2.2574	NA
assay 0923	-0.307955	NA	-2.10032	-0.940788	-1.10092	-0.556443	-3.3307	NA	-2.61665	NA	-2.01484	-2.60593	-2.97084	-1.56729	-1.89502	-2.39817	NA	-2.27953	-3.02713	NA	NA	-2.93819	-0.336096	0.334206	NA	-2.408	-0.656894	NA	NA	0.194414	NA	NA	-0.9028	NA	NA	NA	NA	NA	-2.93417	NA	NA	0.110832	-2.49558	-2.41597	NA	NA	-1.51597	-1.42453	NA
assay 0924	-1.81915	0.969584	0.111981	-1.22956	-2.38861	0.68326	NA	NA	-2.44085	NA	-2.44046	NA	-1.73442	-2.41417	-2.343	-1.26734	NA	NA	NA	NA	NA	NA	-0.619294	-3.33233	NA	-2.02181	NA	-3.2471	NA	-1.34334	NA	NA	NA	NA	NA	-1.8433	-1.26354	NA	-1.59063	NA	-2.33272	-0.567122	-2.33593	NA	NA	NA	-2.72017	-0.704909	NA
assay 0925	NA	NA	NA	NA	NA	NA	NA	NA	NA	NA	NA	NA	NA	NA	NA	NA	NA	-1.10904	NA	-2.22935	NA	NA	NA	-0.0974748	NA	NA	NA	NA	NA	-2.08445	-2.34712	NA	NA	NA	NA	NA	NA	NA	NA	NA	NA	-0.769376	NA	-1.5226	NA	NA	NA	NA	-2.52787
assay 0926	NA	NA	NA	NA	NA	NA	NA	NA	NA	NA	NA	NA	NA	NA	NA	NA	NA	NA	NA	NA	NA	NA	NA	NA	NA	NA	NA	NA	NA	NA	NA	NA	NA	NA	NA	NA	NA	NA	NA	NA	NA	NA	NA	NA	NA	NA	NA	NA	-2.44845
assay 0927	NA	NA	NA	NA	-2.05886	NA	NA	NA	NA	NA	NA	NA	NA	NA	NA	NA	NA	NA	NA	NA	NA	NA	-2.75772	NA	NA	NA	NA	NA	NA	NA	NA	-0.771818	NA	NA	NA	NA	NA	NA	NA	NA	NA	NA	NA	NA	NA	NA	NA	NA	NA
assay 0928	-2.08415	-1.67297	-0.179344	-0.806056	0.26605	-0.944303	NA	-2.51242	-0.0421673	-0.214145	-0.430277	-0.263061	0.404897	0.0879098	-1.40524	0.253317	-0.0815478	0.825623	-1.20696	0.39631	0.789638	-0.203396	0.682496	-0.18433	NA	0.251004	0.248343	0.209604	-0.744902	0.202845	-0.910062	-0.571436	-0.730277	-1.32851	-0.460752	-1.20428	-0.398454	-0.262112	0.466598	-0.511216	-0.170299	-0.0959923	0.23497	-0.437701	-0.575032	-1.51896	-0.464361	0.526795	0.0419253
assay 0929	NA	-2.56303	NA	NA	-1.49544	NA	NA	NA	NA	NA	NA	NA	-2.02206	NA	-1.56203	NA	NA	NA	NA	NA	NA	NA	NA	NA	NA	NA	-0.951406	NA	NA	NA	NA	NA	NA	NA	NA	NA	NA	NA	NA	NA	NA	NA	-3.4024	NA	NA	NA	NA	NA	NA
assay 0930	NA	NA	NA	NA	NA	NA	NA	-0.332924	NA	NA	-3.15698	NA	-3.07267	NA	NA	NA	-3.22439	NA	NA	NA	NA	NA	NA	NA	NA	NA	NA	NA	NA	NA	-2.09755	NA	-2.89391	NA	NA	NA	NA	-1.41584	NA	-2.19703	NA	-2.41924	-3.14519	NA	-2.01731	-2.23332	NA	NA	NA
assay 0931	-1.59399	-1.36185	-1.56333	-0.754768	-1.54757	-0.466763	0.189236	0.662424	-0.655281	0.0721584	0.646038	-2.65616	0.595086	-0.363223	-1.64806	0.239615	-1.00773	0.947855	0.739186	-0.565323	-1.16699	-0.725668	0.346391	-0.424902	NA	0.125205	-0.385852	-0.484963	-0.441399	-1.02101	-1.73761	-0.682171	-2.56268	-1.32414	-1.35936	-1.2822	NA	-1.63436	-0.549168	0.654718	-0.00664755	0.451471	-0.1552	-1.71247	NA	-0.914925	-1.20796	-0.371094	-1.4423
assay 0932	-1.12476	-2.285	-1.77527	-0.713927	-0.460979	-1.1388	-0.533292	0.803238	-1.38842	-0.0472846	-0.436966	-1.86334	-0.232037	0.0841369	-2.12467	-0.768064	-0.524844	0.693231	-0.738407	-0.348277	-0.26659	-0.10158	-1.92058	-0.862215	-0.826773	-0.222722	-0.824072	-0.875672	-0.890702	-0.414211	-0.28361	-1.57303	-0.0912443	-2.35002	-0.327928	-1.27956	-2.23212	-1.43517	-0.804334	1.14089	-0.110815	0.184404	0.385528	-1.61932	-2.50881	-1.75285	-2.04344	0.0645609	0.675529
assay 0933	-1.94756	-1.38214	NA	-0.612231	-0.644211	-0.148713	-1.5044	-1.83089	0.484	-2.10772	NA	-0.882019	-0.799928	1.53752	-1.25053	-0.480127	-0.2588	-1.12103	-2.71807	-0.801914	-1.20632	1.89136	-0.913096	0.371222	-1.61318	-0.325948	-1.812	-0.475743	-1.87335	0.34663	NA	NA	NA	-1.61826	-0.465876	-1.78706	NA	1.28536	1.83446	-2.54751	-1.50861	-1.41866	-2.61098	-1.34965	0.157254	NA	-0.688378	-0.221776	-2.1757
assay 0934	NA	-2.39768	NA	NA	NA	NA	NA	NA	NA	NA	-3.02582	-1.92298	NA	NA	NA	NA	NA	NA	NA	NA	NA	NA	NA	NA	NA	NA	-0.480602	NA	NA	NA	NA	NA	0.606904	NA	NA	NA	NA	NA	NA	-2.36801	NA	NA	-0.617262	NA	NA	NA	NA	NA	NA
assay 0935	NA	NA	NA	NA	NA	NA	NA	NA	NA	NA	NA	NA	NA	NA	NA	NA	NA	NA	NA	NA	NA	NA	NA	NA	NA	NA	-1.37728	NA	NA	-2.54834	NA	NA	NA	NA	NA	NA	NA	NA	NA	NA	NA	NA	NA	NA	NA	NA	NA	NA	NA
assay 0936	1.39751	0.606664	2.39246	1.03781	2.19395	1.12826	1.63818	4.43223	0.351055	NA	1.84169	1.93996	2.38066	1.42241	0.122056	1.7551	0.93573	2.43144	0.455265	2.68464	1.91404	1.51459	1.96323	1.96321	2.60936	0.589349	2.31087	1.76792	0.848509	1.06934	2.36848	0.915628	1.3657	1.51175	0.691925	-0.0750141	0.829933	1.17142	1.71869	1.97729	1.30052	1.79633	0.721233	1.81226	0.925879	2.41031	1.50612	0.894755	1.38796
assay 0937	-0.316983	0.580031	-0.0323774	1.26887	1.1634	0.250707	-1.09671	NA	NA	0.287055	1.09719	1.54873	2.85752	1.15337	0.463305	0.724674	NA	2.08647	1.04381	NA	0.906675	1.03071	-0.295413	NA	-1.32023	0.828603	0.576157	1.05953	0.883714	1.23971	0.472924	0.0342233	1.05588	1.32673	0.484751	0.104261	NA	-0.0841711	2.83294	0.911951	NA	0.692303	NA	-0.0482571	-1.19898	NA	1.43407	1.61801	NA
assay 0938	1.69696	2.10243	1.47213	2.22114	2.94232	1.35961	NA	-2.86127	1.8148	0.83575	3.33293	2.96329	4.2308	2.72012	2.68707	-0.346371	2.20915	NA	2.66266	2.68029	2.23926	NA	1.31463	-0.541652	-2.61049	2.51877	1.81636	2.45242	2.39959	2.677	2.18472	1.28733	2.28562	2.29134	2.12821	1.8913	3.48276	1.34832	0.90644	2.84775	3.05362	2.17457	NA	1.57793	1.64928	-2.47033	NA	1.44859	1.72214
assay 0939	-0.859156	-1.84928	NA	-0.70189	1.24062	1.1754	NA	NA	NA	NA	NA	NA	NA	2.49764	1.23707	-1.93052	NA	NA	NA	-2.49358	NA	-1.34984	NA	1.62185	-1.07311	-1.2058	0.815148	3.6	1.37811	0.689228	-2.2748	NA	NA	-0.783357	-1.18932	NA	4.3311	-1.75875	NA	0.245727	NA	1.01956	-2.20434	1.06107	-1.35961	NA	-1.97918	-1.17941	NA
assay 0940	NA	NA	NA	NA	NA	NA	-1.96052	-0.267177	NA	-3.42597	-3.0391	-2.50952	NA	-1.85723	NA	NA	-2.96394	-2.11327	NA	NA	NA	-0.79321	NA	NA	NA	NA	-1.07334	-1.49842	-2.14764	-2.31958	NA	NA	NA	NA	NA	NA	-2.72642	-2.24249	-0.92031	-1.60638	NA	NA	-2.50069	NA	-1.71219	NA	NA	NA	NA
assay 0941	NA	NA	NA	NA	NA	NA	NA	NA	NA	NA	-3.2492	-2.36061	NA	NA	NA	NA	NA	-2.39201	NA	NA	NA	NA	-3.0586	NA	NA	-1.27556	NA	-1.17145	-1.93327	NA	-2.68571	NA	NA	NA	NA	NA	NA	NA	NA	NA	NA	NA	NA	NA	NA	NA	NA	NA	-2.29212
assay 0942	NA	NA	NA	NA	NA	NA	NA	NA	NA	NA	NA	NA	NA	-2.87388	NA	NA	NA	NA	NA	NA	NA	NA	-2.80622	NA	NA	NA	NA	NA	NA	NA	NA	NA	NA	NA	NA	NA	NA	NA	NA	NA	NA	NA	NA	NA	NA	NA	NA	-3.07102	NA
assay 0943	NA	-2.55648	NA	-1.44717	-2.19665	-2.18809	2.17558	-0.932731	NA	-1.91769	-0.88654	-1.4518	-0.765219	-2.84407	NA	-1.88905	-1.59967	-1.56654	-1.51534	-1.88076	-1.32262	-2.27957	-2.41882	-2.27257	-1.28547	-1.92773	-1.87694	-3.07315	NA	-1.96061	-2.52073	-2.26556	-2.0955	NA	-1.92433	NA	-2.22259	-0.748203	-2.59162	-0.813723	-1.06199	-1.52798	-1.53198	NA	-2.36147	NA	-1.69827	NA	-2.25065
assay 0944	-1.03753	-0.688558	0.559295	-0.47152	-0.684208	-0.934868	-0.190736	-0.135598	-1.07604	-0.154667	0.161198	0.0746647	0.192226	0.599388	0.432667	-1.05997	-1.76169	-0.511901	0.349646	-1.06303	-0.292723	-0.0221048	-0.519408	-0.00145892	-0.0379204	-0.233125	-0.228922	0.192037	-1.31576	-0.573713	-0.931092	-0.234836	0.436265	-1.91771	-0.500391	-2.06863	-0.349859	-0.535929	-0.0478356	-1.08641	-0.739996	0.513533	-1.25468	-1.46072	-1.11528	-0.100251	0.186964	0.175876	-0.596989
assay 0945	-0.319517	-1.33655	0.205232	-1.07904	-1.16789	-0.872553	NA	NA	-2.81232	NA	-3.10636	-0.665482	-0.858012	-0.0376491	NA	NA	NA	NA	NA	NA	NA	NA	NA	NA	NA	-2.26991	-1.16767	0.0834437	-0.0210327	0.993094	-1.49144	-2.19766	-1.15427	NA	-2.09154	-1.4843	NA	-2.74551	NA	NA	NA	NA	NA	-0.81771	NA	-2.67297	-3.10481	-3.01085	NA
assay 0946	NA	NA	NA	-1.14621	NA	NA	-2.60876	NA	NA	NA	NA	NA	-2.9332	NA	NA	4.78501	4.09515	NA	NA	NA	0.721478	NA	-1.93491	NA	NA	NA	NA	NA	NA	NA	NA	NA	NA	-0.299113	NA	NA	NA	NA	NA	NA	NA	NA	NA	NA	NA	NA	NA	NA	NA
assay 0947	0.877609	NA	-0.909429	-0.516507	-1.54326	3.00612	NA	NA	2.31684	NA	3.76791	4.07016	3.47387	1.69013	0.888768	1.09698	1.36368	1.22107	NA	0.113155	4.4261	1.41013	2.73194	1.57521	1.34857	2.39712	1.81446	0.49848	0.827657	NA	-0.603045	NA	2.32481	0.366409	-0.670915	0.915455	NA	NA	-0.943773	0.352363	0.379382	NA	4.07242	1.28713	NA	NA	1.88097	1.45749	0.649138
assay 0948	-0.302285	1.04115	1.50374	0.902496	1.20935	0.188423	-1.8364	NA	0.325753	-1.46684	0.805237	1.11661	1.44189	0.51121	0.739867	0.229978	0.330745	-3.15136	1.29609	0.546776	0.460465	0.155702	-3.12333	0.79747	-2.73075	1.08626	1.32466	1.78394	1.09889	0.817095	1.01728	1.00899	1.50658	1.1958	1.35102	-0.110275	0.41338	0.502726	1.76705	NA	1.77437	1.54464	0.89876	0.766663	-1.08234	-0.474598	-1.19175	-2.94447	-1.70732
assay 0949	NA	NA	NA	NA	NA	NA	NA	NA	NA	NA	NA	NA	NA	NA	NA	NA	NA	NA	NA	NA	NA	NA	NA	NA	NA	NA	NA	NA	NA	NA	-1.20426	NA	NA	NA	NA	NA	NA	NA	NA	NA	NA	NA	NA	NA	NA	1.60312	NA	NA	NA
assay 0950	NA	NA	NA	NA	NA	NA	NA	NA	NA	NA	NA	NA	-2.71193	NA	NA	-1.61753	NA	NA	NA	NA	NA	NA	NA	NA	NA	NA	NA	NA	NA	NA	NA	NA	NA	NA	NA	NA	NA	NA	NA	NA	-3.13148	NA	NA	NA	NA	5.22992	NA	NA	NA
assay 0951	-1.89484	NA	NA	-1.39557	-2.83533	-2.38456	NA	-3.17798	-2.65133	-1.306	-3.10687	NA	-1.88007	-2.16225	-2.18804	NA	-2.38056	-2.49798	-1.22889	NA	-2.74752	NA	-2.02316	NA	-2.64691	-1.9902	NA	-2.70995	NA	NA	-2.64184	NA	-2.19597	NA	NA	-2.26642	-2.06931	NA	-2.24785	-1.75773	NA	-1.77104	-2.67652	-2.63752	-1.67054	NA	NA	-2.27669	-2.17389
assay 0952	0.529035	0.430527	0.541476	-0.0989766	0.656878	0.680742	1.69385	0.697665	-0.684404	0.40068	0.197588	0.944206	0.869727	0.837071	-0.57587	0.295925	-0.0307732	0.0256726	0.559302	0.430601	-0.0779001	1.10471	0.993028	-0.184224	1.4043	0.662854	1.36859	1.46795	0.508186	0.742584	0.14483	1.23071	2.43925	-0.326457	NA	-1.17259	-0.629135	0.89137	0.943649	0.315004	0.401485	0.203299	-2.21065	0.670647	0.860932	0.618046	1.21674	0.763087	-0.101202
assay 0953	-1.29445	-2.41847	-2.27645	NA	-0.661666	-2.56787	-2.00833	-1.45693	NA	-0.674005	-2.37153	-1.74704	-1.04078	-3.48019	NA	-2.50043	-3.11999	-2.0137	-0.808506	NA	-2.07487	NA	-3.19373	-3.22927	-2.48699	-2.37103	NA	-2.5057	NA	NA	-1.61339	NA	-1.9424	NA	NA	NA	NA	NA	NA	-0.30904	-0.839188	NA	-1.72068	-2.39614	-2.40912	-0.562338	NA	NA	NA
assay 0954	NA	NA	NA	NA	NA	NA	NA	NA	NA	NA	NA	NA	NA	NA	NA	NA	NA	NA	-3.43893	-3.11485	-2.80239	NA	NA	NA	NA	NA	NA	NA	NA	NA	-2.37766	NA	NA	NA	NA	NA	-1.6068	NA	NA	NA	NA	NA	NA	-2.80764	NA	NA	NA	NA	NA
assay 0955	-1.69516	-2.48187	NA	NA	NA	-2.22793	-0.765863	-2.99202	-2.49549	NA	NA	-1.96196	NA	-0.234779	-0.128454	0.523106	-2.79621	-3.17585	NA	-1.62063	2.68548	-2.0252	-2.31219	-2.22709	-2.51127	-1.13883	NA	-2.43293	-1.70895	-1.81991	NA	0.170652	NA	NA	-0.759732	-0.548576	NA	-1.74064	-2.91717	NA	NA	-2.59032	NA	-3.00451	NA	0.645292	-0.535309	-0.621879	-2.4613
assay 0956	-2.11108	NA	NA	NA	NA	-1.2893	NA	NA	NA	NA	4.59974	1.41697	1.55268	-2.70138	2.51855	NA	NA	NA	NA	NA	-0.728964	NA	-1.79048	NA	NA	-0.725541	NA	-3.24761	-0.579819	NA	NA	NA	NA	NA	NA	NA	NA	2.32341	NA	NA	NA	-2.10063	NA	NA	-0.582711	NA	NA	NA	NA
assay 0957	NA	NA	NA	NA	NA	NA	NA	NA	NA	NA	NA	NA	NA	NA	NA	NA	NA	NA	NA	NA	NA	NA	NA	NA	NA	NA	NA	NA	NA	-2.24137	NA	NA	NA	NA	NA	NA	NA	NA	NA	NA	-2.96059	NA	NA	NA	NA	NA	NA	NA	NA
assay 0958	NA	NA	NA	NA	NA	NA	NA	-2.41881	NA	NA	NA	NA	NA	NA	NA	-1.81207	NA	NA	NA	NA	NA	NA	-2.51305	NA	NA	NA	NA	NA	NA	NA	NA	NA	NA	NA	NA	NA	NA	NA	NA	NA	-2.25633	NA	NA	NA	NA	-2.17756	NA	NA	NA
assay 0959	NA	NA	NA	NA	NA	NA	-0.206397	NA	NA	NA	NA	NA	NA	NA	NA	0.4485	NA	NA	NA	NA	NA	NA	-3.19625	NA	NA	NA	NA	NA	NA	NA	NA	NA	NA	NA	NA	NA	NA	NA	NA	NA	NA	NA	NA	NA	NA	NA	NA	NA	NA
assay 0960	NA	NA	NA	NA	0.158022	-0.749527	3.35817	1.14805	NA	-2.72093	NA	NA	NA	-2.5537	NA	4.56234	NA	NA	0.30695	-1.06019	0.56504	0.107105	-0.0491792	-3.18122	1.67038	NA	NA	NA	NA	-0.166523	NA	NA	-2.03675	NA	NA	NA	-1.48051	NA	NA	NA	-1.08009	-0.193688	NA	NA	NA	0.354526	NA	NA	-1.334
assay 0961	NA	NA	NA	NA	NA	NA	NA	NA	NA	NA	NA	NA	NA	NA	NA	NA	NA	NA	NA	NA	NA	NA	NA	NA	NA	NA	NA	NA	NA	NA	NA	NA	NA	NA	NA	NA	NA	NA	NA	NA	NA	NA	NA	NA	NA	NA	NA	NA	NA
assay 0962	NA	NA	NA	NA	NA	NA	NA	NA	NA	NA	NA	NA	NA	NA	NA	NA	NA	NA	NA	NA	NA	NA	NA	NA	NA	NA	NA	NA	NA	NA	NA	NA	NA	NA	NA	NA	NA	NA	NA	NA	NA	NA	NA	NA	NA	NA	NA	NA	NA
assay 0963	NA	NA	NA	NA	NA	NA	NA	NA	NA	NA	NA	NA	NA	NA	NA	NA	NA	NA	NA	NA	NA	NA	NA	NA	NA	NA	NA	NA	NA	NA	NA	NA	NA	NA	NA	NA	NA	NA	NA	NA	NA	NA	NA	NA	NA	NA	NA	NA	NA
assay 0964	NA	NA	NA	NA	NA	NA	NA	NA	NA	NA	NA	NA	NA	NA	-2.29571	NA	NA	NA	NA	NA	NA	NA	NA	NA	NA	NA	NA	NA	NA	NA	NA	NA	NA	NA	NA	NA	NA	NA	NA	NA	NA	NA	NA	NA	NA	NA	NA	NA	NA
assay 0965	NA	NA	NA	NA	NA	-2.41093	NA	NA	NA	NA	-3.17893	NA	NA	-0.764073	NA	NA	NA	NA	NA	NA	NA	NA	NA	NA	NA	NA	NA	-2.78803	-1.35507	-2.37878	NA	NA	-2.0099	NA	NA	NA	NA	NA	NA	NA	NA	NA	NA	NA	NA	NA	NA	NA	NA
assay 0966	NA	NA	NA	NA	NA	NA	NA	NA	NA	NA	NA	NA	NA	NA	NA	-3.11286	NA	NA	NA	-3.13081	2.08792	NA	-0.836595	NA	NA	NA	NA	NA	NA	NA	NA	NA	NA	NA	NA	NA	NA	NA	NA	NA	NA	NA	NA	-2.21022	NA	NA	NA	NA	NA
assay 0967	NA	NA	NA	NA	NA	NA	-2.41363	NA	NA	NA	NA	NA	NA	NA	NA	NA	NA	NA	-2.2675	NA	NA	NA	0.220088	NA	NA	NA	NA	-3.26517	NA	NA	NA	NA	NA	NA	NA	NA	-2.41117	NA	NA	-2.97684	NA	NA	NA	NA	NA	NA	NA	NA	NA
assay 0968	NA	NA	NA	NA	NA	NA	NA	-2.84235	NA	NA	NA	NA	NA	NA	NA	NA	NA	NA	NA	NA	NA	NA	NA	NA	NA	NA	NA	NA	NA	NA	NA	NA	NA	NA	NA	NA	NA	NA	NA	NA	NA	NA	NA	NA	NA	NA	NA	NA	NA
assay 0969	NA	NA	NA	NA	NA	NA	NA	NA	NA	NA	-2.91408	NA	NA	NA	NA	NA	NA	NA	NA	NA	NA	NA	-2.81736	NA	NA	NA	NA	NA	NA	NA	NA	NA	NA	NA	NA	NA	NA	NA	NA	NA	NA	NA	-3.09767	NA	NA	NA	NA	NA	NA
assay 0970	NA	NA	NA	NA	NA	NA	0.334679	NA	NA	NA	NA	NA	NA	NA	NA	NA	NA	-0.122501	NA	NA	NA	NA	NA	NA	NA	NA	NA	NA	NA	NA	NA	NA	NA	NA	NA	NA	NA	NA	NA	NA	NA	NA	NA	NA	NA	NA	NA	NA	-2.4639
assay 0971	NA	NA	NA	-1.77124	NA	NA	4.11079	NA	NA	NA	NA	NA	NA	NA	NA	-1.70478	NA	3.00405	NA	NA	NA	NA	NA	NA	NA	NA	NA	NA	NA	NA	NA	NA	NA	NA	NA	NA	NA	NA	NA	NA	NA	NA	NA	NA	NA	NA	NA	NA	NA
assay 0972	NA	NA	NA	NA	NA	NA	NA	NA	NA	NA	NA	NA	NA	NA	NA	-2.87847	NA	NA	NA	NA	NA	NA	-2.16095	NA	NA	NA	NA	NA	-1.97188	NA	NA	NA	NA	NA	NA	NA	NA	NA	NA	-2.30331	NA	NA	NA	NA	NA	NA	NA	NA	NA
assay 0973	NA	-2.53067	NA	NA	NA	NA	NA	NA	NA	NA	NA	NA	-3.07782	NA	NA	NA	NA	NA	NA	NA	NA	NA	NA	NA	NA	NA	NA	NA	-2.12237	NA	NA	NA	NA	NA	NA	NA	NA	NA	NA	NA	NA	NA	NA	NA	NA	-2.66763	NA	NA	NA
assay 0974	NA	NA	NA	NA	NA	NA	NA	NA	NA	NA	NA	NA	NA	NA	NA	NA	NA	NA	NA	NA	NA	NA	NA	NA	NA	NA	NA	NA	-2.05225	NA	NA	NA	NA	NA	NA	NA	NA	NA	NA	NA	NA	NA	NA	NA	NA	NA	NA	NA	NA
assay 0975	-2.03209	-1.0453	-1.21435	NA	-0.427301	-1.78212	-2.04144	NA	-2.11271	NA	NA	NA	NA	NA	NA	NA	NA	-2.05637	-3.16964	-1.04379	NA	-2.92501	NA	NA	NA	-0.489185	-2.62076	-2.81896	NA	NA	-2.29193	NA	-2.02714	-1.7188	NA	NA	NA	NA	NA	-1.63536	-2.60136	-1.70539	-0.55149	NA	NA	NA	NA	NA	-2.35799
assay 0976	-1.45114	-1.93091	-0.441432	-0.919373	-1.04838	-1.29277	-0.50723	-0.995856	-1.71728	-0.967997	-1.59973	NA	-1.13462	-1.29412	-2.15278	-0.91151	-1.69665	-0.828387	-1.98059	-0.909061	-1.36748	-1.09	-0.323643	-0.871895	-0.581138	-1.01983	-1.46824	-2.26414	-2.33144	-0.494846	NA	-0.257759	-2.6937	-2.28894	NA	NA	-2.6293	NA	NA	-1.58249	-1.6696	-0.812641	NA	-1.89559	-2.48112	-0.953455	-1.18458	-1.4641	-1.25259
assay 0977	-2.25009	-2.59917	-1.36227	-0.919057	-1.27588	-1.94393	-2.3082	NA	-1.41829	-1.56243	-1.85542	-2.69889	-1.23733	-1.44235	-0.851354	-0.333052	-2.62862	NA	-2.30399	-1.67109	-1.02134	-1.13576	-0.857423	-2.22187	NA	0.590464	-1.83966	-2.83733	-1.75191	-0.141872	-0.848536	-0.845774	NA	-1.63797	NA	-1.75007	NA	-1.94191	NA	NA	-1.47328	-0.891692	NA	-2.55045	NA	NA	-2.9424	-2.67852	NA
assay 0978	NA	NA	NA	NA	NA	NA	NA	NA	NA	NA	NA	NA	NA	NA	NA	NA	NA	NA	NA	NA	NA	NA	NA	NA	NA	NA	NA	NA	NA	NA	NA	NA	NA	NA	NA	NA	NA	NA	NA	NA	NA	NA	NA	NA	NA	NA	NA	NA	NA
assay 0979	NA	NA	NA	NA	NA	NA	NA	NA	NA	NA	NA	NA	NA	NA	NA	NA	NA	NA	NA	NA	NA	NA	NA	NA	NA	NA	NA	NA	NA	NA	NA	NA	NA	NA	NA	NA	NA	NA	NA	NA	NA	NA	NA	NA	NA	NA	NA	NA	NA
assay 0980	NA	NA	NA	NA	NA	NA	NA	0.593304	NA	NA	-0.901941	NA	-2.75234	NA	NA	NA	NA	2.18786	NA	NA	NA	NA	NA	NA	NA	NA	NA	NA	NA	NA	NA	NA	-2.43883	NA	NA	NA	NA	1.83375	NA	NA	NA	0.888705	NA	NA	2.6826	NA	NA	NA	NA
assay 0981	NA	NA	NA	NA	NA	NA	NA	NA	NA	NA	NA	NA	NA	-3.31035	NA	NA	NA	NA	NA	NA	NA	NA	NA	NA	NA	NA	NA	NA	NA	NA	NA	NA	NA	NA	NA	NA	NA	NA	NA	NA	NA	NA	NA	NA	NA	NA	NA	NA	NA
assay 0982	NA	NA	NA	-2.38265	NA	NA	NA	NA	-2.46358	-2.73775	NA	NA	NA	NA	NA	NA	NA	-2.82643	-3.44142	NA	-2.60504	NA	NA	NA	NA	NA	-2.23735	NA	NA	NA	NA	NA	NA	NA	-2.28996	NA	NA	NA	NA	-2.59903	NA	NA	-2.74553	NA	NA	NA	NA	NA	NA
assay 0983	0.27473	1.44199	1.72025	0.564035	1.64775	0.997299	0.163119	1.74302	1.90654	0.642268	2.27015	0.557679	0.264129	2.46237	0.897443	-2.6164	0.426408	1.50951	3.30946	-0.672234	0.569593	NA	0.749303	0.673856	1.1331	2.08045	1.52528	2.27145	-2.06104	0.456227	1.28788	1.20197	-0.211205	1.18315	0.718611	1.17199	0.132419	1.84288	1.65859	2.46922	2.61528	1.02846	1.90148	0.98066	2.0183	-1.83901	0.764774	1.37379	0.827701
assay 0984	-2.24596	-0.821769	-0.982366	-1.00442	-1.8527	NA	-0.844183	NA	-0.789436	-3.14572	-1.9453	-1.43639	-0.391303	0.0108434	-1.09049	-1.6662	-2.71859	-0.0881473	-0.659991	0.0759392	-0.298054	-0.982358	-2.36592	-2.47389	-1.28721	NA	0.357611	0.3283	-1.15873	-0.739566	0.422391	0.148264	-1.24484	0.750611	-1.00031	NA	-0.00975685	0.112791	-0.13379	NA	-0.927517	-2.01265	NA	-1.19175	NA	NA	-0.120773	-0.448468	NA
assay 0985	NA	-2.60441	NA	NA	-1.16341	NA	NA	NA	NA	NA	NA	NA	-2.2231	-2.75204	NA	NA	NA	NA	NA	NA	NA	-2.05336	NA	NA	NA	NA	-2.58048	-3.00369	-1.36567	-2.36379	NA	NA	NA	NA	NA	NA	NA	NA	NA	-1.60749	NA	NA	-1.39372	NA	NA	NA	NA	NA	NA
assay 0986	NA	NA	NA	NA	NA	NA	NA	NA	NA	NA	NA	NA	NA	-3.10553	NA	NA	NA	NA	NA	NA	NA	NA	NA	NA	NA	NA	NA	-3.06579	NA	NA	NA	NA	NA	NA	NA	NA	NA	NA	NA	NA	NA	NA	NA	NA	NA	NA	-2.91237	NA	NA
assay 0987	-2.12123	NA	NA	-2.10082	-2.32324	NA	NA	NA	NA	NA	NA	NA	NA	-2.56598	-2.12566	-2.37569	NA	NA	NA	NA	NA	NA	NA	NA	NA	NA	-2.00776	-2.32227	-0.671208	NA	NA	NA	-2.88832	NA	NA	NA	NA	-2.55474	NA	NA	NA	-2.49871	NA	NA	NA	NA	NA	NA	NA
assay 0988	NA	NA	-2.35021	NA	-2.3125	-1.75075	-0.0904709	NA	NA	-1.80822	-3.15876	NA	NA	NA	NA	0.232151	-1.826	NA	NA	NA	-0.844454	-1.90329	-0.514733	NA	0.331919	-0.177695	NA	-2.38486	-0.970625	NA	NA	-0.944929	0.545013	NA	NA	-0.383993	NA	NA	-2.47212	NA	NA	-1.45962	-2.834	-2.01645	-2.45945	NA	NA	-2.56464	-2.42236
assay 0989	NA	NA	NA	NA	NA	NA	-2.90301	NA	NA	NA	NA	NA	NA	NA	NA	NA	NA	NA	NA	NA	NA	NA	-2.78077	NA	NA	NA	NA	NA	NA	NA	NA	NA	NA	NA	NA	NA	NA	NA	NA	NA	NA	NA	NA	NA	NA	NA	NA	NA	NA
assay 0990	NA	NA	NA	NA	NA	NA	NA	NA	NA	NA	NA	NA	NA	NA	NA	NA	NA	NA	NA	NA	NA	NA	NA	NA	NA	NA	NA	NA	-2.18262	-2.01483	NA	NA	NA	NA	NA	NA	NA	NA	11.9638	NA	NA	NA	NA	NA	NA	NA	NA	NA	NA
assay 0991	0.276348	-1.25995	-0.0670139	2.11934	-0.257917	-0.274563	NA	NA	1.63698	NA	-0.826237	-1.97804	-0.629491	-1.12139	-1.71511	NA	2.70338	NA	NA	NA	NA	NA	-0.638325	NA	NA	1.61604	-0.341314	-0.322554	-0.412192	0.510698	NA	2.15516	-1.5486	0.565559	-0.392395	NA	-2.40668	0.251194	NA	NA	0.385101	NA	-1.32373	-0.563783	-0.292933	-1.27319	NA	NA	NA
assay 0992	NA	NA	NA	NA	NA	NA	NA	NA	NA	NA	NA	NA	-2.93456	-1.68496	NA	NA	NA	NA	NA	NA	NA	-1.79592	-2.62967	NA	NA	NA	NA	-2.66234	NA	NA	NA	NA	-0.116774	NA	NA	NA	NA	NA	NA	NA	NA	-1.85843	NA	NA	NA	NA	NA	-3.09789	NA
assay 0993	-0.99111	-1.21461	-0.57805	-0.889792	0.00528445	-0.51191	-0.0915104	0.519121	-0.15434	0.628176	0.227354	0.105365	1.05207	0.156603	-0.655874	-0.299074	-0.24299	-0.0158874	-1.89883	-0.607075	-0.516385	0.450649	-0.120639	-0.507217	0.76014	-1.46969	0.0096745	-1.94811	-1.84194	-0.846752	-1.39701	-0.879784	-1.20842	-1.69593	NA	-1.17328	-1.25038	0.417448	-1.02456	0.543445	0.0208106	0.806005	-0.958672	-1.34229	-0.271125	-0.706158	-0.533356	-0.296451	-0.860043
assay 0994	0.0110454	-0.828223	0.334573	-1.82972	-0.552704	0.0532167	0.18948	1.44467	1.14653	0.289675	-0.44841	-0.856905	0.867795	0.598417	-0.300498	-1.31213	0.216299	0.889655	-0.667986	0.577333	0.501802	-1.54643	0.802301	-0.585031	-0.00498152	0.462693	0.24116	0.238022	0.242113	-0.665863	-0.666598	-0.208796	0.455458	-0.640208	-0.0175838	NA	-2.20381	0.296717	0.278841	0.482274	-1.14592	0.158506	-0.349242	-0.304967	0.24402	-0.278963	0.981108	1.04774	-0.783985
assay 0995	NA	NA	NA	NA	NA	NA	NA	NA	NA	NA	NA	NA	NA	NA	NA	NA	NA	NA	NA	NA	NA	NA	NA	NA	NA	NA	NA	NA	-2.18242	NA	NA	NA	NA	NA	NA	NA	NA	NA	NA	NA	NA	NA	NA	NA	NA	NA	NA	NA	NA
assay 0996	NA	NA	NA	NA	NA	NA	NA	NA	NA	NA	NA	NA	NA	NA	NA	NA	NA	NA	NA	NA	NA	NA	NA	NA	NA	NA	NA	NA	NA	NA	NA	NA	NA	NA	NA	NA	NA	NA	NA	NA	NA	NA	NA	NA	NA	NA	NA	NA	NA
assay 0997	NA	NA	-2.16252	NA	-1.59952	NA	NA	NA	NA	NA	NA	NA	1.74112	NA	NA	NA	NA	NA	NA	-2.47269	NA	NA	-1.93858	NA	NA	NA	NA	-2.8055	-2.0618	NA	-0.825711	NA	-2.5943	NA	NA	-2.10032	NA	-1.74753	NA	-1.79634	NA	NA	NA	-2.64245	NA	NA	NA	NA	NA
assay 0998	NA	NA	NA	NA	NA	NA	NA	NA	NA	NA	NA	NA	NA	NA	NA	NA	NA	NA	NA	NA	NA	NA	NA	NA	NA	NA	NA	NA	NA	NA	NA	NA	NA	NA	NA	NA	NA	NA	NA	NA	NA	NA	NA	NA	NA	NA	NA	NA	NA
assay 0999	NA	NA	NA	NA	NA	NA	NA	NA	NA	NA	NA	-2.55681	NA	-3.10917	NA	NA	NA	NA	NA	NA	NA	NA	NA	NA	NA	NA	NA	NA	NA	NA	NA	NA	NA	NA	NA	NA	NA	NA	NA	NA	NA	NA	NA	NA	NA	NA	NA	NA	NA
assay 1000	NA	NA	NA	NA	NA	NA	NA	NA	NA	NA	NA	NA	NA	NA	NA	NA	NA	NA	NA	NA	NA	NA	NA	NA	NA	NA	NA	NA	NA	NA	NA	NA	NA	NA	NA	NA	NA	NA	NA	NA	NA	NA	NA	NA	NA	NA	NA	NA	NA
assay 1001	2.59546	3.21363	3.67848	3.71893	3.59201	3.37522	3.76501	3.53844	3.60129	2.65652	3.56089	3.04887	4.21778	3.13542	3.09377	2.7489	2.6681	3.81734	4.20196	3.57173	3.86253	0.948026	0.129182	3.41166	5.00204	3.54054	3.40481	2.82534	3.54266	3.06126	3.09283	2.98548	3.6978	2.78797	2.5583	2.741	3.48635	3.94643	2.94488	3.09706	3.14121	4.09532	3.15597	2.9099	3.8703	4.33254	2.73252	2.861	3.59002
assay 1002	NA	-0.816341	-0.0596038	NA	NA	NA	-0.44601	NA	NA	NA	-1.7853	-2.898	NA	-2.62429	NA	0.40637	-1.65979	-0.500257	NA	NA	0.841886	NA	-2.32642	-0.0422704	NA	-2.54312	-0.95911	NA	NA	NA	NA	NA	NA	NA	-2.41419	-2.38315	NA	NA	-2.89755	-2.40418	NA	NA	-3.3074	NA	NA	NA	NA	NA	-2.37885
assay 1003	NA	NA	NA	NA	NA	NA	NA	NA	NA	NA	NA	NA	NA	NA	NA	NA	NA	NA	NA	NA	NA	NA	NA	NA	NA	NA	-2.16184	NA	NA	NA	NA	NA	NA	NA	NA	NA	NA	NA	14.7769	NA	NA	NA	NA	NA	NA	NA	NA	NA	NA
assay 1004	NA	NA	NA	NA	NA	NA	NA	NA	NA	NA	NA	NA	NA	NA	NA	NA	NA	NA	NA	NA	NA	NA	NA	NA	NA	NA	-1.52512	NA	NA	NA	NA	NA	NA	NA	NA	NA	NA	NA	NA	NA	NA	NA	NA	NA	NA	NA	NA	NA	NA
assay 1005	NA	NA	NA	NA	NA	NA	NA	NA	NA	NA	NA	NA	NA	NA	-0.559983	NA	NA	NA	NA	NA	NA	NA	NA	NA	NA	NA	NA	NA	-1.87473	NA	-2.42113	NA	NA	NA	NA	NA	NA	NA	NA	NA	NA	NA	NA	NA	NA	NA	NA	NA	NA
assay 1006	NA	NA	NA	NA	NA	NA	NA	NA	NA	NA	NA	NA	NA	NA	NA	NA	NA	NA	NA	NA	NA	NA	NA	NA	NA	NA	NA	NA	NA	NA	NA	NA	NA	NA	NA	NA	NA	NA	NA	NA	NA	NA	NA	NA	NA	NA	NA	NA	NA
assay 1007	NA	NA	NA	NA	NA	NA	NA	NA	NA	NA	NA	NA	NA	NA	NA	NA	NA	NA	NA	NA	NA	NA	NA	NA	NA	-2.47188	-2.78777	NA	NA	-2.22712	NA	NA	NA	NA	NA	NA	NA	NA	NA	NA	NA	NA	NA	NA	NA	NA	-3.0607	NA	-2.40789
assay 1008	NA	NA	1.05227	NA	-0.929001	NA	-0.703165	2.65921	-1.06009	-2.34504	0.160488	-0.818816	-1.13439	-1.10188	NA	-0.687765	0.267108	NA	-0.0740087	-1.24997	2.32141	NA	1.65997	NA	1.93766	-1.10925	0.307383	1.05264	NA	-1.66125	1.02889	NA	2.45175	NA	-0.676519	-2.21256	-1.72026	-2.60065	NA	1.53046	NA	2.55553	-0.701243	NA	-1.45679	0.563186	-0.473448	-1.70975	-0.738306
assay 1009	-2.25183	NA	1.01653	NA	-1.17103	-2.28454	-0.764267	NA	-1.40859	NA	0.289425	-0.104323	-0.650626	-0.437647	-1.65623	0.536282	0.0057279	NA	0.276898	-0.127169	2.87064	-3.09134	2.44987	NA	NA	-1.12506	-0.0344825	2.33024	NA	-0.653494	1.75991	NA	2.6109	NA	-1.18099	NA	-1.26671	-2.19966	NA	1.85256	NA	2.67301	-0.104334	NA	-0.332194	0.556511	-0.246536	-0.501264	-1.13845
assay 1010	NA	NA	NA	2.55834	NA	NA	-2.50412	-3.18838	NA	NA	NA	NA	NA	NA	NA	NA	NA	-3.09715	-2.55988	NA	NA	NA	NA	NA	NA	NA	NA	NA	NA	-2.2061	NA	3.34785	NA	NA	NA	NA	NA	NA	NA	NA	1.03633	NA	-2.64464	-2.01742	NA	NA	NA	NA	-2.52615
assay 1011	NA	NA	-1.34073	-0.480532	-0.188347	-2.12056	NA	-1.23437	-1.1928	-0.434517	-1.84098	-1.4925	-0.966763	-1.56616	-1.44628	-1.50495	-1.92354	-1.95458	-1.70289	-1.06605	-1.57199	-2.11363	-1.33677	0.493244	-0.909284	NA	-1.11396	-0.22193	-1.38844	-0.537929	-0.476228	-1.35499	-1.11183	1.44391	-0.49897	-0.605942	-0.555937	-0.721634	-0.390421	NA	-1.1055	-0.973215	-1.54255	-1.65606	-0.769097	-0.827208	-1.52006	-2.28853	0.579809
assay 1012	-0.124563	-0.64331	-0.482365	-0.803036	0.0248814	0.0132349	NA	NA	-0.281728	-0.870199	0.0329473	-0.73367	0.453939	0.327604	-0.487569	NA	-0.113238	-1.03267	-1.2162	-2.24874	NA	NA	0.232463	-3.33697	NA	-0.250375	-0.178587	-0.774016	-0.170695	-0.895406	-0.978587	-1.17958	-1.08329	-0.682117	-0.927046	-0.979267	NA	-1.33367	-1.14209	-0.168261	-1.08027	-0.142526	-2.37137	-0.656162	-1.14646	NA	-0.607397	NA	-2.40061
assay 1013	NA	-2.52997	-0.537414	NA	-1.73174	NA	NA	-1.2604	-1.9644	-1.98525	-2.10642	-1.37629	-2.29408	NA	NA	NA	-3.20314	-2.96179	NA	-2.99702	-2.34976	NA	-1.88829	-2.55161	-1.74759	-1.40542	NA	-2.7429	NA	-2.35012	-2.53719	NA	-2.63339	NA	-2.33237	-1.87199	NA	NA	-1.26269	-2.3318	-2.06447	-1.20608	-1.67304	-2.79603	-2.46812	NA	-2.78086	-1.89509	-0.794939
assay 1014	-2.21923	NA	-2.57112	-1.13434	-1.77212	-2.52835	-0.649734	-0.51704	-1.28037	-0.500007	NA	-2.17066	-1.73693	-0.781568	-1.69735	-0.855688	-0.369927	NA	-0.453691	-0.909292	-2.75624	-1.43658	-1.0884	-2.18186	-0.750793	-0.751388	NA	-2.91083	-1.55896	NA	NA	-0.0208323	NA	-1.32332	-0.525423	NA	-2.21844	-2.83994	-2.62954	-2.77518	-1.55502	-1.35732	-2.98331	-1.48566	-2.63614	-2.44346	-1.67697	-0.599702	-1.25924
assay 1015	NA	NA	NA	NA	NA	NA	NA	NA	NA	NA	NA	NA	NA	NA	NA	-2.45734	NA	NA	NA	NA	NA	NA	NA	NA	NA	-1.40315	NA	NA	NA	NA	NA	NA	NA	NA	NA	NA	NA	NA	NA	NA	NA	-0.749609	NA	NA	NA	NA	NA	NA	NA
assay 1016	NA	NA	NA	NA	NA	NA	NA	NA	NA	NA	NA	NA	NA	NA	NA	NA	NA	NA	NA	NA	NA	NA	NA	-3.16809	NA	NA	-2.61675	NA	NA	NA	NA	NA	NA	NA	NA	NA	NA	NA	NA	NA	NA	NA	NA	NA	NA	NA	NA	NA	NA
assay 1017	0.625698	1.21898	1.08594	0.789806	0.982113	0.621397	0.520031	1.34018	0.446887	0.139611	1.46667	0.406143	0.0831559	0.476153	0.835892	1.31669	0.106961	1.37694	-0.240442	-0.537291	0.662763	1.22066	0.439911	1.31026	0.799113	0.356315	0.859051	0.479675	0.209451	1.69605	0.575269	-2.37791	0.468772	0.480268	-0.154762	-0.125813	1.02882	-0.179083	1.06968	1.56041	1.14564	0.786182	0.184627	0.678656	0.211997	0.810388	0.346578	0.336626	1.01881
assay 1018	-2.40362	NA	NA	NA	NA	NA	NA	-3.34789	NA	NA	NA	NA	-3.16413	-3.3818	-1.3832	-1.36455	-0.190038	NA	NA	NA	-1.75185	NA	NA	NA	NA	NA	-2.01849	NA	NA	NA	NA	-2.36727	NA	0.0216031	-1.06533	-1.58026	NA	NA	NA	NA	NA	NA	NA	NA	NA	-0.386818	NA	-2.6809	-0.44554
assay 1019	NA	NA	NA	NA	-2.7354	NA	NA	NA	-2.61667	NA	-1.55077	NA	-2.35557	-2.68	NA	NA	NA	NA	-2.34264	NA	NA	NA	NA	NA	NA	-2.20305	-0.461769	-3.06685	-1.4892	-1.14107	-2.02585	NA	NA	NA	NA	NA	NA	-2.39576	NA	-1.99698	-2.62449	NA	NA	NA	NA	NA	NA	NA	NA
assay 1020	0.717914	3.64379	-1.69588	1.75694	NA	-1.1013	0.826713	-0.991681	NA	-3.19059	-2.36968	-2.57909	-1.50319	-3.1151	-0.614793	1.39623	-0.815976	1.49139	-3.17024	2.59154	0.848362	NA	0.407231	-2.11702	0.728411	-0.622628	2.73889	NA	-0.191273	-2.39977	NA	-1.31778	NA	NA	0.355038	0.390114	NA	0.0127775	-2.23815	-1.52894	NA	1.2351	-2.84027	NA	0.0666918	NA	1.50245	NA	0.920669
assay 1021	-1.08357	-1.92028	0.227725	-2.25364	-0.993618	-0.750588	-1.0122	-2.04104	-0.308523	NA	-1.83766	-1.88387	-1.76622	-0.227541	-1.58348	-1.82997	-0.593665	-2.36249	-2.90646	-1.84361	-2.80438	-1.77558	-0.904619	NA	-0.49393	-1.60318	-1.2379	-0.939284	-1.49546	0.485321	-2.05875	NA	-1.59021	-1.5375	-1.93404	-2.0281	NA	-1.11746	0.501639	-0.52417	0.016212	-0.511362	NA	-1.3824	-1.44761	NA	-0.879936	-1.34513	-0.287531
assay 1022	NA	-2.22974	-1.29271	NA	-2.60931	-2.26479	NA	-3.30733	-2.15257	NA	-2.7367	NA	-1.88618	-1.52114	-2.1665	NA	-2.89249	NA	-1.44535	NA	-0.122105	NA	-2.38272	-0.144006	-1.34883	-2.5082	NA	-2.89847	NA	NA	-0.645492	NA	-2.60902	NA	NA	NA	NA	NA	NA	NA	-1.52827	NA	-2.72387	-1.83283	NA	NA	-2.8816	-3.08613	NA
assay 1023	NA	NA	NA	-2.17471	NA	0.775575	NA	2.66524	-0.723411	NA	-0.804608	-1.16581	-2.81686	-2.09191	NA	NA	NA	NA	NA	NA	NA	-2.709	0.602905	5.42497	NA	NA	NA	-1.36143	0.594776	-2.02097	NA	NA	-2.74382	NA	NA	NA	1.62747	-2.45751	NA	NA	NA	NA	NA	4.21981	-1.22071	NA	-0.679572	NA	NA
assay 1024	2.35734	2.74109	2.42138	4.25886	3.4686	3.38328	NA	NA	4.27333	NA	3.13378	2.52178	3.57089	2.95756	3.431	3.22857	2.51081	2.49436	4.34492	3.95862	4.10045	1.59951	3.66106	4.45198	5.27592	3.8736	4.1773	2.91846	3.63973	3.39048	3.62133	2.17119	3.29656	4.59242	4.35596	3.94757	3.33437	3.96172	3.29242	3.67351	4.12491	2.14408	3.60368	4.6373	4.49941	1.47777	3.61045	3.30846	2.28073
assay 1025	-1.31787	-0.865895	-0.774161	-1.71708	-1.21816	-1.87346	-1.65523	-2.60685	-0.801004	-1.35937	NA	NA	NA	-1.9232	NA	NA	-3.0835	-0.530578	-0.0952279	-2.81063	-2.01791	NA	-0.642735	NA	NA	-2.66205	-1.32902	-3.03556	-1.44556	-1.56704	NA	-2.1274	NA	-2.42211	NA	NA	NA	-2.69692	-1.29843	NA	-2.99552	-1.20742	-2.47153	NA	-2.41924	-0.803404	-1.21129	-2.211	-1.14321
assay 1026	-2.19886	-1.52482	-0.753065	-1.80144	-2.6448	-1.39906	-1.63533	-1.43876	-0.493871	-3.30687	-1.66414	-2.05155	-2.93674	-1.45731	NA	-2.75908	-2.09136	-0.16252	-1.18166	NA	-1.71245	-3.05846	-2.42026	-1.11607	NA	-1.2643	-2.28861	-1.31644	-0.217543	-1.27901	-2.18079	NA	-2.70617	-1.91568	-1.29245	-1.57892	-2.05142	-1.43733	NA	-1.07737	-2.00727	-0.075985	-0.642807	-2.06647	-1.98694	-1.78461	-3.12703	-1.69713	-1.93973
assay 1027	-1.17842	-2.3106	-0.748187	-0.877837	-0.89473	-2.71632	-1.47124	-0.686967	0.166565	0.262805	0.272425	-1.48052	-0.66681	-1.76178	-1.47526	-2.76255	-0.282466	-1.69882	-2.21306	-2.60338	-0.355141	-0.89656	-0.0501315	-0.38339	-2.23772	-1.88626	-0.623663	-1.38816	NA	-0.896623	-1.4243	-0.843369	-0.252614	-2.09898	-1.49945	-1.90902	-2.26773	-1.85535	-2.8538	-0.774542	-1.10551	-1.27552	-2.42185	-0.493829	-0.954582	-2.28123	-1.13516	-0.276122	-2.04949
assay 1028	1.01249	2.35647	3.54321	4.61582	3.40916	2.0954	3.66221	4.79339	3.13285	4.17321	3.86927	3.78422	3.14515	3.34464	2.5094	3.18037	2.92215	3.77014	4.10139	3.39486	4.15908	1.73859	2.87172	3.79316	4.19779	1.70881	3.10598	2.29937	2.02485	2.94764	4.03618	3.45467	2.94278	3.93528	3.00334	1.1054	3.98995	2.12134	3.19269	3.52858	4.83724	3.42945	3.34807	3.95105	2.40606	4.06646	2.98486	2.02643	3.50492
assay 1029	NA	NA	NA	NA	NA	NA	NA	NA	NA	NA	NA	NA	-2.90988	-2.87032	NA	NA	NA	NA	-3.00843	-2.37301	NA	NA	NA	-3.18224	NA	NA	NA	NA	NA	NA	NA	NA	NA	NA	NA	NA	NA	NA	NA	NA	NA	NA	NA	NA	NA	0.757541	NA	NA	NA
assay 1030	NA	NA	NA	NA	NA	NA	NA	NA	NA	NA	NA	NA	NA	NA	NA	NA	NA	NA	NA	NA	NA	NA	NA	NA	NA	NA	NA	NA	NA	NA	NA	NA	NA	NA	NA	NA	NA	NA	NA	NA	NA	NA	NA	NA	NA	NA	NA	NA	NA
assay 1031	NA	NA	NA	NA	NA	NA	NA	NA	NA	NA	NA	NA	NA	NA	-1.50779	-2.00908	NA	NA	NA	NA	NA	NA	NA	NA	NA	NA	NA	NA	NA	NA	NA	NA	NA	NA	NA	NA	NA	NA	NA	NA	NA	NA	NA	NA	NA	NA	NA	NA	NA
assay 1032	NA	NA	NA	NA	NA	NA	NA	NA	NA	NA	NA	NA	NA	NA	NA	NA	NA	NA	NA	NA	NA	NA	NA	NA	NA	NA	NA	NA	NA	NA	NA	NA	NA	NA	NA	NA	NA	NA	NA	NA	NA	NA	NA	NA	NA	NA	NA	NA	NA
assay 1033	NA	NA	NA	NA	NA	NA	NA	NA	NA	NA	NA	NA	NA	NA	NA	NA	NA	NA	NA	NA	NA	NA	NA	NA	NA	NA	NA	NA	NA	NA	NA	NA	NA	NA	NA	NA	NA	NA	NA	NA	NA	NA	NA	NA	NA	NA	NA	NA	NA
assay 1034	NA	NA	NA	NA	NA	NA	NA	NA	NA	NA	NA	NA	NA	NA	NA	NA	NA	NA	NA	NA	NA	NA	NA	NA	NA	NA	NA	NA	NA	NA	NA	NA	NA	NA	NA	NA	NA	NA	NA	NA	-2.96737	NA	NA	NA	NA	NA	NA	NA	NA
assay 1035	NA	NA	NA	NA	NA	NA	NA	NA	NA	NA	NA	NA	NA	NA	NA	NA	NA	NA	NA	NA	NA	NA	NA	NA	NA	NA	NA	NA	NA	NA	NA	NA	NA	NA	NA	NA	NA	NA	NA	NA	NA	NA	NA	NA	NA	NA	-2.78997	-3.05334	NA
assay 1036	-2.31544	NA	NA	NA	NA	-1.99623	NA	NA	NA	NA	NA	NA	NA	NA	NA	-2.76361	NA	NA	NA	NA	NA	NA	NA	NA	NA	NA	NA	NA	NA	NA	NA	NA	NA	NA	NA	NA	NA	NA	NA	NA	NA	-1.17542	NA	NA	NA	NA	-2.58544	-3.09984	NA
assay 1037	-1.70473	-2.61843	NA	-2.51555	NA	-2.51909	NA	NA	NA	NA	NA	NA	NA	NA	NA	NA	NA	NA	NA	NA	NA	NA	-3.13678	NA	-2.65393	-2.22459	NA	NA	NA	NA	NA	NA	NA	NA	NA	NA	NA	NA	NA	NA	NA	NA	NA	NA	NA	NA	-0.692305	-1.71878	NA
assay 1038	0.00271202	-0.648116	NA	-0.74593	NA	1.41209	NA	NA	-1.92272	NA	NA	NA	-0.569791	-1.65431	NA	1.16416	-1.83127	NA	NA	NA	-1.33765	NA	-2.49453	NA	-1.05641	3.21572	0.7371	-1.88352	-0.156531	NA	NA	NA	NA	NA	-1.69716	NA	NA	NA	NA	-2.1908	-0.417484	-1.42565	NA	-0.49183	NA	NA	1.53717	1.48704	NA
assay 1039	-0.262535	-2.62086	NA	-1.83766	NA	-0.316561	NA	NA	-2.00369	NA	NA	NA	-0.708911	NA	NA	-1.46915	-2.70693	NA	-3.37309	NA	-1.83983	-3.06728	NA	NA	-0.944921	1.82036	-0.516967	-2.96089	-1.4842	NA	NA	NA	NA	NA	-2.10456	NA	NA	NA	NA	NA	-1.02958	-2.5969	NA	-0.460517	NA	NA	1.17565	-0.82442	NA
assay 1040	NA	NA	NA	NA	NA	NA	NA	NA	NA	NA	NA	NA	NA	NA	NA	NA	NA	NA	NA	NA	NA	NA	NA	NA	NA	NA	NA	NA	NA	NA	NA	NA	NA	NA	NA	NA	NA	NA	NA	NA	NA	NA	NA	NA	NA	NA	NA	NA	-1.99794
assay 1041	NA	NA	NA	-1.92899	NA	NA	-2.80062	NA	NA	-0.859187	NA	NA	-1.29119	NA	NA	NA	NA	NA	NA	-2.22602	-2.23116	NA	NA	NA	0.326686	-1.17669	NA	NA	NA	NA	NA	NA	NA	NA	NA	NA	NA	NA	NA	NA	-0.982935	NA	NA	NA	NA	NA	NA	NA	NA
assay 1042	NA	NA	NA	NA	NA	NA	0.872137	NA	NA	NA	NA	NA	-0.57553	NA	-2.07616	NA	-1.72483	-1.51981	NA	-1.31701	-1.35667	NA	NA	-2.1439	0.790715	1.04271	-2.19635	NA	NA	NA	NA	NA	NA	NA	NA	NA	NA	-2.39134	NA	-2.95454	-0.741614	NA	NA	NA	-1.53108	NA	NA	NA	-1.97582
assay 1043	NA	NA	NA	NA	NA	NA	NA	NA	NA	NA	NA	NA	NA	NA	NA	NA	NA	NA	NA	NA	NA	NA	NA	NA	NA	NA	NA	NA	NA	NA	NA	NA	NA	NA	NA	NA	NA	NA	NA	NA	NA	NA	NA	NA	NA	NA	-2.22194	NA	NA
assay 1044	NA	NA	NA	NA	NA	NA	NA	NA	NA	NA	NA	NA	-3.18752	NA	-0.26493	NA	NA	NA	NA	NA	NA	NA	-2.00562	NA	NA	NA	NA	NA	NA	NA	NA	NA	NA	NA	NA	NA	NA	NA	NA	NA	NA	NA	NA	NA	NA	NA	NA	NA	NA
assay 1045	NA	NA	NA	NA	NA	NA	NA	NA	NA	NA	NA	NA	NA	NA	NA	-3.09479	NA	NA	NA	NA	NA	NA	NA	NA	NA	NA	NA	NA	NA	NA	NA	NA	NA	NA	NA	NA	NA	NA	NA	NA	NA	NA	NA	NA	NA	NA	NA	NA	NA
assay 1046	NA	NA	NA	0.490589	NA	NA	NA	NA	NA	NA	NA	NA	-3.08438	NA	NA	NA	NA	NA	NA	-2.80493	NA	NA	NA	NA	NA	NA	NA	NA	NA	NA	NA	NA	NA	NA	NA	NA	NA	NA	NA	NA	NA	NA	NA	NA	NA	NA	NA	NA	NA
assay 1047	NA	NA	NA	NA	NA	NA	NA	NA	NA	NA	NA	NA	NA	NA	NA	NA	NA	NA	NA	NA	NA	NA	NA	NA	NA	NA	NA	NA	NA	NA	NA	NA	NA	NA	NA	NA	NA	NA	NA	NA	NA	NA	NA	NA	NA	NA	NA	NA	NA
assay 1048	-2.09238	NA	NA	NA	NA	NA	3.53379	NA	NA	-3.26997	NA	NA	NA	NA	-1.26101	0.643381	1.70572	NA	NA	NA	NA	NA	NA	NA	NA	NA	NA	NA	NA	-1.80919	NA	NA	NA	1.46452	1.71893	4.19725	NA	NA	NA	NA	NA	NA	NA	NA	NA	NA	NA	NA	2.00878
assay 1049	NA	NA	NA	NA	NA	NA	NA	NA	NA	NA	NA	NA	NA	NA	NA	NA	NA	NA	NA	NA	NA	NA	NA	NA	NA	NA	NA	NA	NA	NA	NA	NA	NA	NA	NA	NA	NA	NA	NA	NA	NA	NA	NA	NA	NA	NA	NA	NA	NA
assay 1050	NA	NA	NA	NA	NA	NA	NA	NA	NA	NA	NA	NA	NA	NA	NA	-1.71599	NA	NA	NA	NA	NA	NA	NA	NA	NA	NA	NA	NA	NA	NA	NA	NA	NA	NA	NA	NA	NA	NA	NA	NA	NA	NA	NA	NA	NA	NA	NA	NA	NA
assay 1051	NA	NA	NA	3.08931	NA	NA	NA	NA	NA	NA	NA	NA	-1.77675	NA	NA	NA	NA	-2.10012	NA	NA	NA	NA	NA	NA	NA	NA	NA	NA	NA	NA	NA	NA	NA	NA	NA	NA	NA	NA	NA	NA	NA	NA	NA	NA	NA	NA	NA	NA	-1.92835
assay 1052	NA	NA	NA	NA	NA	NA	NA	NA	NA	NA	NA	NA	NA	NA	NA	NA	NA	NA	NA	NA	NA	NA	NA	NA	NA	NA	-1.21739	NA	NA	-1.35289	NA	NA	NA	NA	NA	NA	NA	NA	NA	NA	NA	NA	NA	NA	NA	NA	NA	NA	NA
assay 1053	NA	NA	NA	-1.16989	NA	NA	NA	NA	NA	NA	NA	NA	-3.24603	NA	NA	NA	NA	-0.0586062	NA	NA	NA	NA	NA	NA	NA	NA	-1.9573	NA	NA	0.864876	NA	NA	NA	NA	NA	NA	NA	NA	NA	NA	0.448183	2.11663	NA	NA	NA	-0.807282	NA	NA	NA
assay 1054	-1.05297	-0.12334	-0.0230495	NA	0.0988789	0.361498	0.189072	-1.18301	-0.503994	-1.04296	-2.66049	NA	-0.026202	-0.151348	-0.964805	0.573791	-0.737538	-0.998237	-0.693981	-1.34831	-0.148207	-0.442364	1.00904	0.160963	-1.68048	0.594291	0.729666	0.756651	-0.727917	-1.13791	-1.23684	-1.82474	0.805574	-0.846732	-1.45813	-1.37571	-2.14014	0.45882	-0.0979684	-0.418993	-2.68207	0.456063	-0.72247	-1.56927	1.90983	-1.84675	0.526464	-0.159044	-0.240925
assay 1055	NA	NA	NA	NA	NA	NA	-3.20845	NA	NA	NA	NA	NA	NA	-2.67724	NA	NA	NA	NA	NA	NA	NA	NA	NA	NA	NA	NA	NA	NA	NA	NA	NA	NA	NA	NA	NA	NA	NA	NA	NA	NA	NA	0.23648	NA	NA	NA	NA	NA	NA	NA
assay 1056	NA	NA	NA	NA	NA	NA	NA	NA	NA	NA	-2.78757	NA	NA	-2.25801	NA	NA	NA	NA	-3.11674	NA	NA	NA	NA	NA	NA	NA	NA	NA	NA	-1.00177	NA	NA	-1.38812	NA	NA	NA	NA	NA	NA	NA	NA	NA	NA	NA	NA	NA	NA	NA	NA
assay 1057	NA	NA	NA	NA	NA	NA	NA	NA	NA	NA	NA	NA	NA	NA	NA	NA	NA	NA	NA	NA	NA	NA	NA	NA	NA	NA	-2.07844	NA	NA	-1.83395	NA	NA	NA	NA	NA	NA	NA	NA	NA	NA	NA	0.289705	NA	NA	NA	NA	NA	NA	-2.19053
assay 1058	NA	NA	NA	NA	NA	NA	NA	NA	NA	NA	NA	NA	-2.31898	NA	NA	NA	NA	NA	NA	NA	NA	NA	NA	NA	NA	NA	-1.35308	NA	NA	NA	NA	NA	NA	NA	NA	NA	NA	NA	NA	NA	NA	0.360432	NA	NA	NA	NA	NA	NA	NA
assay 1059	-0.522463	-0.385217	NA	-0.231898	0.629923	0.504663	-2.33059	NA	-0.0506607	1.84343	-0.24633	-0.381756	0.51094	0.348607	-0.97198	1.62513	NA	NA	NA	NA	1.24518	-0.548438	NA	-0.143449	0.377021	0.339328	0.211573	0.558147	0.253307	0.829668	-0.483889	1.16122	0.546914	-0.853535	-0.166834	-0.93226	NA	0.600283	-0.179174	NA	-1.22686	0.502569	NA	NA	-0.247824	0.546856	0.77207	0.39358	NA
assay 1060	NA	NA	NA	NA	NA	NA	NA	NA	NA	NA	NA	NA	NA	NA	NA	-2.78236	NA	NA	-1.90603	NA	NA	NA	-2.81108	NA	NA	NA	-2.86305	NA	NA	NA	NA	NA	NA	NA	NA	NA	NA	NA	NA	-1.95871	NA	-2.71661	-1.96922	NA	NA	NA	-2.27557	NA	NA
assay 1061	NA	-1.48395	NA	NA	-0.8165	-2.71233	NA	0.814776	-1.22909	-2.06498	-2.60011	-2.70233	-1.59373	-3.00301	NA	-2.45864	NA	-2.53282	0.0313704	NA	-1.21285	NA	-1.11949	NA	-2.46291	NA	-2.11847	-1.21762	-2.21908	-1.80258	NA	NA	-1.29691	NA	NA	NA	-2.72538	-2.79576	-2.75562	-0.0423147	-2.71868	-1.00898	0.239057	NA	-1.41934	NA	-1.88997	NA	NA
assay 1062	NA	NA	NA	NA	-2.06583	NA	NA	NA	NA	NA	NA	NA	NA	NA	NA	NA	NA	NA	NA	-2.40542	NA	NA	NA	-3.08984	NA	NA	NA	NA	NA	NA	NA	NA	NA	NA	NA	NA	NA	NA	NA	-2.96523	NA	NA	NA	-2.95717	NA	NA	NA	NA	NA
assay 1063	NA	NA	NA	-2.34531	NA	-2.77639	NA	NA	NA	NA	NA	-2.76246	NA	NA	NA	NA	NA	NA	NA	NA	-2.45365	NA	NA	NA	NA	NA	NA	NA	NA	NA	NA	NA	-0.43348	NA	NA	NA	NA	NA	NA	NA	NA	NA	NA	NA	-2.62856	NA	NA	NA	NA
assay 1064	NA	-1.59359	NA	NA	-1.71309	-1.75574	NA	NA	-2.43365	NA	NA	NA	-2.26508	NA	-0.406171	NA	NA	NA	NA	NA	NA	NA	NA	NA	NA	NA	NA	NA	NA	NA	NA	NA	-2.63934	-2.59536	NA	NA	NA	NA	-2.85507	NA	NA	NA	-3.37143	NA	NA	NA	-1.68634	-1.00369	NA
assay 1065	NA	-2.18728	-1.45267	2.25591	NA	NA	NA	NA	NA	NA	-2.03157	-2.55473	-0.536018	-2.89377	-1.59545	-0.767406	-0.514715	NA	NA	-1.64999	NA	-2.31348	-2.71363	0.70969	-1.73503	NA	-2.7132	-2.31221	NA	-2.40325	NA	-1.31802	-1.76329	-0.915984	-2.01207	-0.803396	-0.88369	NA	NA	NA	NA	NA	-2.14959	0.0294245	NA	-2.21238	-0.993088	NA	NA
assay 1066	NA	NA	NA	NA	NA	NA	NA	NA	NA	NA	NA	NA	NA	NA	NA	NA	NA	NA	NA	-2.01053	NA	NA	NA	NA	NA	NA	NA	NA	NA	NA	NA	NA	NA	NA	NA	NA	NA	NA	NA	NA	NA	NA	NA	NA	NA	NA	NA	NA	NA
assay 1067	-0.506508	-0.621993	-1.33904	1.85126	-0.400246	0.604482	-0.557331	0.464117	0.0176796	0.35665	0.181089	-0.608849	-0.580487	0.58235	0.181252	0.0841257	0.638173	-0.269748	1.95897	2.02778	0.751497	-1.25596	-1.14601	-1.85496	0.184601	0.465341	0.17637	-0.697459	-0.844122	-0.828856	0.341298	1.41758	0.0477918	-0.0230454	0.930678	-0.309666	-0.76075	-0.988987	-0.174224	-0.207119	-0.189761	0.676909	0.523593	1.38438	0.568349	-0.148287	0.00163061	0.806643	-0.694411
assay 1068	-2.57427	NA	NA	-1.32606	NA	NA	NA	NA	NA	NA	NA	NA	NA	-2.67029	NA	NA	-2.47752	NA	NA	-1.82808	NA	NA	NA	NA	-2.7678	NA	NA	NA	NA	NA	NA	NA	NA	NA	NA	NA	-2.70948	NA	NA	NA	NA	-0.612583	-3.37665	NA	NA	NA	-2.98567	-3.0768	NA
assay 1069	5.31064	4.14413	4.37373	6.12668	5.27339	4.57594	4.54215	NA	6.87734	NA	4.8544	5.15566	4.89027	6.71934	4.52545	5.01159	2.8684	2.40792	2.97119	6.87113	-0.266918	6.02289	5.68523	6.98645	7.03259	5.48506	4.80144	7.20102	5.13827	5.20187	5.90439	4.79793	5.24123	5.78854	5.77529	5.02278	5.15435	5.39468	5.65495	3.89027	5.66425	5.69712	5.99184	5.54544	6.18677	5.54116	4.25969	2.07999	4.92607
assay 1070	NA	NA	NA	NA	-2.85755	NA	NA	0.73137	-1.64858	NA	NA	NA	NA	-2.95097	-0.603164	NA	-1.87437	-2.58327	NA	NA	NA	-2.04783	NA	0.463474	-2.0023	NA	NA	NA	NA	NA	NA	-0.215565	NA	NA	NA	NA	NA	-2.66043	-2.21599	-2.57728	NA	-0.190735	NA	-1.86265	NA	NA	NA	NA	NA
assay 1071	NA	-2.46231	-2.5659	-0.313382	-1.60628	-0.812481	NA	-2.85439	-0.927101	1.74015	-1.91434	-2.37297	-2.09179	-1.3829	-1.39185	-1.36765	-0.497595	-0.876615	1.77416	-1.02642	-2.23299	-2.59051	-1.71468	NA	NA	NA	-0.615814	-1.1458	-1.17276	-1.33181	-0.990876	-0.357614	0.46351	-2.19387	-1.80609	NA	-1.79739	NA	-1.00392	-1.19112	-2.46054	-1.6866	-1.23474	-0.473023	-1.84751	-2.62957	-0.241554	-0.890589	-2.14453
assay 1072	NA	-2.57304	NA	NA	NA	NA	NA	NA	NA	NA	NA	NA	NA	NA	NA	NA	-2.88487	NA	NA	NA	NA	NA	NA	NA	NA	NA	NA	NA	NA	NA	NA	NA	NA	NA	NA	NA	NA	NA	NA	NA	NA	NA	NA	NA	NA	NA	-2.71476	NA	NA
assay 1073	NA	-2.61847	-2.59917	-1.03021	-2.16118	-1.26172	NA	NA	-2.1366	NA	-2.22709	-1.65002	-2.13636	NA	-1.35172	NA	-1.82369	NA	NA	-2.8126	NA	NA	-2.29138	0.190283	NA	-2.40693	-2.36916	-0.241738	NA	-0.517252	-0.595881	-0.491539	-1.76244	-0.753562	-0.352736	NA	NA	NA	-1.26652	NA	NA	NA	-0.838706	-0.638842	-1.83563	NA	NA	NA	NA
assay 1074	-0.885659	-1.81083	-1.63168	0.487142	-0.489576	-0.374272	-0.586853	0.304952	-1.53732	-0.654041	-1.68681	-0.976166	-0.262486	-0.434694	-1.29039	NA	-1.063	-0.791699	-0.905134	-0.0819744	0.0805834	-1.44591	-0.853358	0.124455	-0.57814	-1.55419	-0.681917	-1.2061	-0.486042	NA	-0.164849	-1.02069	-0.533261	NA	-2.26827	-1.44833	-1.3651	-1.86763	-0.965528	-1.34044	-0.0026688	-1.74641	-1.79171	-0.70116	-2.68812	-0.788004	-1.47233	-0.629588	-1.79588
assay 1075	1.09225	3.18641	2.60645	4.39585	3.21448	1.32517	0.860701	NA	1.34212	2.34359	1.80072	1.76259	2.5608	2.46778	3.079	-1.32852	2.03497	2.64083	3.28024	3.31141	3.00289	0.640466	0.090627	2.86811	1.5971	2.23966	1.12756	3.13084	2.26611	2.54213	2.97578	2.2168	3.18225	2.26273	2.20348	2.43744	2.86092	1.91671	2.00101	3.38757	3.22034	2.32626	3.70321	2.68949	2.06915	0.29672	0.79615	2.40875	2.77176
assay 1076	NA	-2.59683	-2.44312	0.3985	-2.03391	-1.43855	-1.21636	-0.861886	-1.85344	-0.0475272	-2.40503	-1.96578	-2.10845	-1.71967	-2.29775	-2.83457	-2.49043	-0.988555	-1.01374	-0.603659	-0.944106	NA	-1.42852	-2.72595	-2.18039	-2.09385	-1.76035	-1.52357	NA	NA	NA	-2.5381	-2.39405	NA	NA	NA	-1.54285	-2.50239	-2.06062	-2.25951	-2.20735	NA	-2.02584	-1.16934	-2.40639	-2.21758	-2.16259	-1.4349	-2.09336
assay 1077	NA	NA	NA	-2.38551	NA	-2.50538	NA	-3.12237	NA	-3.29531	-2.53156	NA	-3.08403	NA	NA	-2.82488	NA	-3.22243	-2.66703	-2.58909	-2.32267	NA	NA	-2.99719	-2.14833	NA	NA	NA	NA	NA	NA	NA	-1.87636	NA	-2.34937	NA	NA	NA	-2.28587	-1.30078	-2.66533	NA	-2.83114	-1.69192	NA	NA	NA	NA	NA
assay 1078	-0.729431	-0.708207	0.140704	2.61278	0.0792244	0.042301	1.03147	1.48208	-0.865785	1.46836	-0.409549	1.24556	0.561519	0.143835	0.869515	0.833178	0.789094	1.14579	0.409253	2.35236	0.0993813	-0.150046	1.31618	1.81348	-1.13244	0.25332	-0.539999	0.74513	0.287957	0.289624	0.144963	1.36718	1.11593	-0.333474	0.011408	0.129564	-0.114086	-0.619696	0.838457	0.684163	-0.0332637	1.1167	0.460157	0.786531	1.06432	2.11944	1.25815	0.262931	-0.0359613
assay 1079	NA	NA	NA	3.17974	NA	NA	NA	-3.15258	NA	NA	NA	NA	NA	NA	NA	NA	NA	1.48881	NA	NA	NA	-2.79542	NA	-0.166919	-2.21523	NA	NA	NA	-0.756976	NA	NA	0.0830114	NA	NA	NA	NA	NA	NA	NA	NA	NA	NA	NA	NA	NA	NA	NA	NA	NA
assay 1080	0.138332	-0.187484	-0.432977	2.13086	-0.928318	0.608648	-2.98492	-0.488416	0.758166	0.932903	0.580792	0.369547	0.746383	0.634267	0.656398	0.512823	0.41639	0.463282	0.525294	1.56733	0.274801	0.088283	0.933492	-0.032007	1.19201	-1.16609	0.311528	0.71023	0.0637894	-2.00441	0.670708	-0.0358135	0.703622	0.33373	1.47404	0.27187	0.291642	0.349644	-0.404184	1.33734	-0.657332	-0.745979	0.857376	1.3327	1.06013	-2.21738	0.629803	1.30149	1.08598
assay 1081	NA	NA	NA	NA	NA	-2.11621	-2.87588	-1.55862	-2.6784	NA	-2.50756	NA	-1.82587	-2.00389	-1.53859	NA	NA	NA	-3.26523	-2.81351	-1.7451	-2.57162	-2.00912	-2.95464	-2.79873	-2.12962	NA	-2.50162	NA	-2.60806	-2.33614	NA	0.0864557	-1.63928	-1.78049	NA	NA	NA	NA	-2.53901	NA	NA	-2.32842	-1.7567	-1.22668	NA	-3.06904	NA	NA
assay 1082	-1.32564	-2.28526	NA	-0.828943	-2.60521	-2.15235	NA	NA	-2.08946	NA	-0.98424	-2.25236	NA	-2.39291	NA	-1.71028	-1.56942	NA	NA	-2.01353	NA	NA	NA	NA	-1.35358	NA	NA	3.75464	-1.84515	-1.94059	-1.75607	-2.47204	-1.50823	NA	-1.67114	NA	NA	NA	NA	NA	NA	NA	NA	NA	NA	NA	NA	NA	NA
assay 1083	NA	NA	NA	NA	NA	NA	NA	NA	NA	NA	NA	NA	NA	NA	NA	-2.71393	1.7146	-3.09148	NA	NA	NA	NA	NA	NA	NA	NA	NA	NA	NA	NA	NA	NA	-2.27357	-2.31242	0.266208	NA	NA	NA	NA	NA	NA	NA	NA	NA	NA	NA	NA	NA	-1.11074
assay 1084	-1.70436	NA	-2.56219	-1.41164	NA	NA	NA	-3.22993	NA	NA	-1.62378	NA	-2.09847	-3.15549	NA	NA	NA	-1.8235	NA	-1.10735	-2.31924	-2.89654	-2.04953	-2.32295	-1.15178	-2.12688	NA	-2.49886	NA	NA	-2.02759	-1.14285	-1.09211	NA	NA	NA	-2.60523	NA	-2.63245	-2.53387	NA	-2.85074	NA	NA	-2.00036	-1.50739	-2.26058	-3.30059	NA
assay 1085	0.0917527	1.91525	0.84447	2.26555	1.32196	0.47176	0.0467399	0.515835	1.38002	2.11629	0.843847	0.879835	1.67985	0.294111	1.26773	1.19506	0.402909	2.54056	1.32542	1.68846	2.11794	1.24021	2.4838	1.83143	2.19874	1.36959	2.02706	1.72579	1.60489	1.76524	0.713119	1.45053	1.27656	1.0945	1.24007	0.557421	1.44753	1.44233	2.15915	2.29528	1.66559	0.770691	0.692758	2.03558	2.06015	0.995245	2.43407	1.28866	1.27944
assay 1086	NA	NA	NA	NA	NA	NA	NA	NA	NA	NA	NA	NA	NA	NA	NA	NA	NA	NA	NA	NA	NA	NA	NA	NA	NA	NA	NA	NA	NA	NA	NA	NA	NA	NA	NA	NA	-2.53891	NA	NA	NA	NA	NA	NA	NA	NA	NA	NA	NA	NA
assay 1087	NA	-2.58457	NA	-2.51948	NA	NA	NA	NA	NA	NA	NA	NA	NA	-2.52877	NA	-2.90038	NA	NA	NA	NA	NA	NA	NA	NA	NA	-1.55475	NA	-3.18697	NA	NA	NA	NA	NA	NA	NA	NA	NA	NA	NA	NA	NA	NA	NA	NA	NA	NA	NA	-2.19233	NA
assay 1088	NA	NA	NA	NA	NA	NA	NA	NA	NA	NA	NA	NA	NA	-2.52714	NA	NA	NA	NA	NA	NA	NA	NA	-2.88474	NA	NA	NA	NA	NA	NA	NA	NA	NA	NA	NA	NA	NA	NA	NA	NA	NA	NA	NA	NA	NA	NA	NA	NA	NA	NA
assay 1089	NA	NA	NA	-0.363705	-2.35569	-1.74673	-2.83549	NA	-2.08885	-2.14623	-2.37916	-2.0017	-1.59728	-2.83718	NA	NA	-2.62388	-0.603961	-2.51393	-1.72098	-2.23901	-2.62789	-2.22937	-3.03043	-2.46915	-2.17072	NA	-2.0563	-2.15993	NA	-2.29224	-2.20672	-1.99685	NA	-1.48305	NA	NA	NA	-1.66367	-2.57211	-2.95362	-2.22061	NA	-2.00146	-0.984598	NA	-2.85907	-1.81161	-2.49535
assay 1090	NA	NA	NA	NA	NA	NA	NA	NA	NA	NA	NA	NA	NA	NA	NA	NA	-2.9588	NA	NA	NA	NA	NA	NA	NA	NA	NA	NA	NA	NA	NA	-2.58475	NA	NA	NA	NA	NA	NA	NA	NA	NA	NA	NA	NA	NA	NA	NA	-2.90053	NA	-2.1855
assay 1091	1.21418	0.816281	NA	3.39802	1.59391	2.27047	0.590827	NA	NA	-3.12254	NA	1.43901	2.51605	1.19327	2.10005	1.76709	NA	NA	2.11452	2.66991	0.526906	1.22963	NA	2.25046	-0.887647	1.78875	1.44738	2.31405	1.0314	1.9697	2.23788	3.13591	2.5363	1.38677	0.797306	0.379287	NA	NA	-2.58461	2.36504	NA	2.92838	NA	1.9234	0.0054542	NA	1.48085	2.53561	NA
assay 1092	-2.58106	-1.23562	NA	1.51498	NA	NA	NA	NA	NA	NA	NA	NA	NA	NA	NA	-1.22516	NA	NA	NA	NA	NA	NA	-3.24811	NA	NA	NA	NA	NA	NA	-2.44874	NA	NA	NA	NA	NA	NA	NA	NA	NA	NA	NA	NA	NA	NA	NA	-1.33772	NA	NA	NA
assay 1093	NA	NA	NA	NA	NA	NA	NA	NA	NA	NA	NA	NA	-1.51051	NA	NA	NA	NA	NA	NA	NA	NA	NA	NA	NA	NA	NA	NA	NA	NA	NA	NA	NA	NA	NA	NA	NA	NA	NA	NA	-2.45304	-0.762988	NA	-1.53462	NA	NA	NA	NA	NA	NA
assay 1094	NA	NA	NA	NA	NA	NA	NA	NA	NA	NA	NA	NA	NA	NA	NA	NA	NA	NA	NA	NA	NA	NA	NA	NA	NA	NA	NA	NA	NA	NA	NA	NA	NA	NA	NA	NA	NA	NA	NA	NA	NA	NA	NA	NA	NA	NA	NA	NA	NA
assay 1095	-0.59836	-0.142024	-1.07715	2.61717	-0.863787	0.38282	-1.77295	-3.2285	-1.18751	-0.31775	-1.21658	-1.22893	0.274528	-0.964365	0.121264	-0.626343	-0.413329	0.996985	-0.543646	1.75214	-0.945275	-0.901915	-1.05754	1.05079	1.11762	-0.412972	-1.97781	-0.676678	-1.76269	-0.712549	-0.14063	1.27919	-0.574574	NA	0.191372	-1.79654	0.13225	-0.32086	-0.851461	-1.47156	1.09731	0.174086	-1.26427	0.305234	0.440189	-0.0712721	-1.52288	1.57716	0.683023
assay 1096	-0.260875	-1.04509	0.709893	0.686588	0.16592	0.650051	-1.04935	-0.00569095	0.224652	1.0794	-0.238623	0.489433	0.25768	1.70569	-0.311061	-0.152536	0.238334	1.97491	0.52718	1.13568	1.24354	1.64232	0.127036	1.05915	-0.0243067	0.499991	0.0845798	0.798532	-0.304863	-0.134156	-0.646188	0.875152	0.758878	-1.87778	-1.17094	-1.28105	1.00907	1.32202	1.13239	0.807451	0.756908	0.231451	-0.194989	0.7926	1.75788	-0.475386	0.962564	1.47331	-0.0656511
assay 1097	4.97496	5.19805	5.51044	5.54676	5.56924	5.93791	NA	NA	6.414	-2.3507	4.78721	4.57895	5.63209	6.69857	5.58559	5.37734	2.82686	6.83395	4.71161	5.04146	2.82337	5.80779	4.64762	4.3282	5.64856	5.75375	6.2131	7.27076	5.30399	4.79513	6.00024	6.39403	5.80262	5.52763	5.50481	4.65031	1.88165	6.87626	6.54339	4.9618	5.29446	-1.71337	NA	5.31981	7.43706	-0.940101	5.42943	NA	3.94167
assay 1098	-0.906182	-0.77498	-0.0873749	1.58203	0.473103	0.216477	-1.8933	-0.192891	-0.329399	0.365847	-0.214077	0.113798	-0.493754	0.407938	-0.317228	-0.0689562	0.749873	1.0843	-0.31406	0.973806	0.675873	-0.450094	1.14991	1.61002	0.0646959	-0.464744	-0.166086	0.482514	-0.584453	0.0969812	-0.374562	0.221653	0.0312055	-0.708489	-0.938768	-0.911808	0.0671438	-0.00175274	-2.1608	-0.235859	-0.164389	-1.01863	-1.46411	0.898068	-0.0659182	-0.0783741	0.0946653	0.880726	-0.829736
assay 1099	NA	-0.421497	-2.27731	0.916255	-0.349388	-0.28102	-1.52483	NA	0.485373	-0.674368	0.928872	-1.95586	-2.91205	-1.25112	-0.0265935	-0.479229	0.93613	-2.20033	-0.421499	3.18883	-2.80212	-1.55379	NA	0.542519	NA	0.495988	-0.806715	-0.426432	-0.0586237	-1.70424	0.30791	-1.89089	0.907441	0.186593	-1.19226	-0.692122	-0.0782086	NA	1.35114	NA	NA	-0.485297	NA	1.26868	NA	NA	-1.19262	2.38163	-2.39338
assay 1100	-2.03965	-2.40772	NA	NA	NA	-2.61799	NA	NA	NA	NA	NA	NA	NA	NA	NA	NA	-2.33186	NA	NA	NA	-2.44276	NA	NA	NA	NA	NA	-2.57857	NA	NA	NA	NA	NA	NA	NA	NA	NA	NA	NA	NA	NA	NA	NA	NA	NA	NA	NA	NA	NA	NA
assay 1101	NA	NA	NA	NA	NA	NA	NA	NA	NA	NA	NA	NA	NA	-2.82305	NA	NA	NA	NA	NA	NA	NA	NA	NA	NA	NA	NA	NA	NA	NA	NA	NA	NA	NA	NA	NA	NA	NA	NA	NA	NA	NA	NA	NA	NA	NA	NA	NA	NA	NA
assay 1102	NA	NA	NA	NA	NA	NA	NA	NA	NA	NA	NA	NA	NA	NA	NA	NA	NA	NA	NA	NA	NA	NA	NA	NA	NA	NA	NA	NA	NA	NA	NA	NA	NA	NA	NA	NA	NA	NA	NA	NA	NA	NA	NA	NA	NA	NA	NA	NA	NA
assay 1103	NA	NA	NA	NA	NA	NA	NA	NA	NA	NA	NA	NA	NA	NA	NA	NA	NA	NA	NA	NA	NA	NA	NA	NA	NA	NA	NA	NA	NA	NA	NA	NA	NA	NA	NA	NA	NA	NA	NA	NA	NA	NA	NA	NA	NA	NA	NA	NA	NA
assay 1104	NA	NA	NA	NA	NA	NA	NA	NA	NA	NA	NA	NA	NA	NA	NA	NA	NA	NA	NA	NA	NA	NA	NA	NA	NA	NA	NA	NA	NA	NA	NA	NA	NA	NA	NA	NA	NA	NA	NA	NA	NA	NA	NA	NA	NA	NA	NA	NA	NA
assay 1105	NA	-0.524964	-1.54053	0.973648	-0.804083	-2.27233	-1.25279	-0.90454	-1.11493	-0.0423636	-1.10258	-0.00770406	0.646572	0.012951	-2.32627	-1.6313	-0.612517	0.756849	-3.01973	0.112995	-0.040682	-2.16533	0.229041	0.682345	-1.37151	NA	-1.77313	-0.378397	-2.06261	1.16779	-0.514886	0.700849	0.516956	-0.9717	-2.0872	NA	0.599291	-1.82446	-1.14509	-0.170233	-1.04382	-2.32128	-1.63993	0.270047	-0.818011	-1.45538	0.0799976	-1.03638	-0.0538332
assay 1106	-2.41282	-0.251275	-0.259879	-0.411753	0.194691	0.499363	-1.47172	NA	0.374386	-3.3557	0.623381	0.403822	-0.382026	2.56297	-0.110648	-0.549589	-0.582486	0.313752	0.480959	1.20056	0.633546	-0.383741	-0.273898	0.529461	0.00636148	-1.83489	-0.459089	1.34893	-0.648102	-0.400398	-0.161862	1.13542	-0.0297247	-1.33154	NA	-0.213448	-1.48061	-0.90242	-1.05577	-0.122826	0.0956969	-0.848167	-0.993624	-0.316146	-0.419724	-1.7917	-0.857788	1.33977	-1.03319
assay 1107	NA	NA	NA	-0.229922	NA	NA	NA	NA	NA	-2.90281	NA	NA	NA	NA	NA	-2.91232	-2.68874	NA	NA	NA	NA	NA	NA	NA	NA	NA	NA	NA	NA	NA	NA	NA	NA	NA	NA	NA	-1.02529	NA	-2.24336	NA	-0.217408	NA	NA	NA	-2.12877	NA	NA	-3.30182	NA
assay 1108	3.50698	1.68963	3.96173	1.36611	4.15474	3.23855	0.51652	1.9861	2.83572	2.11641	2.38884	2.31164	2.98612	2.45521	2.62035	2.87214	1.84997	2.45339	3.08878	2.74934	3.45288	2.62982	4.59872	1.52833	3.26627	2.25419	2.45057	3.76048	1.82985	2.67602	3.19391	1.55129	4.28283	1.52107	0.68878	1.05162	2.70654	2.13731	3.21916	3.5705	2.79731	3.39218	2.01044	2.92591	2.79449	2.55501	2.70615	3.05828	1.71752
assay 1109	1.29206	0.941804	2.12375	1.08758	2.7487	2.16924	1.81028	2.48259	2.0161	2.97117	1.79114	1.56435	2.25815	2.0797	0.643283	2.18837	1.17707	2.32966	2.79958	2.0681	2.71342	2.61678	4.13292	2.01718	1.47117	1.26403	2.13095	3.48168	1.09877	2.11027	2.451	2.14564	3.09681	1.45591	0.748184	-0.20125	1.83593	1.91456	2.86116	3.41831	2.72142	2.22335	1.76224	2.44164	1.61	1.90469	2.46805	2.33873	1.11543
assay 1110	-2.15985	NA	NA	-1.97631	NA	NA	NA	NA	NA	NA	NA	NA	NA	NA	NA	NA	NA	-2.86732	NA	NA	NA	NA	NA	NA	NA	NA	NA	NA	NA	NA	NA	-1.22126	NA	NA	NA	NA	NA	NA	NA	NA	NA	NA	NA	NA	NA	NA	NA	NA	NA
assay 1111	NA	NA	NA	NA	NA	NA	NA	NA	-2.5455	NA	NA	NA	NA	NA	NA	NA	NA	-2.88339	NA	NA	NA	NA	-1.35186	NA	NA	NA	NA	NA	NA	NA	NA	-1.35317	NA	NA	NA	NA	NA	NA	NA	NA	NA	NA	NA	NA	NA	NA	NA	NA	-2.4005
assay 1112	0.351405	-0.594033	1.3012	1.35818	0.889942	1.09076	0.140681	2.48789	0.923903	2.3707	0.24819	0.970041	2.15355	0.712538	-0.472577	0.950144	1.10501	2.17829	1.89876	1.54331	1.45012	-0.570797	2.96711	1.05334	1.88099	-0.668378	0.560904	0.425934	0.602371	1.87405	1.71802	1.11724	1.92926	0.332008	0.437317	-0.318411	0.537606	1.78977	1.73231	2.45024	1.60578	2.71079	1.88583	1.95429	0.763528	-0.0829804	0.38991	0.762437	-0.151515
assay 1113	1.30698	-0.413353	-0.504098	-1.50297	-0.432466	0.93428	-0.840297	-0.955471	0.797594	1.36048	0.962545	0.830729	0.190872	1.12451	-0.0460294	0.25404	0.328569	0.552388	0.675192	0.315865	1.18038	0.829561	0.894546	0.907471	1.65728	-0.115916	0.0389466	1.43808	-0.286427	-0.549661	1.23755	-0.52331	1.66733	-0.433417	-1.42469	-1.37755	-0.461185	1.04666	1.07832	1.88692	1.47182	0.815353	0.70857	0.523495	0.623296	0.620455	0.0347613	1.4262	-1.11119
assay 1114	1.06996	-1.48759	0.00948031	0.594772	0.317917	0.965339	-3.26594	NA	-0.332328	-0.995076	1.31996	-1.67862	0.201305	-0.545317	-0.542983	0.10658	0.213098	-0.587276	-0.139062	0.0753593	0.810528	-1.18408	0.213502	-1.6772	0.420447	-0.14845	0.392821	-1.56737	-2.18688	-0.143043	1.19632	-1.08318	-0.962279	-1.51954	0.14838	-1.85059	NA	0.667782	-0.10547	1.05605	2.01843	-2.33191	0.00203662	1.23499	0.334132	-0.346266	-3.0957	-0.586988	0.304296
assay 1115	NA	-2.57599	NA	NA	NA	NA	NA	NA	NA	NA	NA	NA	NA	NA	NA	NA	-2.37898	NA	NA	NA	NA	NA	NA	NA	NA	NA	NA	NA	NA	NA	NA	NA	NA	NA	NA	NA	NA	NA	NA	NA	NA	NA	NA	NA	NA	NA	NA	NA	NA
assay 1116	NA	NA	NA	NA	-0.491377	-0.208283	NA	-3.00827	NA	NA	NA	NA	-0.568338	NA	NA	NA	NA	-3.18313	NA	-1.51733	NA	NA	NA	NA	NA	NA	NA	NA	NA	NA	NA	NA	NA	NA	NA	NA	NA	NA	NA	NA	NA	-0.331517	NA	NA	NA	-2.57973	NA	NA	NA
assay 1117	NA	NA	NA	-1.89734	0.461363	-2.36509	NA	NA	NA	NA	-2.04899	NA	1.54241	NA	NA	-2.60184	-3.14176	-2.16919	NA	1.00744	NA	NA	NA	-0.933294	NA	-1.75603	NA	NA	NA	NA	NA	NA	NA	NA	NA	NA	NA	-2.80123	NA	NA	NA	0.582303	NA	NA	NA	-0.546412	NA	NA	NA
assay 1118	NA	NA	NA	NA	NA	NA	-2.01739	NA	NA	NA	0.289512	NA	NA	NA	NA	-3.12493	NA	NA	NA	NA	NA	NA	NA	NA	NA	-1.85808	NA	NA	NA	NA	NA	NA	NA	NA	NA	NA	NA	NA	NA	NA	NA	NA	NA	NA	NA	-2.5524	NA	NA	NA
assay 1119	NA	NA	NA	NA	NA	NA	0.663313	NA	NA	NA	NA	NA	NA	NA	NA	-1.04053	-1.31938	NA	NA	NA	NA	NA	NA	NA	NA	NA	NA	NA	NA	NA	NA	NA	NA	NA	NA	NA	NA	NA	NA	NA	NA	NA	NA	NA	NA	NA	NA	NA	-1.9161
assay 1120	NA	NA	NA	NA	NA	NA	-0.209798	NA	NA	NA	NA	NA	NA	NA	NA	-0.698618	-2.78568	NA	NA	NA	NA	NA	NA	NA	NA	NA	NA	NA	NA	NA	NA	NA	NA	NA	NA	NA	NA	NA	NA	NA	NA	NA	NA	NA	NA	NA	NA	NA	NA
assay 1121	NA	NA	NA	NA	NA	NA	NA	NA	NA	NA	NA	NA	NA	NA	NA	NA	NA	NA	NA	NA	NA	NA	NA	NA	NA	NA	NA	NA	NA	NA	NA	NA	NA	NA	NA	NA	NA	NA	NA	NA	NA	NA	NA	NA	NA	NA	NA	NA	NA
assay 1122	NA	NA	NA	NA	NA	NA	NA	NA	NA	NA	NA	NA	NA	NA	NA	NA	NA	NA	NA	NA	NA	NA	NA	NA	NA	NA	NA	NA	NA	NA	NA	NA	NA	NA	NA	NA	NA	NA	NA	NA	NA	NA	NA	NA	NA	NA	NA	NA	NA
assay 1123	NA	NA	NA	NA	NA	NA	-1.58232	NA	NA	NA	NA	NA	-1.96396	-3.18499	NA	0.413427	NA	NA	NA	NA	NA	NA	NA	NA	NA	NA	NA	NA	NA	NA	NA	NA	NA	NA	NA	0.42275	NA	NA	NA	-1.93951	NA	NA	NA	NA	NA	NA	NA	NA	NA
assay 1124	NA	NA	-0.421163	NA	2.55093	0.293424	2.26128	NA	NA	-0.747205	-2.96906	NA	-1.45029	NA	NA	-2.19852	NA	NA	0.836123	-2.53166	-0.742056	NA	0.220365	-1.96596	NA	NA	0.721577	-1.78579	NA	NA	-0.910527	-0.0545294	-1.2077	NA	NA	NA	NA	1.57791	-2.77839	-2.74561	-2.86394	-0.943837	0.0280242	-1.71839	0.67694	NA	-2.89209	-1.40526	NA
assay 1125	-0.323797	-1.21656	0.721195	0.34398	1.50296	0.309364	0.613278	1.16702	0.0127774	0.672329	-0.421148	-0.215323	0.879853	0.328205	-0.798454	0.61946	-0.530236	0.060019	-0.13824	-0.727776	0.503429	-0.435416	1.2499	-1.20386	-0.206357	-1.0868	-0.734228	-0.579542	NA	0.935585	-0.088538	0.0224645	0.698848	-2.61322	-0.00711628	-1.57862	-0.243372	0.277456	-0.938674	0.912792	0.879329	0.95137	0.466377	0.136252	-0.90773	-0.10693	-0.753441	-0.621443	0.203094
assay 1126	0.547384	-0.253825	0.356085	-0.373566	1.75199	0.633423	NA	-0.960023	0.3041	NA	0.709602	0.263811	0.694132	0.452402	-0.890563	NA	-1.01681	-1.7058	-1.56087	0.941317	NA	2.31175	-0.8011	-2.0635	-0.458509	-0.280377	-0.978075	0.867244	-0.516821	0.0727483	-1.18507	0.0104826	0.353851	-2.63805	-1.25171	-1.6626	-1.18559	-0.501488	-2.00861	-1.84431	NA	-0.230719	NA	-0.409223	0.28948	-1.34705	-1.26177	0.86973	-1.57462
assay 1127	-0.884699	-1.7347	0.177955	-0.701443	0.708433	-0.22539	-1.58204	-1.29033	-0.56423	0.0337328	-0.894312	-1.34148	-0.489658	-0.0727331	-0.580114	-1.63299	-1.48834	-0.291719	0.143687	-0.936655	-0.916866	-0.905478	0.189812	-0.717315	-1.00366	-0.723376	-1.43549	-0.198942	-1.99095	-1.45657	-1.64306	-0.586891	-0.692286	-1.9433	-0.92392	-0.888699	-1.33338	-0.508308	-0.870597	-2.17683	-1.57323	-0.114014	-1.47391	-1.01283	-0.922442	-1.19279	-0.902359	-0.493739	-1.12898
assay 1128	3.24328	3.90616	3.52766	3.0694	3.62898	4.01312	0.0858577	1.84053	4.58082	2.67819	3.97786	3.4405	3.88896	4.61063	3.32494	2.98532	1.67764	3.698	1.46687	2.08075	3.29789	2.47463	0.585887	1.4519	2.04597	3.37739	4.37024	4.21025	4.46227	3.71914	4.01805	2.93225	3.30147	3.96973	2.79492	2.80638	1.85199	3.65943	1.37902	2.77858	5.16062	3.14765	2.69069	3.96556	2.76572	2.65309	2.532	2.25547	3.19876
assay 1129	NA	NA	NA	NA	-1.72249	NA	NA	-1.90151	-2.25522	-3.17602	-2.57373	-2.49508	-1.89459	-2.28877	NA	-2.97497	NA	NA	-2.56477	NA	-2.20114	-2.92065	-0.726863	NA	NA	NA	NA	-2.28102	NA	NA	NA	-2.5579	-2.67691	NA	-2.43894	NA	-1.02999	-1.90733	NA	NA	-2.62096	-2.39608	-1.25007	NA	NA	-2.75616	NA	-2.66211	NA
assay 1130	NA	NA	NA	-1.69777	NA	NA	NA	NA	NA	NA	-2.43443	NA	-2.28243	4.20352	NA	NA	-0.0253496	-0.564105	NA	NA	NA	0.320909	-2.00312	NA	-2.49804	-2.06124	NA	NA	NA	NA	NA	NA	NA	NA	NA	NA	NA	3.23351	-2.35267	-2.34215	-1.37122	NA	NA	NA	1.90484	-2.70763	NA	NA	NA
assay 1131	NA	NA	NA	NA	NA	NA	NA	1.3107	NA	NA	NA	NA	2.62265	NA	NA	0.357201	NA	2.45721	NA	0.866688	NA	NA	-1.43778	0.115614	NA	-2.04435	NA	NA	NA	NA	NA	NA	NA	NA	NA	-1.25503	NA	NA	NA	-0.866415	1.99668	NA	NA	NA	NA	1.31462	NA	NA	-0.230116
assay 1132	1.28091	1.67208	2.20112	1.9343	2.4444	2.10441	NA	2.36785	NA	NA	NA	1.64611	2.93724	2.58622	1.79125	3.28356	NA	NA	NA	NA	NA	1.31589	NA	NA	-1.76743	2.333	2.70964	3.14006	1.76099	2.73024	1.68058	1.3664	2.35347	0.986531	3.0992	1.29121	NA	NA	3.20783	2.33352	2.94342	3.0842	NA	NA	2.10119	NA	-0.0718176	2.08392	NA
assay 1133	NA	NA	NA	NA	NA	NA	NA	NA	NA	NA	NA	NA	NA	NA	NA	NA	NA	NA	NA	NA	NA	NA	NA	NA	NA	NA	NA	NA	NA	NA	NA	NA	NA	NA	NA	NA	NA	-2.81699	NA	NA	-1.99238	NA	NA	NA	NA	NA	-1.78758	NA	NA
assay 1134	4.14054	3.46681	3.86365	3.27098	6.29498	4.41875	3.65988	2.91405	5.42719	3.85449	3.85024	3.91301	4.13823	4.68936	3.76345	4.09932	3.87038	3.25967	3.98149	4.34948	3.65585	4.63627	5.09861	2.93423	4.35691	3.96901	3.93451	5.5412	3.11961	3.74141	4.26892	4.10039	4.67175	3.15066	4.23229	3.0535	3.18764	6.11272	4.86507	4.29968	4.51645	4.58896	4.18775	4.54849	5.20829	2.71706	4.25712	4.8435	4.01982
assay 1135	NA	-2.0877	NA	NA	-2.65337	NA	NA	NA	NA	NA	NA	-2.02893	NA	NA	NA	NA	NA	NA	NA	NA	NA	NA	-2.87233	NA	NA	NA	NA	NA	NA	NA	NA	NA	NA	NA	NA	NA	NA	NA	NA	NA	NA	NA	NA	NA	NA	NA	NA	NA	NA
assay 1136	-2.47772	NA	NA	-2.06962	NA	NA	-2.75966	NA	-1.57995	NA	NA	NA	NA	NA	NA	-2.20158	NA	NA	NA	NA	NA	NA	-1.7865	-2.2702	-2.2511	NA	NA	-3.10529	NA	-2.52283	NA	NA	-1.74852	NA	NA	NA	NA	NA	NA	NA	NA	NA	NA	NA	NA	-2.52506	-1.45379	NA	-2.53079
assay 1137	0.657028	0.262118	-0.143153	0.50604	2.11486	0.588405	-1.58226	NA	1.52629	NA	-1.30737	1.89248	2.07227	0.879192	-0.505105	0.978012	1.77977	-0.152104	NA	-0.338347	1.52888	-0.195003	0.897199	NA	1.78055	-1.5493	1.19037	-0.137676	-0.106554	1.29791	-2.34292	1.12209	2.26555	NA	1.33149	0.106522	NA	1.02376	1.60339	1.54882	0.828496	1.5464	1.62113	0.632008	1.0528	NA	0.83556	1.13689	1.78439
assay 1138	-1.88768	-1.33136	-2.5445	NA	NA	NA	NA	NA	-2.4788	NA	NA	-2.17062	-1.9581	NA	NA	NA	NA	-3.25416	NA	NA	NA	NA	NA	NA	NA	-1.40035	NA	-3.00236	NA	-0.787439	NA	NA	-2.44037	NA	NA	NA	NA	NA	NA	NA	-3.01882	-1.96649	NA	NA	NA	NA	-2.22047	NA	NA
assay 1139	NA	NA	NA	NA	-2.27192	NA	NA	NA	NA	NA	NA	NA	NA	NA	NA	NA	NA	NA	NA	NA	NA	NA	NA	NA	NA	NA	NA	NA	NA	NA	NA	NA	NA	NA	NA	-2.36141	NA	-2.89199	NA	NA	NA	NA	NA	NA	-1.72328	NA	NA	NA	NA
assay 1140	1.23759	0.620822	0.683537	0.57957	2.13878	1.94821	1.03292	-0.255865	1.78976	0.998951	1.265	-0.538897	1.26756	-2.05655	-0.332183	-0.526062	-0.883874	-1.31993	0.62847	1.05045	1.16388	-0.765781	0.651514	-1.74792	-0.0579447	1.12341	1.58377	0.639103	1.21656	0.0452977	0.335454	-2.12046	-0.371756	-0.805945	0.424915	-2.30038	NA	0.813091	1.05637	2.14088	0.832891	0.297693	0.775413	-2.52385	NA	0.875108	-1.78809	-0.877144	0.419815
assay 1141	-1.52362	-1.6579	-1.49475	-2.52132	-1.15167	-1.02007	-1.64988	-0.494171	-1.21286	-1.59876	0.241842	-0.0594829	0.208478	-0.885715	-2.43396	-1.51869	-1.11401	-0.618201	-1.86175	-0.904284	-0.972452	0.0682653	-0.082854	-1.35522	-0.658609	-2.09359	NA	-0.295389	NA	-0.772936	-2.14886	-0.896315	-1.61961	NA	-2.13679	-2.28144	-1.51762	-0.798075	-2.06527	-0.682286	0.112382	-0.91539	-0.106486	-0.19078	-1.45272	-2.30628	-1.62523	-0.77815	-1.84641
assay 1142	NA	NA	NA	-2.05909	-1.82644	NA	NA	-3.36513	NA	0.427575	-0.16572	-2.06749	0.769679	NA	NA	NA	-2.13945	NA	-1.05058	-1.31429	-2.47552	NA	-2.49504	-0.441196	1.29588	NA	NA	NA	NA	-1.39499	-1.09679	NA	NA	NA	NA	NA	-0.18142	-2.66386	NA	NA	0.037285	NA	1.8905	-0.82975	-2.54012	NA	NA	NA	-2.36748
assay 1143	1.6177	-0.461273	-2.42902	NA	0.71608	1.31679	NA	-3.34321	0.132311	NA	NA	NA	-0.488681	-0.162874	-2.31205	-2.70205	NA	NA	-1.23168	NA	-0.222542	-2.36106	3.45719	NA	-2.72351	-2.02022	-1.46513	-3.20661	-1.83225	-2.30457	NA	NA	0.256748	NA	NA	NA	NA	-1.11326	NA	NA	-1.14801	1.64966	-2.43218	-2.19244	-2.05473	NA	-0.281626	-0.104829	NA
assay 1144	-1.31771	-1.91078	-0.149753	-1.18478	-0.545408	-0.754896	-1.57969	-0.193643	-0.583566	-0.362815	0.506762	-1.14842	-0.207249	-0.67411	-1.53853	-1.21618	-0.266121	-0.522309	-0.0982587	-0.646292	-1.08865	-1.11418	0.104981	-1.93499	-1.67625	-0.684697	-1.83529	-0.81402	-2.15433	-1.30317	-1.45358	-0.842318	-1.96461	-1.79247	-1.75199	-0.863192	-2.11436	-0.691742	-0.419	-1.34827	-0.163462	-0.926427	-2.45678	-1.05297	-0.286817	-1.67914	-1.80165	-0.795831	-1.74048
assay 1145	4.41354	4.39147	4.68846	4.48063	5.09479	4.97749	3.40347	2.59329	5.20788	-2.80559	5.74365	5.25953	5.14564	4.65594	4.38862	5.26406	4.78079	4.2317	4.89814	4.79482	5.03313	4.69702	4.75129	4.17383	4.3756	3.91113	4.95238	5.39199	4.26061	5.54942	5.39676	2.27361	4.98819	4.14294	5.42711	4.31564	5.00332	5.84007	4.83675	3.65637	6.30093	5.53963	4.13767	6.03233	5.64956	4.42362	5.22501	5.60755	5.52473
assay 1146	NA	NA	NA	-1.87298	-2.77464	NA	NA	-2.66554	NA	NA	NA	NA	NA	NA	NA	NA	NA	NA	NA	NA	NA	NA	NA	NA	NA	NA	NA	NA	NA	NA	-2.6553	NA	NA	NA	NA	NA	-1.81132	-2.7128	NA	NA	-0.143799	NA	NA	-1.23984	NA	NA	NA	NA	NA
assay 1147	-0.719655	NA	-1.22068	-0.650813	0.560784	0.376278	-1.24549	NA	0.528956	NA	0.659656	0.743456	0.215596	-0.289938	-1.14747	NA	NA	NA	-0.313783	-1.01923	NA	NA	0.634023	-0.0170324	0.114195	-1.49997	-1.41058	-0.986887	NA	0.804131	-0.465527	NA	-0.293942	-2.18637	NA	-1.51925	NA	NA	-0.795726	NA	NA	NA	-3.3747	-2.24865	NA	-1.73351	NA	NA	NA
assay 1148	-2.53538	NA	NA	NA	1.48704	NA	NA	0.169998	NA	NA	NA	NA	NA	NA	NA	-0.59607	-1.23329	NA	NA	NA	-1.16341	-2.91711	-0.506449	NA	NA	0.125206	-2.33128	NA	NA	0.448264	NA	NA	NA	0.46495	-0.110027	-0.543612	-1.84096	NA	NA	1.73484	-2.82795	-2.79489	1.5432	-1.75675	NA	NA	-0.46444	NA	NA
assay 1149	1.35248	-0.377387	0.665795	0.721784	1.70258	1.4735	0.247467	NA	1.04982	-1.01586	1.0903	0.838479	-0.0449397	0.368019	-0.915175	0.798824	-0.875474	1.10207	0.993012	0.815538	0.185723	-1.53432	0.961276	-1.90557	0.567164	0.546189	-0.187671	0.691768	0.715209	1.31494	0.100419	-1.09633	1.11845	-0.727564	-1.7929	-0.811213	-1.07945	-0.86341	-0.535527	0.198951	0.196634	-1.2711	0.310384	1.19461	-0.584756	NA	2.11456	0.25711	-0.495714
assay 1150	NA	NA	NA	0.0375686	NA	NA	NA	NA	-2.05107	NA	NA	NA	NA	NA	NA	-2.02273	-2.37098	NA	NA	-0.832308	NA	NA	-2.72046	NA	NA	NA	NA	NA	NA	NA	NA	NA	NA	NA	-1.91103	NA	-1.87799	NA	NA	NA	NA	NA	NA	NA	NA	NA	NA	NA	-2.2448
assay 1151	NA	NA	NA	NA	NA	NA	NA	NA	NA	NA	NA	NA	NA	NA	NA	NA	NA	NA	NA	NA	NA	NA	NA	NA	NA	NA	NA	NA	NA	-1.52261	NA	NA	NA	NA	NA	NA	NA	NA	NA	NA	NA	NA	NA	NA	NA	NA	NA	NA	NA
assay 1152	-0.566025	0.919959	0.703088	-0.426941	1.07931	1.36978	0.962635	2.3479	0.672203	-0.579438	1.6814	1.69166	1.79402	1.193	0.595582	2.21132	1.15424	1.91249	1.39338	0.49482	2.06767	-1.69978	0.254356	-0.52824	-0.809354	0.663035	0.93802	2.24977	0.908161	1.10326	1.62817	-0.642594	1.57744	1.31398	3.07079	0.681379	0.13605	1.84499	2.4846	3.42107	2.32953	1.43031	3.54188	2.32637	0.365008	0.890213	1.25518	1.19259	2.31217
assay 1153	5.45582	3.32637	4.24049	3.90975	4.96529	5.43357	3.31462	5.86928	4.76115	4.34552	5.40815	4.46658	6.26065	3.88049	5.42559	5.55151	4.6177	3.86884	4.1774	2.86897	5.0586	5.33088	4.73586	3.03227	3.96236	5.17498	5.19641	5.22014	2.79698	4.8701	4.3537	1.47626	5.21723	4.62381	5.70967	4.09366	4.56415	3.21644	5.17729	7.08655	6.31886	5.19987	3.94763	4.35719	3.54659	4.46257	3.98136	4.64943	5.20928
assay 1154	-2.05121	NA	NA	NA	NA	-2.64209	NA	0.294598	-3.10588	NA	NA	NA	-0.304351	NA	NA	NA	NA	-2.84339	NA	NA	NA	NA	-2.85746	NA	NA	NA	NA	-2.26872	NA	-2.18716	NA	NA	NA	-2.27827	NA	-1.86828	NA	NA	NA	0.155975	-2.24593	-2.574	NA	NA	NA	NA	NA	NA	-2.13611
assay 1155	NA	NA	NA	NA	-2.59849	-2.37897	NA	NA	-2.49289	NA	NA	NA	NA	-2.8704	NA	NA	NA	NA	-3.24702	NA	-2.41506	NA	-1.99243	NA	NA	NA	NA	-2.98042	NA	NA	NA	NA	-1.4993	NA	NA	NA	NA	-2.45616	NA	NA	NA	NA	NA	-3.00662	NA	NA	NA	NA	NA
assay 1156	-0.363581	-1.91272	-2.30651	-1.40207	0.0654889	-1.38142	-2.33501	0.234332	-2.05549	-1.93858	-1.14753	-2.17855	-0.293673	-1.43049	-1.64603	-0.398311	-1.0498	-1.36015	-1.18397	-0.978466	-1.26188	-2.42767	-2.75188	-2.7296	-0.954893	NA	-1.24672	-2.67617	-1.6834	NA	-1.29862	-2.49269	-2.16898	-2.20047	-0.702516	-1.33893	-1.89705	-1.08953	NA	0.00487367	0.882065	-0.656429	-1.28957	-0.278325	-0.725264	NA	-1.99546	-0.979608	-1.25377
assay 1157	-1.66089	NA	NA	NA	-1.4261	NA	NA	NA	-1.87748	0.464923	NA	NA	-3.13462	-1.21956	NA	-1.07316	NA	-2.23639	-0.836492	NA	-2.64086	NA	NA	-2.31742	-0.141726	NA	NA	-2.73279	NA	NA	NA	NA	NA	NA	NA	NA	NA	-1.50266	-2.0251	NA	0.509656	NA	NA	-2.58619	-2.67343	NA	NA	NA	NA
assay 1158	-2.31796	-1.90662	-1.04445	NA	-0.935776	-1.87713	0.519524	-0.874426	-0.962856	NA	-1.97442	-1.4236	-1.2256	-1.06161	-2.07957	-1.39251	-1.64189	-1.72669	-1.87501	NA	-2.29858	-1.44107	-1.83489	-2.98374	NA	-2.51411	-0.681518	-0.777016	-1.53126	-1.51865	-2.6887	NA	-2.02084	-1.80479	-1.44754	-1.88476	NA	-1.77417	-1.96593	-1.74428	NA	-0.684456	-1.20912	-1.87822	-2.10585	NA	-1.30851	-2.675	-2.16301
assay 1159	-0.75578	-1.98386	-1.2633	NA	NA	-1.37866	-1.64601	NA	-0.853319	0.24219	-2.5992	-0.705597	NA	-3.37157	NA	-0.385046	-2.13237	-1.5652	-1.19031	-0.904253	-0.472548	NA	-1.18495	-0.715988	-0.144378	0.0651388	-1.39083	-2.09171	-1.81441	-1.90073	-1.51644	-0.823908	-0.271626	NA	-2.2944	-1.81039	-2.30177	-1.65631	-1.38385	NA	NA	-1.22727	-0.636214	0.353293	-2.36321	-0.568754	-0.818274	-0.790561	-2.04978
assay 1160	0.730715	-1.09803	1.02493	0.240205	1.44451	1.02228	0.16366	NA	0.973254	0.766108	1.14244	1.89541	1.15199	0.964668	-0.665151	-0.870205	0.0901728	0.558788	1.22734	0.463903	0.260307	NA	-0.455405	-1.17216	2.00081	0.616872	-0.136833	0.118337	-0.129451	0.0959703	0.230611	1.21713	1.9215	-0.380583	0.270914	-0.572426	-0.45378	-2.56677	-0.304019	1.70092	1.61409	1.42081	1.86769	0.92977	0.0536318	-0.761229	-0.166884	-0.371745	-0.216482
assay 1161	NA	NA	NA	NA	NA	NA	NA	NA	NA	NA	NA	NA	NA	NA	NA	NA	NA	NA	NA	8.32834	NA	NA	NA	NA	NA	NA	-2.45266	NA	NA	-1.94201	NA	NA	NA	NA	NA	NA	NA	NA	NA	NA	NA	-2.41588	NA	NA	NA	NA	NA	NA	NA
assay 1162	0.342897	0.136027	0.90066	0.126848	2.08314	-0.778364	NA	3.62382	1.85142	-0.201333	1.87354	0.255309	-1.93721	0.334583	NA	0.615105	1.58468	-2.18669	-3.16078	1.57197	1.37634	NA	-0.00589439	1.95888	1.59109	NA	2.75159	-0.437554	0.431577	0.729639	-0.218707	-2.44727	-0.503541	2.36755	0.868006	2.02469	2.39637	0.0494139	1.86381	0.735958	2.80977	1.28026	-0.830162	2.34138	0.563534	1.15908	-0.590344	0.455724	1.61947
assay 1163	0.904675	0.645308	1.8809	1.86487	1.93676	1.35136	-0.422866	NA	1.82933	3.4814	2.95143	1.8324	3.0652	2.92205	0.146601	1.52457	1.58984	1.53154	2.53328	1.47217	1.84681	1.16061	0.461116	NA	-0.201661	1.61966	1.20449	3.42442	0.528083	0.869719	2.4566	2.65605	1.65726	1.42661	1.1605	1.40351	2.06327	2.44075	0.71346	NA	2.89658	1.0613	1.87656	2.04003	-2.34995	1.31428	-0.12357	1.69484	1.33134
assay 1164	-0.406007	-0.951554	-1.64852	NA	-2.701	1.10382	NA	NA	NA	NA	NA	-0.102223	-2.40327	2.14602	0.863415	NA	-0.0210897	NA	NA	NA	NA	1.78695	1.74762	NA	NA	NA	NA	2.26331	NA	-1.4973	NA	NA	-1.20762	NA	1.9064	NA	NA	0.46173	-0.487438	NA	-2.20898	NA	3.3128	-1.57418	NA	NA	NA	NA	NA
assay 1165	NA	NA	NA	NA	NA	NA	NA	NA	NA	NA	NA	NA	NA	NA	NA	NA	NA	NA	1.7113	NA	NA	NA	-3.11462	NA	NA	NA	NA	NA	NA	NA	NA	NA	NA	NA	NA	NA	NA	NA	NA	NA	NA	NA	NA	NA	NA	NA	NA	NA	NA
assay 1166	NA	NA	NA	NA	NA	NA	NA	NA	NA	0.177481	NA	NA	NA	NA	NA	NA	NA	NA	2.79908	NA	NA	NA	NA	NA	NA	NA	NA	NA	NA	NA	NA	NA	NA	NA	NA	NA	NA	NA	NA	NA	NA	NA	NA	NA	NA	NA	NA	NA	NA
assay 1167	NA	NA	NA	NA	-0.863949	NA	NA	-2.66028	NA	NA	-3.25815	NA	NA	-2.57576	0.0327637	NA	NA	NA	-2.21343	NA	NA	NA	NA	NA	NA	-1.94344	NA	-3.09781	NA	-2.01873	NA	NA	NA	NA	NA	NA	-2.7621	-2.90646	8.0185	NA	NA	-2.21802	-1.9238	NA	-1.27436	NA	NA	-2.74443	NA
assay 1168	NA	NA	0.553559	NA	NA	1.7078	-1.47085	0.472722	NA	NA	NA	NA	-2.79192	5.18423	5.79065	NA	NA	NA	NA	NA	NA	5.08522	NA	NA	NA	NA	3.94981	4.69539	NA	-2.06786	NA	NA	NA	NA	NA	NA	NA	NA	6.33195	1.76243	NA	NA	0.278017	NA	NA	NA	NA	3.06763	NA
assay 1169	NA	NA	NA	NA	NA	NA	NA	NA	NA	NA	NA	NA	-3.10457	-0.693183	-0.621822	NA	NA	NA	NA	NA	NA	-0.958014	NA	NA	NA	NA	-2.5277	-0.849066	NA	NA	NA	NA	NA	NA	NA	NA	NA	NA	0.130769	-1.38348	NA	NA	NA	NA	NA	NA	-2.29596	-2.42899	-2.51344
assay 1170	NA	NA	NA	NA	NA	NA	NA	-3.27822	NA	NA	NA	NA	NA	NA	-2.32885	NA	NA	NA	NA	NA	NA	NA	NA	NA	NA	NA	NA	NA	NA	NA	NA	NA	NA	NA	NA	NA	NA	NA	NA	NA	NA	NA	NA	NA	NA	NA	NA	NA	NA
assay 1171	NA	NA	-1.19536	NA	NA	NA	NA	NA	NA	NA	NA	NA	-3.10465	-2.90264	NA	NA	NA	NA	NA	-3.01563	NA	NA	NA	NA	NA	NA	NA	-0.214506	NA	-2.13409	NA	NA	NA	NA	NA	NA	NA	NA	NA	NA	NA	NA	NA	NA	NA	NA	NA	NA	NA
assay 1172	NA	NA	-2.36641	NA	NA	NA	NA	NA	NA	NA	NA	NA	NA	NA	NA	NA	NA	-1.02812	NA	-2.32047	NA	NA	NA	NA	NA	NA	-2.66463	-0.649646	NA	-2.27656	NA	NA	NA	NA	NA	NA	NA	NA	NA	NA	NA	NA	NA	NA	NA	NA	NA	NA	-1.94947
assay 1173	0.510542	-0.169822	0.837195	0.153629	1.87736	1.4434	0.724139	2.66662	2.5351	1.26466	1.72676	1.61901	1.71083	2.52719	0.91483	0.996264	0.127906	1.59483	1.63172	0.616747	1.09223	1.29363	0.543819	0.489418	1.25637	0.379128	1.01678	1.57412	-0.00879063	1.35066	1.60088	0.348489	1.28555	1.18647	1.35695	0.250206	1.48161	1.90521	1.63815	1.62369	2.31	0.824728	0.742067	2.23109	1.18888	0.564878	1.58038	1.0047	1.77006
assay 1174	NA	NA	NA	NA	NA	NA	NA	NA	NA	NA	NA	NA	NA	-2.57075	NA	NA	NA	NA	NA	NA	NA	NA	NA	NA	NA	NA	NA	NA	NA	NA	NA	NA	NA	NA	NA	NA	NA	NA	NA	NA	NA	NA	NA	NA	NA	NA	NA	NA	NA
assay 1175	NA	NA	NA	NA	NA	NA	NA	NA	NA	NA	NA	NA	NA	NA	NA	NA	NA	NA	NA	NA	NA	NA	NA	NA	NA	NA	NA	NA	NA	-2.29318	NA	NA	NA	NA	NA	NA	NA	NA	NA	NA	NA	NA	NA	NA	NA	NA	NA	NA	NA
assay 1176	1.19241	0.112529	1.67727	0.205369	1.72739	1.81497	2.67581	2.68455	2.0599	2.53436	2.41601	2.07378	2.7844	3.78959	2.33918	2.49096	2.13056	1.24211	3.59912	2.6331	1.8305	3.7473	1.70961	1.99505	1.78254	1.2789	2.00283	3.66155	1.16826	1.89664	2.62638	1.89884	2.87472	1.28327	1.2271	0.356522	1.91247	2.70305	2.41272	1.75652	2.03995	1.62186	2.59556	1.90856	2.25914	1.29295	2.24047	2.93615	1.76318
assay 1177	NA	-2.06435	-0.366425	-0.754104	-1.5484	-2.17073	NA	NA	-0.53886	NA	NA	-1.91554	-0.629388	-2.30752	NA	-0.720833	NA	NA	NA	0.268428	-2.71465	NA	-1.79756	-0.00832722	-1.65105	-1.72531	-2.21691	NA	NA	NA	-1.83575	NA	NA	-1.64198	-1.03662	-1.81412	NA	-2.85872	-2.29595	-2.02946	NA	0.609652	NA	0.212222	NA	NA	-1.17003	-0.491344	NA
assay 1178	NA	0.512513	NA	NA	NA	-0.746971	NA	-3.16685	NA	NA	-1.31227	-0.616673	NA	NA	-1.95295	NA	0.98	-2.03947	NA	-2.44786	NA	NA	-2.0512	-3.28617	NA	1.24629	NA	NA	-0.195649	-0.647989	-2.55248	-0.271452	-2.93492	NA	-1.59398	-0.480839	NA	-2.83753	NA	NA	0.95016	NA	-0.0830627	NA	NA	NA	0.34646	-2.55806	NA
assay 1179	0.6275	1.65955	2.19077	NA	2.42918	-0.857569	NA	NA	-0.890709	NA	-1.51879	0.421484	-1.20037	NA	-1.80202	-0.0786951	-1.80623	1.61629	NA	0.895243	0.46426	NA	-1.45863	-0.205822	NA	-0.94695	0.533234	-1.50853	0.260574	1.63843	1.82067	NA	0.464605	-2.60423	-0.775534	NA	NA	0.535029	1.01249	2.79297	1.26913	1.42383	2.72228	1.07402	0.688882	NA	-0.839016	-2.01415	-1.91146
assay 1180	0.406074	-0.218843	-1.11646	-1.60213	0.756603	-0.692839	-1.07257	0.0362907	0.458573	0.695143	-0.158192	-0.604967	-0.111766	0.558726	-1.42101	0.363361	-0.731828	-0.445018	0.267414	-2.26534	-0.443798	-0.971558	-0.235593	-1.33575	-1.96529	-1.21495	0.593197	-0.14486	-1.42519	-0.662594	-0.582801	-1.90015	-2.00794	-2.62181	-0.0943584	-0.291854	-0.835037	0.75622	-0.618106	0.956556	0.253232	-0.733572	2.05335	0.23196	-0.722146	0.0283506	-1.04616	-1.241	-0.416548
assay 1181	-2.10161	0.0845956	-1.12132	NA	-2.89899	-0.557652	-0.0753656	NA	NA	-2.62137	NA	NA	2.21384	-1.53437	NA	-1.12762	0.176285	NA	NA	NA	NA	NA	NA	NA	NA	NA	-0.52016	NA	NA	-1.32522	NA	-2.32636	NA	-1.33176	-0.426735	NA	NA	0.769257	-0.775808	-1.43416	0.593559	-0.5562	NA	NA	1.06701	1.2333	-0.394055	1.08613	-1.32261
assay 1182	1.305	-1.98166	-2.22229	NA	0.478447	1.42793	NA	NA	NA	NA	NA	2.30435	1.35809	0.533314	0.35623	-2.72941	-1.68733	NA	-1.05213	NA	NA	0.714107	-1.35619	NA	NA	1.13927	0.29045	NA	1.04862	1.63627	NA	1.33128	3.36967	-2.13515	0.670822	-0.792747	NA	2.24035	NA	NA	1.06092	NA	NA	NA	NA	NA	-0.884825	0.60877	-2.30307
assay 1183	1.35846	1.29083	1.2601	2.29686	2.24804	1.11406	1.26788	NA	1.27614	NA	1.18505	0.89055	1.90704	1.93589	0.808234	2.33176	1.92361	NA	NA	2.55287	NA	1.50982	1.13496	2.56756	1.47459	1.47912	1.75859	0.0988308	0.469514	1.64125	1.50204	0.921079	1.36905	1.0401	1.10859	-0.401123	0.357632	1.72785	0.17509	NA	1.4624	NA	0.28977	2.3711	0.907962	1.36283	NA	NA	NA
assay 1184	2.76956	1.45101	1.42442	1.55225	1.54897	2.05323	-0.650079	2.6053	1.67862	0.204703	2.78131	3.65388	2.47285	2.96952	1.22462	0.753626	2.65935	-2.92979	2.47828	1.83434	1.53312	2.26755	2.34123	1.48388	0.647042	2.2461	2.76107	2.61467	2.65237	1.76018	1.827	1.82421	4.04432	1.17111	1.96004	1.7373	1.36374	1.36773	1.34062	1.11637	1.10313	2.15095	-0.0269933	2.38736	1.54109	2.26677	-0.155211	2.786	1.28067
assay 1185	3.01195	2.16922	1.66098	-0.0762753	2.36171	2.28395	-1.98113	-0.338098	1.34274	-0.120137	-1.2354	-0.435719	2.43783	2.42471	0.712975	-1.91104	-0.0224524	0.422656	4.6585	1.2222	1.13621	0.661919	0.851589	-2.47948	0.0171114	0.632718	1.85374	-1.04185	-0.191611	1.71127	0.453523	4.81077	-0.601559	-2.62895	0.557402	-1.82388	-0.223982	0.375696	-1.81217	1.00298	0.762369	2.8693	0.264556	0.357638	1.1422	-2.71475	-2.8816	2.23617	-2.00453
assay 1186	NA	-2.0582	NA	NA	NA	NA	NA	NA	NA	NA	NA	NA	-2.88136	NA	NA	NA	NA	NA	NA	NA	NA	NA	-3.06182	NA	NA	NA	NA	NA	NA	-1.39872	NA	NA	NA	NA	NA	NA	NA	NA	NA	NA	NA	-1.7931	NA	NA	-2.67067	NA	NA	NA	NA
assay 1187	-2.33705	-0.221488	NA	NA	-1.6579	-1.45047	NA	NA	-2.43462	NA	NA	NA	0.344564	-0.685978	NA	-0.954365	-2.85825	NA	NA	-1.90003	NA	-2.0078	1.68492	NA	NA	-2.07164	-1.99881	NA	-1.92916	-0.125524	NA	NA	NA	NA	NA	NA	-0.737531	NA	-1.99771	0.170332	-1.88922	-1.43411	NA	-0.0475266	NA	NA	NA	-2.44531	NA
assay 1188	-0.821032	0.240739	-1.32286	-0.990178	0.181099	-1.0097	NA	NA	-1.31195	NA	-1.03495	-1.53952	-0.991728	0.357994	-0.455176	NA	-2.94865	-0.755073	-1.15001	-1.13414	-1.21003	-1.17277	0.40012	-0.633116	-1.90593	-1.04454	-2.75219	-1.25864	-0.934341	-0.360235	-0.764877	-0.442416	0.00785387	-2.37089	-1.13977	-1.37532	-2.71385	-1.32308	NA	-1.11608	0.140611	-2.16171	-0.0511623	1.20109	NA	NA	-0.5928	-0.977584	NA
assay 1189	NA	NA	NA	-0.0792622	-1.78715	-1.81648	NA	NA	-0.775135	NA	-2.76763	-2.69786	-1.30313	-0.434511	-2.21612	NA	-1.82738	-1.31963	NA	-1.44797	-1.95204	-2.40802	-0.165191	-0.666416	0.0433183	-1.70558	-2.34439	NA	-2.43952	-2.18442	-2.14263	NA	-0.165526	-0.93216	-1.0628	-1.09183	-1.1346	-1.91597	NA	-1.72543	-0.0520306	-1.74229	-2.15367	-1.17197	-2.48147	NA	-2.68138	-2.98709	-1.8085
assay 1190	NA	NA	NA	-0.212918	NA	1.27653	NA	NA	-0.15333	NA	NA	-2.93227	-1.98864	-1.43067	-2.37329	-1.47426	NA	-3.2402	NA	0.0925083	NA	-2.20708	0.286107	-2.52748	NA	NA	-2.53631	NA	NA	1.47305	-1.1844	NA	NA	NA	NA	NA	NA	-0.82918	0.172644	-2.86657	NA	-1.20522	NA	NA	NA	NA	-3.10445	-3.24769	NA
assay 1191	NA	NA	NA	NA	-1.69402	NA	NA	-2.68795	-2.79614	NA	-2.06132	NA	-2.74091	-2.68076	NA	-2.44053	NA	NA	-3.13178	-2.7247	NA	-3.04992	NA	NA	NA	-2.24396	NA	NA	NA	-1.94547	NA	NA	NA	-2.60988	NA	-2.37866	NA	-1.6021	-2.22378	NA	-3.09862	NA	-2.41677	-1.91157	NA	NA	NA	-3.20662	NA
assay 1192	-2.35785	NA	NA	-1.02599	-1.24209	-2.76513	-1.33805	-1.16984	NA	-2.87928	-1.20752	-2.43975	-1.68982	-3.11658	NA	-0.997712	-2.38814	-0.857366	NA	-2.2027	-1.76275	-2.86592	-1.70948	-2.314	NA	-2.01853	-2.72382	-2.69778	NA	-1.12838	NA	NA	NA	-2.44824	-2.14717	NA	NA	NA	NA	-1.06357	-2.15487	-0.971903	-1.93027	-2.09331	NA	-0.883669	-2.96375	-1.646	-1.11244
assay 1193	-2.38061	0.25966	-1.96324	0.279699	-0.266779	-1.41639	1.00557	0.403151	-0.095245	-0.438949	-0.112757	-1.43169	0.0768483	-0.644964	-0.493386	-1.40071	-2.57018	-0.303855	-0.213611	0.339946	0.214826	-1.50003	0.194724	1.20367	-0.262968	-1.49836	-0.627613	-0.497809	0.315275	2.51851	0.6594	-1.22099	0.900724	-0.0918797	-1.0504	-0.98497	1.20964	0.507063	-0.732158	-1.34296	-0.402765	-0.0689335	-0.853308	-0.0428574	0.697258	-0.418602	-0.0406877	0.560347	-1.05107
assay 1194	0.176559	-0.55902	-0.18291	1.67292	0.582142	-0.254925	-0.488929	0.484751	1.23264	-0.674879	1.21936	0.351972	1.8153	0.4667	-1.32091	1.24386	1.12057	1.69745	1.0862	1.81768	0.512157	1.12316	0.879642	2.42672	0.0686784	0.719844	0.357848	0.430437	0.0488659	1.62375	1.33654	-0.971102	0.756408	-0.482517	-0.244322	-0.622261	-0.166717	0.531244	-0.0208562	-1.22466	0.65036	1.30472	1.41482	1.63879	-0.492172	1.25657	0.0160063	1.03898	1.18405
assay 1195	-1.70084	-2.23846	-0.126304	-2.13657	-2.23964	-2.52821	-0.498037	-2.15766	-1.06001	0.133622	-2.13939	-1.71186	-1.84438	-1.23484	NA	-1.97386	-2.43082	-0.858641	-0.0173585	NA	-0.812499	-2.12627	-0.697188	-1.05197	NA	-1.13995	-2.34966	-1.29178	-2.07478	-1.3629	-1.14013	-1.00794	-1.78174	-1.22996	-2.10137	-1.85604	-2.28335	NA	-2.07601	-1.99735	-1.08324	NA	-1.76897	-1.14207	NA	-1.85894	-0.510574	-1.23348	-2.26498
assay 1196	NA	-2.10582	-2.27906	-1.70851	-2.36786	NA	NA	NA	-2.70988	NA	-1.43369	-2.08999	-2.64367	-1.98501	NA	-1.58362	NA	-2.86519	NA	-3.06067	-1.98922	-2.9127	NA	-1.72941	NA	NA	-2.33689	-2.93103	NA	-2.28003	-2.15834	-2.52339	NA	-2.30636	-1.54846	-1.45503	-0.497373	NA	-2.04654	NA	-2.19363	NA	-2.1818	-2.07714	NA	NA	-2.29385	-2.1865	-1.86686
assay 1197	-0.929278	-0.312419	-0.135009	-0.150567	0.139818	-0.351858	NA	-0.172276	-0.619314	-0.628585	-0.163248	-0.355175	0.205468	-0.114744	-2.14471	-0.671429	-0.389503	-0.752827	-1.55313	-0.969349	-1.35385	-0.459946	0.144985	0.790766	-0.271056	-1.47332	-0.827798	-0.948275	-1.26479	-0.238514	-0.611089	-0.0263712	-0.0272967	-0.692666	-0.504167	-1.26131	NA	-1.05061	-1.86598	-0.428006	-0.0386204	-0.598298	-0.905256	-0.72715	-1.37521	-1.11717	0.111108	-0.228665	0.116382
assay 1198	3.82943	4.31006	3.23737	4.18462	4.30846	3.50048	4.57032	-2.91757	3.77662	1.81279	3.09304	2.02702	4.66476	3.30342	3.71157	3.65981	3.96809	3.07746	5.07747	3.96716	3.86863	2.76077	3.47785	3.7546	4.40119	2.51315	3.42764	2.77511	3.56707	4.28998	4.78375	5.66507	3.93395	4.09487	5.04907	3.10462	3.45708	3.47609	3.3579	3.79609	4.39254	4.71249	2.64627	4.04115	4.1532	4.29745	3.01428	4.32196	4.54011
assay 1199	0.324512	1.74357	-0.359811	-0.0860619	1.46116	0.585363	1.40215	0.780446	0.221797	2.26646	1.00258	1.098	1.06696	1.24481	-0.231553	1.66421	1.29398	0.975732	0.680594	1.36102	1.08333	0.743627	1.30008	-0.26869	0.512324	0.29724	0.624634	1.8479	0.954381	1.16413	-0.0263146	1.23513	1.13481	1.04264	-0.216375	0.363826	1.552	0.373472	0.243874	1.00505	1.15655	0.863707	1.03859	0.498378	-0.769122	0.350601	1.71977	0.907842	0.811256
assay 1200	NA	-2.53791	NA	-1.67031	NA	NA	NA	NA	NA	NA	-1.6225	-2.62841	NA	-3.25662	NA	-2.06687	-1.62513	-2.80187	NA	-3.06243	NA	NA	-2.64403	NA	-2.67536	NA	NA	NA	NA	NA	-2.69089	NA	NA	-1.90578	-2.20078	NA	NA	NA	NA	-2.74836	-0.883763	NA	NA	-1.62231	NA	-1.79698	-2.91921	-2.69108	NA
assay 1201	2.78473	2.11757	0.425368	0.662937	2.59408	1.77047	1.69152	0.676268	2.18879	1.95326	1.25948	0.661354	1.75614	1.88472	1.77144	2.33158	0.944069	1.98814	2.34259	0.572454	0.858991	1.54295	1.51799	1.61111	1.86544	1.46102	2.73653	1.45922	2.57592	1.41638	1.37844	1.20023	1.50115	1.8084	1.55014	0.912406	2.03337	2.33098	2.36364	1.21891	0.422565	2.00661	1.2253	1.09205	3.21128	0.400385	1.99104	2.20945	1.203
assay 1202	2.85148	1.44838	0.594062	1.73975	2.34685	2.04162	0.574511	NA	0.811539	NA	1.35249	0.985622	2.58395	1.22689	1.13691	0.762043	-0.638481	NA	NA	NA	NA	NA	-2.58864	NA	0.170828	3.42837	1.75386	2.71948	1.78241	2.72245	1.47088	1.4612	0.534602	2.59208	2.57397	1.46647	0.913544	0.74023	3.64889	NA	2.4419	NA	0.39223	1.45347	NA	2.6757	1.34103	11.6401	NA
assay 1203	NA	NA	NA	-1.39389	-2.67698	NA	-2.98243	-1.71143	NA	-2.19981	-1.43338	NA	-3.08392	NA	NA	-1.07147	-1.81337	NA	NA	2.01766	-0.895743	NA	NA	-2.04255	-0.429864	NA	-2.26175	NA	NA	NA	-2.31435	NA	NA	-2.47831	-1.30403	NA	NA	NA	6.7244	-1.34326	-2.203	NA	-3.18044	-2.72689	-2.36656	-2.64281	-2.76361	-2.86362	NA
assay 1204	0.226545	-0.428817	-0.837207	-0.597687	-0.90212	-0.663548	0.083414	0.187213	0.945616	0.914637	-0.065407	-1.41051	-0.698363	0.528795	-0.988815	1.07787	0.184396	1.47288	1.84069	-1.66532	-0.325419	-2.08315	-0.572379	-0.736927	-1.87446	0.263772	-1.14731	-0.778926	NA	-1.06424	-0.772456	-0.401044	-1.18538	-1.14476	0.341948	-0.394627	-1.1482	-0.219326	-0.312869	0.371687	-0.123969	-0.657391	0.560955	0.365748	-0.477736	0.53676	-0.574127	1.02112	-0.429082
assay 1205	-0.104613	-0.741691	-0.508889	-0.00759554	-0.0837097	0.13324	-1.82271	NA	0.800619	1.04918	-0.141018	-0.956456	-0.387598	1.19282	-0.306036	1.3086	0.192895	1.07491	2.01402	-0.975662	0.163618	-0.740078	-2.27348	-2.00764	-0.415043	0.444578	-0.711929	-1.06428	-1.62077	0.0795003	-0.716729	0.89998	-0.826802	-0.77641	0.207853	1.02749	NA	0.602678	0.418431	0.830816	0.0028701	0.520931	0.479463	0.184701	0.124814	1.27862	0.145796	1.25152	-1.02442
assay 1206	5.80474	6.36616	5.63987	4.12298	6.52483	5.98033	5.88066	2.20894	6.37931	5.28192	4.83555	4.37726	5.6898	6.26557	6.09062	5.31236	5.14622	6.21735	6.81941	3.46933	5.66491	6.26287	6.01842	4.02811	5.64332	5.74181	5.53385	5.34284	6.14213	6.35786	6.3595	4.44624	5.69513	7.1784	6.33138	6.74399	5.90647	6.45692	5.8214	6.71389	5.82153	6.73006	6.20614	5.9088	3.8589	6.23057	6.03162	6.0272	6.52107
assay 1207	-0.355313	-0.79683	0.105523	-0.290696	-0.375429	NA	-2.90175	1.65103	-1.8085	-1.73832	-0.505131	-0.709809	-0.932977	-0.161318	-2.13068	-1.47487	-1.34496	-0.747195	-1.32896	-0.90955	-0.85687	-0.879216	-0.797599	0.146106	-0.945633	-1.65995	-1.12479	-1.50824	-0.977351	0.602049	-1.60133	-1.52765	-0.0908209	-1.17794	NA	-2.07012	-0.474838	-2.23227	-0.522254	-0.872362	-1.13199	-0.196175	-2.02641	-1.2641	-0.933297	-0.591234	-0.583502	0.227061	-1.32628
assay 1208	1.37438	1.64826	2.78728	2.52593	2.34119	1.9453	2.88097	3.14537	1.55408	0.961393	2.77995	0.909691	2.24182	2.15875	1.98048	2.06464	1.94604	2.43883	2.26826	2.5777	1.98977	1.53986	NA	2.39256	3.11061	2.56441	0.833664	1.30035	1.69902	2.09392	1.76596	1.7993	1.95543	2.4605	2.42614	2.3931	0.911831	2.45184	2.54888	2.29304	1.83093	3.0335	2.05456	2.70684	2.23925	1.66482	2.20066	1.70471	1.60548
assay 1209	2.00944	2.38444	2.55791	2.36988	2.31504	1.15913	2.60251	4.0541	2.54334	1.05632	1.27437	0.359585	3.02432	1.66475	1.5612	2.83262	2.2648	2.87483	2.13286	3.35044	3.68836	0.950428	0.814998	2.87845	-1.00353	-0.362481	2.42182	0.622574	-0.0425306	1.53723	2.13365	1.33781	1.9275	2.07193	1.59509	1.10144	0.850647	0.792254	2.7427	2.70275	2.2445	1.17093	0.387071	2.11686	2.74286	4.54987	0.855501	2.39291	1.47539
assay 1210	NA	NA	NA	NA	NA	NA	NA	NA	NA	-3.29625	NA	NA	NA	NA	NA	NA	NA	NA	-3.2585	NA	NA	NA	NA	NA	NA	NA	NA	NA	NA	NA	-1.33678	NA	-2.84643	NA	NA	NA	NA	NA	NA	NA	NA	NA	NA	NA	NA	NA	NA	NA	NA
assay 1211	1.55823	2.88687	3.32522	2.12801	3.56594	0.980107	2.39158	3.76942	2.36367	2.20016	1.37451	0.715734	1.646	2.55239	1.3541	0.750736	0.158835	2.32732	2.23761	1.41797	1.98438	2.19756	2.16178	1.83178	0.442087	1.86986	1.57241	1.66359	1.35301	2.87946	2.34386	1.50771	1.28639	2.43143	0.83728	0.899881	1.52769	2.41106	3.61221	1.06223	2.4539	1.92698	1.48863	2.90929	1.67265	2.29213	2.59377	2.54641	0.499858
assay 1212	NA	NA	NA	NA	NA	NA	NA	NA	NA	NA	NA	NA	NA	-2.74611	NA	NA	NA	NA	-2.46253	NA	NA	NA	NA	NA	NA	NA	-2.20901	-2.91145	NA	NA	NA	NA	-2.7935	NA	NA	NA	NA	NA	NA	-2.61112	NA	-2.13224	NA	NA	NA	NA	NA	-2.96701	NA
assay 1213	NA	-2.45927	NA	NA	-2.0406	NA	NA	NA	NA	-2.02563	NA	NA	-2.44706	-1.96776	NA	-3.05264	NA	NA	-2.4796	NA	NA	-2.27344	-2.62893	NA	-1.9269	NA	NA	NA	NA	-1.46726	NA	NA	NA	NA	NA	NA	NA	NA	-2.73259	-2.6281	NA	-2.47405	-2.39739	-1.92963	NA	-1.3446	-2.95969	-2.53548	NA
assay 1214	-1.77768	-1.84909	-0.797179	-1.0479	0.156038	-2.09919	-0.230895	-1.22034	-1.98613	0.137475	-1.24688	-1.5273	-1.93116	-2.70216	-1.18905	-1.13744	-2.39819	-0.23184	0.65947	-1.19046	-1.55729	-2.8598	-1.00129	-0.418463	0.625123	-2.56301	-1.77227	-1.30764	-1.24856	-1.80843	-1.04894	-0.530422	-0.461478	NA	-1.77601	-0.968033	-2.52658	-2.39268	-0.293094	-1.62128	-1.60698	-0.103741	-1.93631	-2.474	-0.871985	-0.611515	-0.373596	-2.86061	-1.0651
assay 1215	2.30511	2.38523	2.2172	2.37795	2.21208	1.14618	3.75479	0.682969	2.46481	2.16477	1.4134	0.760317	1.86069	1.28735	1.90022	3.13074	2.01294	1.49126	2.41764	1.83336	2.0055	1.83709	2.58194	0.380684	-0.290183	2.13794	2.12274	1.91609	1.92232	2.50978	2.94486	2.50447	1.56871	3.08053	2.98096	2.83852	2.2094	2.14385	2.46065	2.15732	1.08454	2.76036	0.879396	1.70408	2.24573	3.24036	2.62892	2.33933	2.58244
assay 1216	-2.03022	-1.67246	-0.129619	-1.32781	-2.10044	-1.62827	NA	NA	-1.46888	-3.32651	-1.69239	-2.66321	NA	-2.24403	NA	-0.265457	-1.8076	-2.09164	-2.44569	-2.66546	NA	-1.98344	-0.403388	-2.5759	-2.30195	-1.03841	-1.56916	-2.60838	-1.0552	-2.19928	-2.40174	NA	-2.82162	-2.25149	-0.974419	NA	NA	-2.03159	NA	0.715477	-1.36979	-1.79004	0.173236	-1.75709	-1.28265	NA	-2.06088	-1.67248	-2.15835
assay 1217	-1.7026	-1.17875	-2.35392	-2.23946	-2.4986	-2.52235	-2.28517	NA	-0.878033	0.231141	-2.1129	NA	-2.73303	-1.38272	NA	NA	NA	-1.48573	-1.60767	-2.04351	-1.44804	-2.98714	-0.960652	-1.55918	NA	-1.2252	-1.51239	-1.71516	-1.93517	-1.33787	-1.01527	3.97054	-1.44754	-1.71896	NA	NA	NA	-0.977814	-2.54657	NA	-2.77884	-2.38559	-2.62579	-2.00768	-1.38693	-2.50977	-0.7904	-0.762763	-2.13754
assay 1218	NA	NA	NA	NA	NA	NA	5.78748	NA	NA	-0.131261	0.323427	NA	2.24189	NA	NA	NA	NA	-2.78139	NA	NA	NA	NA	NA	NA	NA	NA	NA	NA	NA	NA	NA	NA	-2.3136	NA	NA	NA	NA	-1.80473	5.47579	-2.39403	NA	NA	NA	NA	-2.72452	NA	NA	NA	NA
assay 1219	-2.28278	NA	NA	NA	NA	NA	-1.81599	NA	NA	-2.95988	1.51286	-2.11625	NA	-2.69565	NA	-2.61496	NA	-1.75221	-2.35159	NA	NA	NA	NA	NA	NA	NA	-1.66818	NA	-2.36186	-2.1228	NA	NA	0.935813	NA	NA	NA	NA	-2.86568	NA	NA	-2.18921	NA	NA	-1.8244	-2.12739	NA	-1.97094	NA	NA
assay 1220	-1.39644	-0.970658	-0.282458	-1.25652	-2.08053	-0.397661	0.0294225	-1.59036	-0.368208	-0.522277	2.7153	-0.119479	-0.661382	-0.297966	NA	0.0902698	0.394666	-3.15476	-1.25104	-0.885035	-0.978605	-0.921081	NA	-0.325086	NA	-1.31987	-0.641262	-1.59925	-1.86098	0.38547	-0.566652	-2.33781	0.174632	-1.61731	-0.369421	-0.60527	0.957091	-0.916664	-0.619367	0.0221746	-0.884644	-2.10537	-1.1333	0.967377	-1.85898	1.03495	0.0194776	-1.13409	-2.35042
assay 1221	1.37975	0.805037	1.84381	1.41125	1.22962	0.707969	1.38901	0.254104	1.20279	2.36564	1.77062	1.58533	1.18654	1.93734	1.00203	0.888609	1.58596	1.9573	1.8618	1.44356	1.60284	0.973196	0.910821	2.0901	0.92372	0.611333	0.745678	-0.269913	1.12769	1.17274	0.96347	1.22597	1.64643	0.280006	1.24348	1.54474	1.50922	0.936443	2.3219	1.35238	0.253889	1.4151	1.10968	1.82629	1.46947	2.18565	1.85753	1.76672	0.913999
assay 1222	NA	-1.56605	-1.45126	0.205486	-1.63041	-2.53936	-1.93143	-2.35182	NA	-0.314287	-0.113466	-2.18877	-1.14376	0.348457	-1.70284	-2.05671	-0.633899	0.0810517	0.0255511	0.436833	-0.288705	NA	-2.13601	-0.967865	-0.634803	NA	-2.37671	NA	NA	-2.40515	-0.0083512	NA	-1.98261	-2.48908	-1.39701	-2.12749	NA	NA	-2.30714	-2.12122	-0.124725	0.67984	-0.208132	-0.592742	-2.26014	NA	-0.912279	0.233526	-2.21444
assay 1223	NA	NA	NA	NA	NA	NA	NA	NA	NA	NA	NA	NA	NA	NA	NA	NA	NA	NA	NA	NA	NA	NA	NA	NA	NA	NA	NA	NA	NA	NA	NA	NA	NA	NA	NA	NA	NA	NA	NA	NA	NA	NA	NA	NA	NA	NA	NA	NA	NA
assay 1224	-2.5481	NA	-2.57476	NA	NA	NA	NA	NA	NA	NA	NA	NA	NA	-1.3782	NA	-3.0436	NA	NA	NA	-1.97369	NA	-2.81325	NA	NA	-1.25258	NA	NA	-2.36807	NA	-2.24438	NA	NA	-0.140465	NA	NA	NA	NA	NA	NA	NA	-3.01903	NA	-2.76547	NA	NA	-2.16818	-2.93039	-1.94871	NA
assay 1225	-0.632775	0.107197	1.11291	0.310626	0.209118	-0.815676	-0.524677	-2.45924	-1.21607	-0.0201506	0.349582	-0.092913	1.01629	-0.178238	-1.25996	0.0341665	-0.440658	0.336431	-1.62705	0.64105	-1.03204	-0.68583	0.117041	0.885856	-0.426435	-1.59359	-0.290176	-1.15714	-0.560616	0.750332	-0.540492	-0.223965	0.331577	-1.294	-0.689194	-0.352104	-1.14524	-2.52901	0.0638015	1.27963	-0.436596	-0.204995	-0.499253	0.199755	-1.54809	2.54283	-0.532709	-1.0327	-0.215225
assay 1226	-0.449482	-0.892938	0.922645	0.224662	0.683079	0.643827	1.72745	2.23852	1.47244	2.40403	0.634357	0.828889	-0.271189	1.82406	0.376736	0.42535	-0.293576	0.232753	1.55221	-1.85398	1.12196	0.269699	1.65614	1.5459	-0.705393	0.678151	-0.149524	0.945738	-1.93522	0.599424	1.58054	1.03321	-0.0296751	0.127345	0.104688	0.868065	-0.21258	1.67166	1.22082	-0.3485	1.29913	-0.516808	1.72653	0.880406	0.676513	0.32991	0.899773	0.913446	0.940246
assay 1227	-1.94173	-1.95308	-0.49521	-1.96626	-1.91769	-0.786188	-1.52641	-2.22069	-2.37464	0.031775	-2.01634	-1.75156	-0.801684	-1.11597	-2.10217	-0.69795	1.21105	-0.946113	-0.335519	-0.089304	-0.161795	-1.45682	-2.54311	-0.680525	NA	NA	-1.9994	-1.30163	NA	-0.191446	-0.789441	-0.599446	-0.333256	-0.545001	-1.49553	1.49473	-1.64665	-1.3482	-0.353229	-1.51394	-0.225915	0.145267	-2.58279	-1.14047	NA	-0.49243	-0.958812	-1.57372	2.58472
assay 1228	0.0494354	1.05494	-0.864038	-0.231825	0.15234	0.157249	1.06845	2.37767	0.376532	0.465433	0.444034	-0.782572	-0.579655	0.0766316	-1.15391	0.987162	1.87533	0.936414	0.0414276	1.23366	0.490845	-0.0201775	-0.00371049	1.12138	-2.20011	0.806294	1.32341	-0.415546	0.448715	0.627697	0.43667	-0.677754	0.369113	1.38813	1.74253	0.256535	-1.33325	1.67218	0.808081	0.916044	1.31498	0.392199	0.635581	1.58511	0.155542	-0.749514	0.487398	1.21041	0.6024
assay 1229	-0.831948	-1.37151	0.368756	-1.64435	0.183931	-1.2919	-0.390155	1.03723	-0.456009	-2.29134	-0.551275	-1.16299	-0.781667	0.526125	-1.4034	-0.65757	-1.23756	0.0526933	0.415082	-0.15579	0.731619	-0.955617	-0.763445	-1.17777	-0.286928	-1.57897	-0.0807319	-2.78136	-1.90487	-0.200276	-0.927556	-0.506628	-0.617774	-2.05583	-0.47542	-0.95314	-0.489826	-0.393125	-0.535341	-0.421822	0.708522	0.606117	-0.0351892	-0.866426	-1.15955	0.554437	-0.0851347	-1.18467	-1.71935
assay 1230	NA	NA	NA	NA	NA	NA	0.414326	NA	NA	NA	NA	NA	NA	NA	NA	NA	NA	-0.178461	NA	NA	NA	NA	NA	0.112476	-2.71419	NA	NA	NA	NA	NA	NA	NA	NA	NA	NA	NA	NA	NA	NA	NA	NA	NA	NA	NA	NA	NA	NA	NA	NA
assay 1231	-0.854064	NA	-1.09255	NA	-1.63029	NA	NA	NA	NA	NA	NA	NA	NA	-3.22684	NA	NA	NA	NA	NA	NA	1.01936	NA	-2.2375	-3.18695	NA	NA	-0.650714	NA	-1.78344	NA	-2.68295	NA	0.473836	NA	NA	NA	NA	NA	-0.130578	-2.15943	NA	NA	NA	-2.97284	NA	NA	-2.78152	-2.33276	NA
assay 1232	NA	NA	NA	NA	NA	NA	NA	NA	NA	NA	NA	NA	NA	NA	NA	NA	NA	NA	NA	NA	NA	NA	NA	NA	NA	NA	NA	NA	NA	NA	NA	-1.43332	NA	NA	NA	NA	NA	NA	NA	NA	-2.61366	-2.08883	NA	NA	NA	NA	NA	NA	NA
assay 1233	NA	NA	NA	-1.01179	NA	NA	NA	-2.43094	NA	NA	NA	NA	NA	NA	-2.26162	2.1116	-0.986983	NA	NA	NA	NA	NA	NA	NA	NA	NA	NA	NA	NA	-1.9414	NA	NA	-2.67052	-2.30736	0.503962	NA	-2.25868	NA	-2.51935	-2.85375	-2.73699	4.38683	NA	NA	NA	1.92252	NA	NA	-0.69113
assay 1234	-2.1007	-2.60664	-0.718843	-1.54958	-1.22539	-1.41596	-2.83812	-1.16124	-0.8542	NA	-0.917278	-1.17535	NA	0.300637	-2.00941	-2.64766	NA	NA	NA	-3.16702	-1.80308	1.67351	-1.77753	-1.20424	-2.65796	NA	-2.26523	-1.72088	-2.39086	-1.21014	NA	NA	-2.51082	-1.0011	-1.18085	NA	NA	-1.73917	0.589915	-1.55698	-0.056643	-1.75813	-2.37876	-1.19766	-1.86452	NA	-0.519592	-0.932469	-2.26139
assay 1235	0.308264	1.04502	2.0378	0.495658	0.710314	1.35288	2.58164	2.78979	1.22146	2.29147	1.59587	0.995252	1.31256	2.07797	0.321299	2.58559	1.54497	1.76526	1.28331	1.34281	2.24736	1.7735	1.64555	1.78395	-0.0456843	1.37993	1.32646	0.995937	0.775568	1.42505	1.18745	1.4776	1.56357	2.22333	1.3931	1.20965	1.08062	2.70596	3.22874	2.078	1.65343	2.15829	0.262653	0.895886	1.11063	2.91416	1.83685	1.94271	2.39959
assay 1236	NA	-2.46905	NA	NA	NA	NA	NA	-2.32265	NA	NA	NA	NA	-2.41392	NA	NA	NA	NA	NA	NA	NA	NA	NA	NA	NA	NA	NA	NA	NA	NA	-1.82988	NA	NA	3.60554	NA	NA	NA	NA	NA	NA	-2.74981	-3.15515	NA	NA	NA	NA	NA	NA	NA	NA
assay 1237	NA	NA	NA	NA	NA	NA	NA	-2.68672	NA	NA	NA	NA	-2.88029	NA	NA	NA	NA	-2.51066	NA	NA	NA	-2.997	NA	-3.15219	NA	NA	NA	NA	-2.13718	NA	NA	NA	1.2181	NA	NA	NA	NA	NA	NA	NA	NA	NA	NA	NA	NA	NA	NA	NA	NA
assay 1238	NA	NA	NA	NA	NA	NA	NA	NA	NA	NA	NA	NA	NA	NA	NA	NA	NA	-3.24684	NA	NA	NA	NA	NA	-2.49426	NA	NA	NA	NA	NA	NA	NA	NA	NA	NA	NA	NA	NA	NA	NA	NA	NA	NA	NA	-2.998	NA	NA	-2.70456	NA	NA
assay 1239	-0.0603046	-0.452991	0.774434	-0.038052	0.54275	0.444157	0.695061	0.736989	0.037989	0.781813	0.746048	0.397735	0.510047	0.792223	-0.0132173	0.0651972	0.35669	0.153846	-0.262706	0.233507	0.70137	0.446157	-0.453553	0.8177	0.198061	0.298762	-0.176183	-0.106086	-0.591809	1.14525	-0.820094	0.0253665	0.24677	-0.743394	-0.646147	-0.755245	0.136792	-0.425869	0.486853	0.123777	0.795795	0.87314	0.634586	0.510373	0.259225	0.807283	1.02412	0.470763	0.139061
assay 1240	-1.78419	-1.84271	-0.812063	-2.46984	-1.80673	-1.3746	-2.11996	NA	-1.00804	-0.386239	-0.16341	-0.714917	NA	-1.04436	-2.00491	-1.58478	-1.1686	-1.62081	-1.62199	-0.777087	-1.77054	-2.17892	-1.56809	-1.22044	-1.89097	-2.59497	-1.54577	-0.587433	-2.00165	-0.625966	-1.76487	-0.945647	-0.319982	-0.665484	-0.33679	-0.162012	NA	-0.81618	-0.124229	-1.2328	-0.889495	-1.3972	-0.469496	-0.49347	-1.52882	-0.640746	-0.999545	-0.809262	-1.67151
assay 1241	0.282781	0.187707	0.875747	-0.445277	-0.157131	-0.984844	1.14755	1.71037	-0.272188	1.03571	0.903395	0.660122	0.849878	0.810812	-1.02758	0.500952	0.406509	0.687261	1.35882	0.442007	0.731691	1.12785	0.645486	1.07877	-0.430679	-0.974795	-0.49063	0.376167	-0.768628	0.0564596	0.295812	1.21963	0.333267	0.178809	-0.642843	-0.103783	-1.56617	0.143753	1.55289	0.310467	0.668529	0.0812527	0.0174823	0.51102	-0.611029	2.09762	0.490736	0.669805	0.379644
assay 1242	1.34615	0.921761	-2.2948	-0.547255	1.60706	0.646314	NA	-0.0410818	1.78648	0.227955	0.947464	1.79121	3.01385	1.86011	1.06645	-1.19311	NA	1.28124	1.30733	NA	1.0319	3.2685	0.147692	1.41634	1.2776	2.11993	2.07756	-1.97477	-0.948847	0.836641	-2.17	NA	-2.00366	NA	-0.777122	NA	-1.10115	2.54245	2.78757	1.03592	0.829339	0.811895	NA	0.292241	0.0586418	-0.382998	1.30802	2.19873	NA
assay 1243	1.97883	0.485282	-1.6039	-1.19099	1.76176	1.01303	NA	NA	1.87259	-0.0549712	0.384508	1.54155	2.99693	1.94604	0.902899	NA	NA	0.308709	-0.345781	NA	1.07558	2.74175	-1.78375	-0.108698	1.59981	1.48312	1.68732	-2.00616	0.490318	1.33187	NA	NA	-3.07923	-1.76727	-1.18789	NA	-1.50793	2.27817	0.529511	0.438506	0.66224	0.755381	NA	0.18747	0.048299	-1.35011	-0.59078	2.10787	NA
assay 1244	NA	NA	NA	NA	NA	NA	NA	NA	NA	NA	NA	NA	NA	NA	NA	NA	NA	NA	NA	NA	NA	NA	NA	NA	NA	NA	NA	-1.56019	NA	NA	NA	NA	NA	-1.62711	NA	NA	NA	NA	NA	NA	NA	NA	NA	NA	NA	NA	NA	NA	NA
assay 1245	0.504717	-0.242452	0.57305	0.903224	0.554047	0.650419	1.9186	3.3142	0.364537	1.92663	0.729994	-0.00300436	0.663909	1.09061	0.840354	1.89946	1.05014	1.84233	2.58204	-0.17939	0.579448	0.467082	0.163339	1.15794	-0.26037	0.924758	0.672394	0.113519	-0.631078	1.31821	1.13426	0.967022	1.03122	1.77351	1.1808	0.856689	0.868145	0.97046	0.353842	1.72141	1.33162	0.219636	1.15988	1.0699	-0.0593842	2.30555	1.11274	1.25715	1.42844
assay 1246	NA	-0.480296	-1.65426	-2.13983	-1.96405	NA	-2.32538	NA	-0.733499	-2.70938	NA	NA	NA	NA	NA	-2.30618	-2.45755	-3.31607	NA	-2.69767	NA	-2.77494	-1.91126	-1.48905	NA	-1.0636	-1.84484	-0.575321	-2.27464	-0.584676	NA	NA	NA	-1.19885	-0.69145	NA	-2.53383	0.74446	NA	-0.836936	-2.40719	-2.53581	-0.88626	-1.05051	-1.85717	-1.70527	-0.930557	-2.65607	NA
assay 1247	-1.53384	NA	NA	NA	-2.69544	NA	NA	NA	NA	NA	NA	-2.79014	NA	-3.45011	NA	NA	-3.22829	-3.06034	NA	NA	NA	NA	NA	NA	NA	NA	NA	NA	NA	-2.46065	NA	NA	NA	NA	NA	NA	NA	NA	NA	NA	NA	-2.59151	NA	NA	-2.43675	NA	NA	NA	NA
assay 1248	NA	NA	NA	NA	NA	NA	NA	NA	NA	NA	NA	NA	NA	NA	NA	NA	NA	NA	NA	NA	NA	NA	NA	NA	NA	NA	NA	NA	NA	-2.11206	NA	NA	NA	NA	NA	NA	-2.65458	NA	-2.19122	NA	-2.85217	NA	-3.27966	NA	NA	NA	NA	NA	NA
assay 1249	NA	NA	NA	NA	NA	NA	NA	NA	NA	NA	NA	NA	NA	NA	NA	NA	NA	NA	NA	NA	NA	NA	NA	NA	NA	NA	-1.46821	NA	NA	-2.28361	NA	NA	NA	NA	NA	NA	NA	NA	NA	NA	NA	NA	-2.94021	NA	NA	NA	NA	NA	NA
assay 1250	NA	NA	NA	NA	NA	NA	NA	NA	NA	NA	NA	NA	NA	NA	NA	NA	NA	NA	NA	NA	NA	NA	NA	NA	NA	NA	NA	NA	NA	NA	NA	NA	NA	NA	NA	NA	NA	NA	NA	NA	NA	NA	NA	NA	NA	NA	NA	NA	-1.97055
assay 1251	-1.76175	NA	NA	NA	NA	0.257501	-0.096315	-3.32645	NA	NA	NA	NA	NA	2.35323	-1.2682	0.78572	NA	-2.1966	NA	NA	-1.61746	-1.10074	NA	NA	NA	0.343272	NA	NA	NA	-1.97382	NA	NA	NA	NA	NA	NA	NA	NA	-0.29181	NA	NA	NA	NA	NA	NA	NA	-1.17634	1.86839	NA
assay 1252	NA	NA	NA	NA	NA	NA	NA	NA	NA	NA	NA	-2.31812	NA	NA	NA	-2.88825	NA	-0.939044	NA	NA	NA	NA	-3.08163	NA	NA	NA	NA	-2.92978	NA	-2.40222	NA	NA	NA	NA	NA	NA	NA	NA	-2.20742	-1.79595	NA	-2.31702	-2.06569	NA	NA	NA	-3.06859	-3.27794	NA
assay 1253	NA	-2.53408	-2.21145	-2.51831	-2.29677	-1.12132	NA	-0.166402	-2.44176	-2.56359	-1.95896	NA	-3.0715	-1.86774	NA	-0.857677	-2.90229	-1.97473	NA	-2.71522	-2.70864	-1.85553	-2.42411	-3.18458	-1.89813	NA	-2.23426	-2.55759	NA	-1.64601	NA	NA	-2.7007	NA	-1.08526	NA	-1.86258	-2.39829	NA	-0.860409	-1.05732	-2.18083	-0.457823	-2.72485	-2.59533	NA	NA	NA	NA
assay 1254	NA	-2.49202	NA	NA	NA	-1.58613	NA	NA	NA	-3.27064	NA	NA	NA	-2.29459	NA	NA	NA	NA	NA	NA	12.5992	NA	NA	NA	NA	NA	-2.54991	-2.97186	NA	NA	NA	NA	NA	NA	NA	NA	NA	NA	NA	NA	NA	NA	-2.22171	NA	NA	NA	-2.02812	-2.80299	NA
assay 1255	-1.81173	NA	-0.769063	NA	NA	NA	NA	NA	NA	NA	NA	NA	NA	NA	NA	NA	-2.7608	NA	NA	NA	NA	NA	NA	NA	NA	NA	NA	-0.995852	NA	-2.28097	NA	NA	NA	NA	NA	NA	NA	NA	NA	NA	NA	NA	NA	NA	NA	NA	NA	NA	NA
assay 1256	-1.75051	-2.50501	-0.479127	-0.471282	-1.22519	-0.638277	-0.325987	NA	-0.663604	-0.209382	-0.211264	-2.22088	-0.796938	-0.227663	-1.19066	-0.25156	0.15938	-0.668041	-0.490194	-0.0171873	-1.97456	-0.679434	-0.0940335	0.432556	-1.57184	-2.05267	-1.98322	-0.596731	-1.96603	-1.74042	-1.12874	-0.652289	-0.498882	-0.855212	-0.691675	-1.99407	-2.02914	-2.562	-1.68353	0.545095	0.0109897	0.660728	-1.37902	-0.746606	-1.92978	-0.667511	-0.64229	-0.43727	-0.117781
assay 1257	NA	NA	NA	NA	NA	NA	NA	NA	NA	-2.47122	NA	NA	NA	NA	NA	NA	-2.58544	NA	NA	NA	NA	NA	NA	-3.04241	NA	NA	NA	NA	NA	NA	NA	NA	NA	NA	NA	NA	NA	NA	NA	NA	NA	NA	NA	NA	NA	NA	NA	NA	NA
assay 1258	NA	NA	NA	NA	-1.34711	-2.60052	NA	NA	NA	NA	-2.03053	NA	NA	-1.43282	NA	NA	NA	-1.23056	NA	NA	NA	NA	NA	NA	NA	NA	NA	NA	NA	0.974337	NA	-1.05085	-1.95725	NA	NA	NA	0.370051	1.15363	NA	-0.0563184	NA	NA	-0.543981	NA	1.10166	NA	NA	NA	-1.62057
assay 1259	-0.671011	1.96447	-1.12942	0.357722	-0.724153	-1.79894	-0.89874	1.57146	-1.77686	0.985499	-1.07269	-0.315061	-1.4433	-0.579033	-1.11926	-2.12907	-1.65535	-0.833524	2.05124	0.232853	-1.92697	0.473537	-1.70848	0.379667	-1.81974	-0.29626	0.38354	-0.934395	-0.911036	-0.47504	-0.356475	-0.388138	-1.07598	-0.600722	-1.98808	-2.01274	1.23754	-2.00243	-0.819151	-1.07635	-0.569096	-1.26122	-0.458765	-0.740804	-1.03104	0.00146273	-0.474924	0.814464	-1.74497
assay 1260	0.427675	2.93743	2.5772	0.314912	2.69224	1.72463	0.680333	1.44922	1.77828	3.16193	1.22221	0.881389	1.59882	2.46402	2.3185	2.20214	1.70804	1.85141	2.63674	1.97629	2.29796	1.30419	1.47336	1.36536	0.739797	2.08835	1.38376	1.88016	1.25403	2.59928	1.57505	-0.25446	-0.275464	3.05439	2.49164	1.08871	1.94895	2.06373	3.68591	2.23656	2.34071	1.32	1.40198	1.72836	1.6437	-0.631575	1.7951	2.60505	1.89166
assay 1261	NA	NA	-2.31674	NA	-2.32062	-2.68439	-2.94803	-1.27586	NA	NA	-3.18321	-2.78266	-2.69132	-3.12735	NA	NA	-1.4284	NA	NA	-2.26702	NA	NA	NA	NA	NA	NA	NA	-2.35237	-2.07908	-1.38162	NA	-2.19733	NA	NA	NA	NA	-2.64815	NA	-2.55052	-2.3265	-2.80294	NA	-2.15571	-2.15564	NA	NA	NA	-2.38983	NA
assay 1262	-1.65891	-1.58333	NA	NA	-1.21234	NA	-1.42641	-2.49683	NA	-2.45429	NA	NA	NA	-2.96678	NA	NA	-1.90257	-2.65787	-1.60756	NA	NA	NA	NA	-2.98937	-2.52731	NA	-1.32165	NA	-2.38408	NA	NA	NA	-2.8677	NA	NA	NA	-2.39464	NA	-1.2138	NA	-2.07707	-2.79322	NA	NA	-2.63918	NA	-1.77761	-2.71116	-2.52313
assay 1263	NA	NA	-0.973755	NA	NA	NA	NA	NA	-2.45331	NA	-0.08519	-2.19305	NA	NA	NA	-2.65332	-3.14018	-0.970556	NA	NA	NA	-2.74639	-1.54846	-2.02812	NA	NA	NA	-1.13914	-1.37604	NA	NA	-1.97915	-1.95554	-2.5553	NA	-1.61083	-1.64789	NA	-2.09915	NA	-0.798043	-2.86654	NA	-0.269788	-2.18396	0.489326	-1.85834	-2.24493	-2.26307
assay 1264	NA	NA	NA	NA	NA	NA	NA	NA	NA	-0.85626	NA	NA	NA	NA	NA	NA	NA	-2.8353	-1.29424	NA	NA	NA	NA	NA	NA	NA	NA	NA	-1.33881	NA	NA	NA	NA	NA	NA	NA	-2.4512	NA	NA	NA	NA	NA	NA	NA	NA	NA	NA	NA	NA
assay 1265	NA	NA	NA	NA	NA	NA	NA	NA	NA	NA	NA	NA	NA	NA	NA	NA	NA	NA	NA	NA	NA	NA	NA	NA	NA	NA	-2.50258	NA	NA	NA	NA	NA	NA	NA	NA	NA	NA	-2.72538	NA	NA	NA	NA	NA	NA	NA	NA	NA	NA	NA
assay 1266	1.85191	1.62095	-1.00251	NA	-0.352576	2.17786	0.333369	-2.24689	0.167534	NA	-0.923876	0.408098	-0.0257308	2.41138	-0.2168	0.480534	1.70164	NA	NA	NA	0.895745	1.00366	0.779918	0.594986	-1.47337	-0.245898	0.963528	0.404774	0.570623	1.01454	0.153836	-0.0472968	2.90035	-2.40963	2.08809	NA	NA	1.49335	0.843722	-2.29632	1.36088	-0.210012	NA	1.27027	2.15242	NA	1.25925	-0.735379	NA
assay 1267	NA	-1.83236	-1.37465	NA	-0.550396	-0.663977	NA	NA	-1.73937	NA	NA	NA	-0.431626	NA	-1.90759	-2.17243	-1.56226	1.2979	NA	NA	NA	-1.8729	1.44555	NA	NA	-2.49308	NA	-1.83985	NA	-1.77068	NA	NA	NA	1.77406	NA	NA	-0.673896	-0.588648	NA	0.914678	NA	-1.77279	NA	NA	-0.816871	NA	-2.41768	NA	NA
[truncated: 440 more rows]
[truncated: 11 more columns]
